# Supplementary material for: Integrating virtual screening, pharmacoinformatics profiling, and molecular dynamics: identification of promising inhibitors targeting 3CLpro of SARS-CoV-2
Source: Front Mol Biosci. 2024 Mar 7;10:1306179. doi: 10.3389/fmolb.2023.1306179 (PMC10956415; doi:10.3389/fmolb.2023.1306179)
Supplement: Supplementary file 1 [file Table2.xlsx]

## Sheet: Enamine
Molecules name_	Canonical SMILES	Formula	MW	#Heavy atoms	#Aromatic heavy atoms	Fraction Csp3	#Rotatable bonds	#H-bond acceptors	#H-bond donors	MR	TPSA	iLOGP	XLOGP3	WLOGP	MLOGP	Silicos-IT Log P	Consensus Log P	ESOL Log S	ESOL Solubility (mg/ml)	ESOL Solubility (mol/l)	ESOL Class	Ali Log S	Ali Solubility (mg/ml)	Ali Solubility (mol/l)	Ali Class	Silicos-IT LogSw	Silicos-IT Solubility (mg/ml)	Silicos-IT Solubility (mol/l)	Silicos-IT class	GI absorption	BBB permeant	Pgp substrate	CYP1A2 inhibitor	CYP2C19 inhibitor	CYP2C9 inhibitor	CYP2D6 inhibitor	CYP3A4 inhibitor	log Kp (cm/s)	Lipinski #violations	Ghose #violations	Veber #violations	Egan #violations	Muegge #violations	Bioavailability Score	PAINS #alerts	Brenk #alerts	Leadlikeness #violations	Synthetic Accessibility
EN1	O=C(CN1C(=O)CCC1=O)NCC1C(C)CCN1C(=O)Cn1c(C)csc1=O	C18H24N4O5S	408.47	28	5	0.61	8	5	1	110.29	137.03	2.39	-0.4	-1.04	-0.41	1.54	0.41	-1.72	7.7	0.0189	Very soluble	-2.01	3.96	0.00969	Soluble	-2.44	1.5	0.00366	Soluble	Low	No	No	No	No	No	No	No	-9.08	0	1	0	1	0	0.55	0	1	2	4.12
EN2	CC1Cc2ccccc2CN1C(=O)c1cnc2c(c1)[nH]c(=O)[nH]2	C17H16N4O2	308.33	23	15	0.24	2	3	2	90.67	81.85	1.9	1.25	1.31	1.92	2.91	1.86	-2.89	0.397	0.00129	Soluble	-2.57	0.835	0.00271	Soluble	-5.22	0.00186	6.03e-06	Moderately soluble	High	No	No	No	No	No	No	No	-7.29	0	0	0	0	0	0.55	0	0	0	2.83
EN3	O[C@@H]1C[C@@H]([C@H]1n1ncc(c1)C)NC(=O)c1cccc2c1[nH]cc2	C17H18N4O2	310.35	23	14	0.29	4	3	3	86.3	82.94	1.67	1.25	1.78	0.95	1.47	1.42	-2.74	0.567	0.00183	Soluble	-2.59	0.798	0.00257	Soluble	-4.03	0.0292	9.4e-05	Moderately soluble	High	No	Yes	Yes	No	No	Yes	No	-7.31	0	0	0	0	0	0.55	0	0	0	3.42
EN4	CC(c1cccnc1)NC(=O)C1OCCN(C1)Cc1ccccc1	C19H23N3O2	325.4	24	12	0.37	6	4	1	96.12	54.46	2.98	1.59	1.3	1.01	2.54	1.88	-2.83	0.478	0.00147	Soluble	-2.34	1.47	0.00452	Soluble	-5.31	0.00158	4.85e-06	Moderately soluble	High	Yes	Yes	No	No	No	Yes	No	-7.16	0	0	0	0	0	0.55	0	0	0	3.12
EN5	OCC1CCN(CC1)c1ncccc1NC(=O)CCc1cccnc1	C19H24N4O2	340.42	25	12	0.42	7	4	2	101.06	78.35	2.61	1.37	1.68	1.13	2.3	1.82	-2.71	0.669	0.00196	Soluble	-2.62	0.82	0.00241	Soluble	-5.27	0.00183	5.37e-06	Moderately soluble	High	No	Yes	No	No	No	Yes	No	-7.4	0	0	0	0	0	0.55	0	0	0	2.82
EN6	O=C(NC(c1ccc2c(c1)OCCO2)C)CN1CCCC1C(=O)N	C17H23N3O4	333.38	24	6	0.53	6	5	2	91.34	93.89	2.56	0.69	-0.12	0.03	1.22	0.88	-2.13	2.47	0.0074	Soluble	-2.24	1.92	0.00577	Soluble	-3.05	0.3	0.000899	Soluble	High	No	Yes	No	No	No	No	No	-7.84	0	0	0	0	0	0.55	0	0	0	3.36
EN7	O=C(N1CCC2C1CCC2)Nc1cccc(c1)CN1CCCCC1=O	C20H27N3O2	341.45	25	6	0.6	5	2	1	106.47	52.65	3.24	2.13	2.5	2.88	2.3	2.61	-3.15	0.244	0.000714	Soluble	-2.87	0.464	0.00136	Soluble	-4.2	0.0217	6.37e-05	Moderately soluble	High	Yes	Yes	No	No	No	Yes	Yes	-6.87	0	0	0	0	0	0.55	0	0	0	3.29
EN8	CCOC1CC(C1)(CNC(=O)c1cccc(c1)c1noc(n1)C1CC1)N1CCOCC1	C23H30N4O4	426.51	31	11	0.61	9	7	1	118.06	89.72	4.28	1.98	2.17	1.69	3.33	2.69	-3.4	0.17	0.000398	Soluble	-3.49	0.138	0.000324	Soluble	-5.87	0.000573	1.34e-06	Moderately soluble	High	No	Yes	No	No	No	Yes	Yes	-7.5	0	0	0	0	0	0.55	0	0	2	4.42
EN9	O=C(N1CCCC1C(=O)N)c1nc(n(n1)c1ccccc1)c1cccs1	C18H17N5O2S	367.42	26	16	0.22	5	4	1	101.7	122.35	2.84	2.3	1.7	1.36	2.06	2.05	-3.69	0.0746	0.000203	Soluble	-4.51	0.0114	3.11e-05	Moderately soluble	-4.04	0.0334	9.08e-05	Moderately soluble	High	No	No	No	No	Yes	No	Yes	-6.91	0	0	0	0	0	0.55	0	0	1	3.58
EN10	OC(=O)CC1OCCN(C1)C(=O)C(Oc1ccc(cc1Cl)F)C	C15H17ClFNO5	345.75	23	6	0.47	6	6	1	84.11	76.07	2.5	1.74	1.99	1.38	2.33	1.99	-2.88	0.459	0.00133	Soluble	-2.95	0.384	0.00111	Soluble	-3.12	0.265	0.000767	Soluble	High	No	No	No	No	No	No	No	-7.17	0	0	0	0	0	0.56	0	0	0	3.36
EN11	CCc1n[nH]c(c1Cl)C(=O)N1C[C@H]([C@@H](C1)NC(=O)CCc1cn[nH]c1)c1cnn(c1)C	C20H25ClN8O2	444.92	31	15	0.45	9	5	3	118.27	124.59	2.05	0.87	1.06	0.7	2.26	1.39	-2.91	0.547	0.00123	Soluble	-3.07	0.378	0.00085	Soluble	-5.54	0.00129	2.89e-06	Moderately soluble	High	No	Yes	No	No	No	No	Yes	-8.4	0	0	0	0	0	0.55	0	0	2	4.04
EN12	OCc1nnn(c1)C1CCCN(C1)CC1CCCN(C1)S(=O)(=O)C	C15H27N5O3S	357.47	24	5	0.87	5	7	1	98.65	99.94	2.43	-0.64	0.25	-0.12	-0.81	0.22	-1.48	11.9	0.0333	Very soluble	-0.99	36.9	0.103	Very soluble	-1.53	10.6	0.0296	Soluble	High	No	Yes	No	No	No	No	No	-8.93	0	0	0	0	0	0.55	0	0	1	4.01
EN13	O=C(N1CCCC(C1)(C)O)NCc1csc2c1cccc2	C16H20N2O2S	304.41	21	9	0.44	4	2	2	89.73	80.81	2.63	2.12	2.43	2.28	3.22	2.53	-3.12	0.233	0.000765	Soluble	-3.45	0.108	0.000356	Soluble	-4.26	0.0167	5.5e-05	Moderately soluble	High	No	Yes	No	Yes	No	Yes	No	-6.65	0	0	0	0	0	0.55	0	0	0	3.03
EN14	OC(Cn1c(nc2c1cccc2)N(Cc1ccccc1)C)COc1cccc(c1)C(=O)C	C26H27N3O3	429.51	32	21	0.23	9	4	1	126.67	67.59	3.06	4.06	4.16	2.81	3.91	3.6	-4.95	0.00479	1.12e-05	Moderately soluble	-5.18	0.00281	6.55e-06	Moderately soluble	-7.5	1.35e-05	3.14e-08	Poorly soluble	High	Yes	Yes	No	Yes	Yes	Yes	Yes	-6.04	0	0	0	0	0	0.55	0	0	3	3.67
EN15	COCCN(CC(=O)N)CC(=O)Nc1cc(nn1c1ccccc1)C1CCCC1	C21H29N5O3	399.49	29	11	0.48	11	5	2	110.88	102.48	2.29	1.93	1.71	1.18	1.42	1.71	-3.09	0.327	0.000818	Soluble	-3.71	0.0786	0.000197	Soluble	-4.68	0.00835	2.09e-05	Moderately soluble	High	No	Yes	No	No	No	No	No	-7.37	0	0	1	0	0	0.55	0	0	2	3.45
EN16	Cc1onc(n1)C1CCCCCN1C(=O)Cc1ccc2c(c1)OCO2	C18H21N3O4	343.38	25	11	0.5	4	6	0	93.33	77.69	3.16	2.52	2.09	1.36	2.81	2.39	-3.62	0.0827	0.000241	Soluble	-3.8	0.0547	0.000159	Soluble	-4.62	0.00833	2.43e-05	Moderately soluble	High	No	Yes	No	Yes	Yes	Yes	Yes	-6.61	0	0	0	0	0	0.55	0	0	0	3.68
EN17	CNC(=O)c1ccn(n1)C1CCCN(C1)CCCn1cncc1	C16H24N6O	316.4	23	10	0.56	7	4	1	91.4	67.98	2.98	0.42	0.79	0.25	0.24	0.93	-1.93	3.75	0.0119	Very soluble	-1.41	12.2	0.0385	Very soluble	-3.02	0.304	0.000962	Soluble	High	No	Yes	No	No	No	No	No	-7.93	0	0	0	0	0	0.55	0	0	0	3.23
EN18	O=C1C(CCCN1c1cccnc1)NC1CCCC(C1)C(F)(F)F	C17H22F3N3O	341.37	24	6	0.65	4	6	1	88.41	45.23	2.61	2.97	4.17	2.24	2.7	2.94	-3.75	0.0609	0.000178	Soluble	-3.58	0.0892	0.000261	Soluble	-4.52	0.0104	3.03e-05	Moderately soluble	High	Yes	Yes	No	No	No	Yes	Yes	-6.27	0	0	0	0	0	0.55	0	0	0	3.57
EN19	COc1ccc2c(c1)occ2CC(=O)N(Cc1cnn(c1)Cc1ccccc1)C	C23H23N3O3	389.45	29	20	0.22	8	4	0	111.21	60.5	3.47	3.09	3.74	2.09	3.66	3.21	-4.18	0.0255	6.55e-05	Moderately soluble	-4.03	0.0365	9.37e-05	Moderately soluble	-7.28	2.05e-05	5.26e-08	Poorly soluble	High	Yes	Yes	Yes	Yes	Yes	Yes	Yes	-6.48	0	0	0	0	0	0.55	0	0	2	3.3
EN20	NC(=O)COc1cccc(c1)CN1CCC(C1)CNc1ccccn1	C19H24N4O2	340.42	25	12	0.37	8	4	2	100.97	80.48	2.11	2	1.16	1.13	1.92	1.66	-3.04	0.312	0.000917	Soluble	-3.32	0.164	0.000482	Soluble	-5.32	0.00163	4.79e-06	Moderately soluble	High	No	Yes	No	No	No	Yes	No	-6.96	0	0	0	0	0	0.55	0	0	1	3
EN21	NC(=O)CCC(C(=O)N[C@H]1CC(=O)N([C@@H]1c1ccc(c(c1)F)Cl)C)NS(=O)(=O)c1ccc(c(c1)C)C	C24H28ClFN4O5S	539.02	36	12	0.38	10	7	3	135.79	147.05	2.32	1.73	2.89	1.36	2.65	2.19	-3.86	0.0747	0.000139	Soluble	-4.43	0.0198	3.68e-05	Moderately soluble	-7.05	4.85e-05	8.99e-08	Poorly soluble	Low	No	Yes	No	No	No	Yes	Yes	-8.36	1	2	1	1	0	0.55	0	0	2	4.65
EN22	Fc1cncc(c1)[C@@H](NC(=O)N1CCn2c(C1C)nnc2C1CCCC1)C	C19H25FN6O	372.44	27	11	0.58	5	5	1	102.69	75.94	2.71	1.28	2.71	2.25	1.79	2.15	-2.93	0.441	0.00118	Soluble	-2.47	1.25	0.00336	Soluble	-4.32	0.0177	4.75e-05	Moderately soluble	High	Yes	Yes	No	No	No	No	Yes	-7.66	0	0	0	0	0	0.55	0	0	1	4.29
EN23	COc1ccc(c(c1)S(=O)(=O)NC1(COCC1)CC(=O)O)Cl	C13H16ClNO6S	349.79	22	6	0.46	6	7	2	78.66	110.31	2.27	1.4	2.34	0.28	1.23	1.5	-2.7	0.704	0.00201	Soluble	-3.32	0.167	0.000478	Soluble	-3.7	0.0704	0.000201	Soluble	High	No	No	No	Yes	No	No	No	-7.44	0	0	0	0	0	0.56	0	0	0	3.55
EN24	CN(Cc1ccc(cc1)c1ccccc1CNC(=O)C1CCCN(C1)C(=O)c1ccco1)C	C27H31N3O3	445.55	33	17	0.33	9	4	1	132.84	65.79	3.99	3.51	3.49	2.31	4.11	3.48	-4.6	0.0112	2.51e-05	Moderately soluble	-4.58	0.0119	2.66e-05	Moderately soluble	-7.89	5.77e-06	1.29e-08	Poorly soluble	High	Yes	Yes	No	Yes	Yes	Yes	Yes	-6.53	0	1	0	0	0	0.55	0	0	3	3.91
EN25	O=C(C1CN(C(=O)C1)C(C)C)Nc1cccc(c1)Cn1nc2n(c1=O)cccc2	C21H23N5O3	393.44	29	15	0.33	6	4	1	113.25	88.71	3.24	0.87	1.17	2.4	1.14	1.76	-2.81	0.604	0.00153	Soluble	-2.32	1.9	0.00482	Soluble	-4.57	0.0105	2.68e-05	Moderately soluble	High	No	Yes	No	No	Yes	No	No	-8.08	0	0	0	0	0	0.55	0	0	1	3.46
EN26	Cn1ncc(c1)CN(C(=O)c1ccccc1OCc1cn2c(n1)cccc2)C	C21H21N5O2	375.42	28	20	0.19	7	4	0	105.6	64.66	2.6	2.53	2.62	1.53	1.74	2.2	-3.83	0.0558	0.000149	Soluble	-3.53	0.11	0.000292	Soluble	-5.68	0.000777	2.07e-06	Moderately soluble	High	Yes	No	No	Yes	Yes	Yes	Yes	-6.79	0	0	0	0	0	0.55	0	0	1	2.89
EN27	CNC(=O)c1ccn(n1)C1CCCN(C1)CC(=O)Nc1onc(c1)C	C16H22N6O3	346.38	25	10	0.5	7	6	2	94.08	105.29	2.89	0.42	0.24	0.09	0.05	0.74	-2.09	2.84	0.0082	Soluble	-2.2	2.19	0.00634	Soluble	-3.41	0.136	0.000393	Soluble	High	No	Yes	No	No	No	No	No	-8.11	0	0	0	0	0	0.55	0	0	0	3.61
EN28	NC(=O)C1CCCN(C1)C(=O)COc1ccc(c(c1)C(F)(F)F)F	C15H16F4N2O3	348.29	24	6	0.47	6	7	1	79.35	72.63	2.35	1.78	3.14	1.91	2.56	2.35	-2.91	0.429	0.00123	Soluble	-2.92	0.415	0.00119	Soluble	-3.7	0.069	0.000198	Soluble	High	Yes	No	No	No	No	No	No	-7.16	0	0	0	0	0	0.55	0	0	0	2.83
EN29	OC(=O)CC1OCCN(C1)C(=O)C1CC1C1CCCCC1	C16H25NO4	295.37	21	0	0.88	5	4	1	82.55	66.84	2.59	2.01	1.52	1.54	1.79	1.89	-2.61	0.729	0.00247	Soluble	-3.04	0.269	0.000911	Soluble	-1.36	12.9	0.0437	Soluble	High	Yes	No	No	No	No	No	No	-6.67	0	0	0	0	0	0.85	0	0	0	3.59
EN30	CCn1ccnc1CN(C1CC21CCNCC2)C(=O)CCn1cncc1	C19H28N6O	356.47	26	10	0.63	8	4	1	103.22	67.98	2.71	-0.33	1.13	0.28	1.08	0.97	-1.6	8.98	0.0252	Very soluble	-0.64	82.4	0.231	Very soluble	-3.94	0.0413	0.000116	Soluble	High	No	Yes	No	No	No	No	No	-8.71	0	0	0	0	0	0.55	0	0	2	3.85
EN31	NC(=O)CCC(C(=O)N1CCC(CC1)N1CCNS1(=O)=O)NS(=O)(=O)c1ccccc1C(F)(F)F	C19H26F3N5O6S2	541.56	35	6	0.58	10	12	3	128.4	175.74	1.21	-0.12	1.93	0.27	-0.7	0.52	-2.59	1.4	0.00258	Soluble	-3.12	0.413	0.000763	Soluble	-3.79	0.0882	0.000163	Soluble	Low	No	Yes	No	No	No	No	No	-9.69	2	1	1	1	2	0.17	0	0	2	4.65
EN32	O=C(N1CCn2c(C1C)nnc2C1CCCC1)NC1CCCc2c1[nH]nc2	C19H27N7O	369.46	27	10	0.68	4	4	2	104.74	91.73	2.13	0.96	1.79	1.93	1.23	1.61	-2.75	0.664	0.0018	Soluble	-2.47	1.24	0.00336	Soluble	-3.7	0.0739	0.0002	Soluble	High	No	Yes	No	No	No	No	Yes	-7.87	0	0	0	0	0	0.55	0	0	1	4.41
EN33	OC(=O)CC1OCCN(C1)C(=O)C(Oc1ccc(c(c1)Cl)Cl)C	C15H17Cl2NO5	362.21	23	6	0.47	6	5	1	89.16	76.07	2.63	2.27	2.08	1.5	2.54	2.21	-3.31	0.176	0.000487	Soluble	-3.5	0.113	0.000313	Soluble	-3.44	0.132	0.000363	Soluble	High	Yes	No	No	No	No	No	No	-6.9	0	0	0	0	0	0.56	0	0	1	3.26
EN34	O=C(c1cccc2c1[nH]cc2)N1CCCC(C1)(O)Cn1nncc1	C17H19N5O2	325.37	24	14	0.35	4	4	2	92.79	87.04	1.84	0.59	1.05	0.97	1.32	1.15	-2.4	1.31	0.00401	Soluble	-1.99	3.32	0.0102	Very soluble	-3.91	0.0402	0.000124	Soluble	High	No	Yes	No	No	No	No	No	-7.87	0	0	0	0	0	0.55	0	0	0	2.94
EN35	O=C(Nc1cccc(c1)C(=O)C)CN(Cc1ccccc1)CCC(=O)N	C20H23N3O3	353.41	26	12	0.25	10	4	2	100.47	92.5	2.19	1.19	1.86	1.33	2.43	1.8	-2.46	1.22	0.00345	Soluble	-2.73	0.66	0.00187	Soluble	-5.75	0.000623	1.76e-06	Moderately soluble	High	No	No	No	No	No	Yes	Yes	-7.61	0	0	0	0	0	0.55	0	0	2	2.38
EN36	CC1CCC2(CC1)OCC(O2)CNC(=O)C1CCCc2c1cn[nH]2	C18H27N3O3	333.43	24	5	0.78	4	4	2	89.88	76.24	2.71	1.77	2.27	1.47	2.77	2.2	-2.91	0.408	0.00122	Soluble	-2.99	0.342	0.00103	Soluble	-4.1	0.0262	7.87e-05	Moderately soluble	High	Yes	Yes	No	No	No	Yes	No	-7.08	0	0	0	0	0	0.55	0	0	0	4.88
EN37	CNC(=O)c1ccc(n1C)C1CCCCN1CCC(=O)N1CCOCC1	C19H30N4O3	362.47	26	5	0.68	7	4	1	107.21	66.81	3.51	0.08	0.07	0.27	1.3	1.05	-1.82	5.51	0.0152	Very soluble	-1.04	33.3	0.0918	Very soluble	-2.95	0.41	0.00113	Soluble	High	No	Yes	No	No	No	No	No	-8.45	0	0	0	0	0	0.55	0	0	1	3.58
EN38	COC1CCCN(C1)CC(=O)N1CC(=O)Nc2c1cccc2	C16H21N3O3	303.36	22	6	0.5	4	4	1	93.54	61.88	2.55	0.74	-0.25	0.58	0.97	0.92	-2.12	2.28	0.0075	Soluble	-1.62	7.3	0.0241	Very soluble	-3.19	0.197	0.000649	Soluble	High	No	Yes	No	No	No	No	No	-7.63	0	0	0	0	0	0.55	0	0	0	2.96
EN39	CNC(=O)c1ccc(cc1)CNC1CCC(N(C1)C(=O)C)C(F)(F)F	C17H22F3N3O2	357.37	25	6	0.53	7	6	2	90.75	61.44	2.73	1.8	2.81	1.73	2.36	2.28	-2.91	0.444	0.00124	Soluble	-2.71	0.698	0.00195	Soluble	-4.68	0.00742	2.07e-05	Moderately soluble	High	Yes	Yes	No	No	No	Yes	No	-7.2	0	0	0	0	0	0.55	0	0	1	3.11
EN40	OC(=O)C1CC2C(N1CC(=O)N1CCCC(C1)C(=O)N)CCCC2.Cl	C17H28ClN3O4	373.87	25	0	0.82	5	5	2	102.96	103.94	0	-0.85	0.47	0.72	-0.14	0.04	-1.29	19.1	0.051	Very soluble	-0.85	52.6	0.141	Very soluble	-0.52	112	0.3	Soluble	High	No	Yes	No	No	No	No	No	-9.18	0	0	0	0	0	0.55	0	0	1	3.9
EN41	O=C1Nc2ccccc2N(CC1C)C(=O)CCc1cncc(c1)F	C18H18FN3O2	327.35	24	12	0.28	4	4	1	95.58	62.3	2.51	1.66	2.24	2.02	2.92	2.27	-3.02	0.312	0.000952	Soluble	-2.58	0.857	0.00262	Soluble	-5.82	0.000498	1.52e-06	Moderately soluble	High	Yes	Yes	No	Yes	No	Yes	Yes	-7.12	0	0	0	0	0	0.55	0	0	0	3.14
EN42	OCc1nnn(c1)[C@@H]1CCCC[C@@H]1NCc1cnc2c(c1)c(C)nn2C	C18H25N7O	355.44	26	14	0.56	5	6	2	98.74	93.68	2.68	0.45	1.33	1.31	0.98	1.35	-2.4	1.43	0.00402	Soluble	-1.99	3.68	0.0103	Very soluble	-4.09	0.0286	8.05e-05	Moderately soluble	High	No	Yes	No	No	No	No	No	-8.15	0	0	0	0	0	0.55	0	0	1	3.87
EN43	CCCCSC(C(=O)Nc1ccc(cc1n1cncc1)C(=O)N)C	C17H22N4O2S	346.45	24	11	0.35	9	3	2	97.6	115.31	2.85	2.06	2.64	1.3	2.05	2.18	-3.03	0.323	0.000931	Soluble	-4.11	0.0269	7.76e-05	Moderately soluble	-4.63	0.00816	2.36e-05	Moderately soluble	High	No	Yes	No	Yes	Yes	No	No	-6.95	0	0	0	0	0	0.55	0	0	1	3.32
EN44	CNS(=O)(=O)c1ccc(cc1)CNC(=O)NCc1ccc(nc1)C	C16H20N4O3S	348.42	24	12	0.25	8	5	3	90.36	108.57	1.83	0.65	2.07	0.42	1.09	1.21	-2.25	1.95	0.0056	Soluble	-2.51	1.09	0.00312	Soluble	-6.12	0.000266	7.64e-07	Poorly soluble	High	No	Yes	No	No	No	No	No	-7.96	0	0	0	0	0	0.55	0	0	1	2.52
EN45	O=C(C(N1CCC(CC1)c1c[nH]c2c1cc(cc2)C(=O)N)C)NCc1ccccc1	C24H28N4O2	404.5	30	15	0.33	7	3	3	122	91.22	2.95	2.74	2.62	2	3.5	2.76	-3.98	0.0421	0.000104	Soluble	-4.31	0.0198	4.9e-05	Moderately soluble	-6.64	9.2e-05	2.28e-07	Poorly soluble	High	No	Yes	No	Yes	Yes	Yes	Yes	-6.82	0	0	0	0	0	0.55	0	0	1	3.43
EN46	Fc1ccc2c(c1)[nH]cc2CC(=O)N(Cc1ccc(cc1)C(=O)O)C	C19H17FN2O3	340.35	25	15	0.16	6	4	2	92.19	73.4	2.08	2.57	3.47	2.51	3.71	2.87	-3.62	0.0822	0.000241	Soluble	-3.76	0.0592	0.000174	Soluble	-5.9	0.000427	1.25e-06	Moderately soluble	High	Yes	No	Yes	No	No	Yes	No	-6.55	0	0	0	0	0	0.85	0	0	0	2.31
EN47	CNC(=O)c1ccc(n1C)C1CCCCN1CC(=O)Nc1c(C)n[nH]c1C	C19H28N6O2	372.46	27	10	0.53	7	4	3	108.3	95.05	1.74	1.02	0.99	0.36	1.77	1.18	-2.6	0.927	0.00249	Soluble	-2.61	0.923	0.00248	Soluble	-4.53	0.011	2.94e-05	Moderately soluble	High	No	Yes	No	No	No	No	No	-7.85	0	0	0	0	0	0.55	0	0	1	3.66
EN48	OC1CCN(C1)CC(=O)N1CC(=O)Nc2c1cccc2	C14H17N3O3	275.3	20	6	0.43	3	4	2	84	72.88	2.13	-0.16	-1.29	0.08	0.22	0.2	-1.47	9.33	0.0339	Very soluble	-0.92	33.4	0.121	Very soluble	-2.22	1.67	0.00605	Soluble	High	No	Yes	No	No	No	No	No	-8.09	0	1	0	0	0	0.55	0	0	0	2.74
EN49	O=C(C1CCCN1C(=O)Cc1cccs1)Nc1cccc2c1nc[nH]2	C18H18N4O2S	354.43	25	14	0.28	6	3	2	101.7	106.33	2	2.03	2.22	1.39	3.44	2.22	-3.33	0.164	0.000463	Soluble	-3.89	0.0456	0.000129	Soluble	-5.22	0.00212	5.97e-06	Moderately soluble	High	No	Yes	Yes	Yes	Yes	Yes	Yes	-7.02	0	0	0	0	0	0.55	0	0	1	3.19
EN50	Clc1ccc(c(c1)C1CCCCC1)OCC(=O)N1CCCC1c1ccccn1	C23H27ClN2O2	398.93	28	12	0.48	6	3	0	116.04	42.43	4.05	5.57	4.82	3.47	4.97	4.57	-5.74	0.00072	1.8e-06	Moderately soluble	-6.22	0.000239	5.99e-07	Poorly soluble	-6.83	5.96e-05	1.49e-07	Poorly soluble	High	Yes	Yes	No	Yes	Yes	Yes	Yes	-4.78	0	0	0	0	1	0.55	0	0	2	3.47
EN51	O=C(N1CC2(C1c1cnn(c1)C(C)(C)C)CCOCC2)Cn1ccnc1C	C20H29N5O2	371.48	27	10	0.65	5	4	0	106.36	65.18	2.8	1	1.82	0.92	1.66	1.64	-2.72	0.712	0.00192	Soluble	-1.96	4.09	0.011	Very soluble	-3.61	0.0912	0.000245	Soluble	High	Yes	Yes	No	No	No	Yes	Yes	-7.86	0	0	0	0	0	0.55	0	0	1	4.15
EN52	O=C(NC(c1ccc(cc1)Cl)C(=O)N)NC1CC(=O)N(C1)C1CC1c1ccccc1	C22H23ClN4O3	426.9	30	12	0.32	8	3	3	116.05	104.53	2.6	1.85	1.62	2.02	1.91	2	-3.42	0.162	0.00038	Soluble	-3.67	0.0921	0.000216	Soluble	-5.59	0.00109	2.56e-06	Moderately soluble	High	No	Yes	No	No	No	Yes	Yes	-7.59	0	0	0	0	0	0.55	0	0	2	3.94
EN53	NC(=O)CC1(O)CCCN(C1)C(=O)c1ccccc1Oc1ccccc1	C20H22N2O4	354.4	26	12	0.3	6	4	2	100.8	92.86	1.86	2	1.94	1.55	2.15	1.9	-3.24	0.203	0.000572	Soluble	-3.58	0.0939	0.000265	Soluble	-4.69	0.00717	2.02e-05	Moderately soluble	High	No	Yes	No	No	No	Yes	No	-7.04	0	0	0	0	0	0.55	0	0	1	3.05
EN54	CC(Cn1cncc1)NCc1cnc2n1cc(Br)cc2	C14H16BrN5	334.21	20	14	0.29	5	3	1	81.65	47.15	2.6	2.01	2.32	1.07	1.52	1.9	-3.37	0.144	0.00043	Soluble	-2.63	0.789	0.00236	Soluble	-4.74	0.00615	1.84e-05	Moderately soluble	High	Yes	Yes	No	Yes	No	Yes	Yes	-6.91	0	0	0	0	0	0.55	0	0	0	2.97
EN55	COc1ccc(cc1)C1CCCN1CC(=O)N(c1ccc(cc1)OC)CCC(=O)N	C23H29N3O4	411.49	30	12	0.39	10	5	1	119.57	85.1	3.16	2.16	2.04	1.41	2.45	2.24	-3.39	0.168	0.000409	Soluble	-3.58	0.108	0.000263	Soluble	-5.39	0.00169	4.11e-06	Moderately soluble	High	No	Yes	No	No	No	Yes	Yes	-7.28	0	0	0	0	0	0.55	0	0	2	3.2
EN56	NC(=O)C1CCC(N(C1)C(=O)Nc1cccc(c1C)C(F)(F)F)C	C16H20F3N3O2	343.34	24	6	0.5	5	5	2	87.56	75.43	2.61	2.16	3.71	2.57	2.03	2.62	-3.18	0.224	0.000654	Soluble	-3.38	0.144	0.00042	Soluble	-3.88	0.0456	0.000133	Soluble	High	Yes	Yes	No	No	No	No	No	-6.86	0	0	0	0	0	0.55	0	0	0	3.27
EN57	O=C(C1COCC(=O)N1Cc1ccccc1)NCCCn1cccn1	C18H22N4O3	342.39	25	11	0.39	8	4	1	95.42	76.46	2.17	0.55	0.28	0.34	1.25	0.92	-2.11	2.68	0.00782	Soluble	-1.73	6.41	0.0187	Very soluble	-4.36	0.0151	4.41e-05	Moderately soluble	High	No	Yes	No	No	No	No	No	-8	0	0	0	0	0	0.55	0	0	1	3.15
EN58	O=C(c1ccc2n(c1)ccn2)N1CCCC(C1)(O)c1nnn(c1)C(C)C	C18H22N6O2	354.41	26	14	0.44	4	5	1	99.3	88.55	2.61	0.88	1.14	0.82	0.39	1.17	-2.73	0.666	0.00188	Soluble	-2.32	1.68	0.00474	Soluble	-3.11	0.275	0.000776	Soluble	High	No	Yes	No	No	No	No	No	-7.84	0	0	0	0	0	0.55	0	0	1	3.57
EN59	COc1cccc(n1)CN(C(=O)C1CC(=O)Nc2c1cccc2)C	C18H19N3O3	325.36	24	12	0.28	5	4	1	92.83	71.53	2.46	1	1.45	1.23	2.1	1.65	-2.53	0.966	0.00297	Soluble	-2.09	2.64	0.00811	Soluble	-5.26	0.00178	5.46e-06	Moderately soluble	High	No	Yes	No	No	No	No	No	-7.57	0	0	0	0	0	0.55	0	0	0	3.07
EN60	CC(=O)NC1CN(Cc2c[nH]nc2c2cccnc2)c2c(C1)cccc2	C20H21N5O	347.41	26	17	0.25	5	3	2	103.72	73.91	1.72	1.84	2.01	1.31	2.9	1.95	-3.31	0.171	0.000493	Soluble	-3.01	0.337	0.000971	Soluble	-6.59	8.99e-05	2.59e-07	Poorly soluble	High	Yes	Yes	No	Yes	No	Yes	Yes	-7.11	0	0	0	0	0	0.55	0	0	0	3.38
EN61	CN1CCOC2C1CN(CC2)C(=O)Nc1cccc(c1)n1cnc(n1)N(C)C	C19H27N7O2	385.46	28	11	0.53	5	5	1	114.4	78.76	3.28	1.23	0.32	1.11	-0.93	1	-2.97	0.417	0.00108	Soluble	-2.48	1.27	0.0033	Soluble	-2.88	0.509	0.00132	Soluble	High	No	Yes	No	No	No	No	No	-7.78	0	0	0	0	0	0.55	0	0	1	4.19
EN62	CN1CCN(CC1)c1nccc(c1)CNC1CCCc2c1cc(O)cc2	C21H28N4O	352.47	26	12	0.48	4	4	2	112.05	51.63	2.87	2.41	1.47	2.07	2.52	2.27	-3.62	0.0843	0.000239	Soluble	-3.14	0.258	0.000731	Soluble	-5.43	0.00131	3.72e-06	Moderately soluble	High	Yes	Yes	No	No	No	Yes	No	-6.74	0	0	0	0	0	0.55	0	0	1	3.44
EN63	COCCNC(=O)Nc1cc(cc(c1)C(F)(F)F)c1n[nH]c(n1)C	C14H16F3N5O2	343.3	24	11	0.36	8	7	3	79.99	91.93	1.5	1.79	3.53	1.84	2.62	2.26	-2.91	0.425	0.00124	Soluble	-3.34	0.157	0.000458	Soluble	-5.61	0.000847	2.47e-06	Moderately soluble	High	No	Yes	No	No	No	No	No	-7.12	0	0	0	0	0	0.55	0	0	1	2.82
EN64	O=C(N1CCCC1c1c(C)n[nH]c1C)C1=NN(C(C1)C(=O)C)c1ccccc1	C21H25N5O2	379.46	28	11	0.43	5	4	1	118.6	81.66	2.08	2.3	1.45	1.62	3.33	2.16	-3.6	0.0948	0.00025	Soluble	-3.65	0.0844	0.000222	Soluble	-4.93	0.00441	1.16e-05	Moderately soluble	High	No	Yes	No	No	No	No	Yes	-6.98	0	0	0	0	0	0.55	0	0	1	4.37
EN65	O=C1CCc2c(N1)ccc(c2)OCCNC(c1cscc1)C	C17H20N2O2S	316.42	22	11	0.35	6	3	2	92.62	78.6	2.99	2.18	2.47	1.94	4.3	2.78	-3.15	0.224	0.000709	Soluble	-3.46	0.109	0.000344	Soluble	-5.97	0.000337	1.06e-06	Moderately soluble	High	No	Yes	No	Yes	No	Yes	Yes	-6.68	0	0	0	0	0	0.55	0	0	0	3.08
EN66	COc1ccc2c(c1)CCCC2CC(=O)N1CCCN(CC1)C(=O)C	C20H28N2O3	344.45	25	6	0.6	5	3	0	105.54	49.85	3.06	2.12	1.82	2.07	2.91	2.4	-3.16	0.239	0.000694	Soluble	-2.8	0.548	0.00159	Soluble	-4.12	0.0262	7.62e-05	Moderately soluble	High	Yes	Yes	No	No	No	Yes	Yes	-6.9	0	0	0	0	0	0.55	0	0	0	3.19
EN67	CN(Cc1cccnc1)CC1CCN(C1)C(=O)CC1(O)CCCC1	C19H29N3O2	331.45	24	6	0.68	7	4	1	98.57	56.67	2.87	1.46	1.52	1.25	2.4	1.9	-2.54	0.961	0.0029	Soluble	-2.26	1.84	0.00554	Soluble	-3.9	0.0417	0.000126	Soluble	High	Yes	Yes	No	No	No	Yes	No	-7.29	0	0	0	0	0	0.55	0	0	0	3.02
EN68	CC(n1nnc(c1)C1(O)CCCN(C1)C(=O)c1nc2n(c1)CCCC2)C	C18H26N6O2	358.44	26	10	0.67	4	5	1	100.06	89.07	2.21	0.18	1.03	0.75	0.78	0.99	-2.2	2.28	0.00636	Soluble	-1.61	8.83	0.0246	Very soluble	-2.54	1.03	0.00288	Soluble	High	No	Yes	No	No	No	No	No	-8.36	0	0	0	0	0	0.55	0	0	1	4.01
EN69	OC(=O)CC1OCCN(C1)C(=O)C(Oc1ccc(cc1C)Cl)C	C16H20ClNO5	341.79	23	6	0.5	6	5	1	89.12	76.07	2.51	2	1.74	1.23	2.41	1.98	-3.02	0.329	0.000964	Soluble	-3.22	0.204	0.000597	Soluble	-3.23	0.203	0.000594	Soluble	High	No	No	No	No	No	No	No	-6.96	0	0	0	0	0	0.56	0	0	0	3.27
EN70	CN(C1COCC1)CC(=O)N1c2ccccc2NC(=O)C1(C)C	C17H23N3O3	317.38	23	6	0.53	4	4	1	94.47	61.88	2.57	0.97	0.52	0.83	1.32	1.24	-2.35	1.42	0.00449	Soluble	-1.86	4.41	0.0139	Very soluble	-3.67	0.0686	0.000216	Soluble	High	No	Yes	No	No	No	No	No	-7.55	0	0	0	0	0	0.55	0	0	0	3.12
EN71	COc1ccc2c(c1)C(CCC2)C(=O)Nc1ccccc1C(c1ccccn1)O	C24H24N2O3	388.46	29	18	0.25	6	4	2	112.61	71.45	2.97	3.96	3.72	2.41	4.23	3.46	-4.81	0.00606	1.56e-05	Moderately soluble	-5.16	0.00268	6.9e-06	Moderately soluble	-7.47	1.32e-05	3.39e-08	Poorly soluble	High	Yes	Yes	Yes	Yes	Yes	Yes	Yes	-5.86	0	0	0	0	0	0.55	0	0	2	3.75
EN72	CCN1CCCN(CC1)C(=O)Nc1cccc(c1)C#N	C15H20N4O	272.35	20	6	0.47	4	3	1	86.21	59.37	2.58	1.36	1.17	1.29	1.19	1.52	-2.34	1.24	0.00454	Soluble	-2.21	1.68	0.00618	Soluble	-3.34	0.125	0.00046	Soluble	High	Yes	Yes	No	No	No	No	No	-7	0	0	0	0	0	0.55	0	0	0	2.49
EN73	O=C(NC(c1ccc2c(c1)CCCC2)C)NCC(c1cnn(c1)C)O	C19H26N4O2	342.44	25	11	0.47	7	3	3	96.96	79.18	2.64	1.8	1.74	1.86	2.19	2.05	-2.96	0.375	0.00109	Soluble	-3.08	0.284	0.000828	Soluble	-4.75	0.00602	1.76e-05	Moderately soluble	High	No	Yes	No	No	No	No	No	-7.11	0	0	0	0	0	0.55	0	0	0	3.52
EN74	O=C(C1CCN(CC1)C(=O)C1CC1)N(Cc1cccnc1)Cc1ccco1	C21H25N3O3	367.44	27	11	0.48	8	4	0	104.71	66.65	3.11	1.15	2.1	1.01	2.65	2.01	-2.62	0.889	0.00242	Soluble	-2.14	2.64	0.00717	Soluble	-4.84	0.00531	1.45e-05	Moderately soluble	High	Yes	Yes	No	Yes	No	Yes	Yes	-7.72	0	0	0	0	0	0.55	0	0	2	2.85
EN75	NC(=O)C1CCCN(C1)c1ncccc1CNCC1CCC=CC1	C19H28N4O	328.45	24	6	0.58	6	3	2	100.23	71.25	2.74	1.81	1.7	1.84	1.93	2	-2.81	0.514	0.00156	Soluble	-2.93	0.39	0.00119	Soluble	-3.91	0.0402	0.000122	Soluble	High	Yes	Yes	No	No	No	Yes	No	-7.02	0	0	0	0	0	0.55	0	1	0	3.78
EN76	Cc1nnc(o1)c1ccccc1C(=O)OCc1cccc2c1[nH]nc2	C18H14N4O3	334.33	25	20	0.11	5	6	1	90.12	93.9	2.41	2.79	3.13	2.47	3.64	2.89	-3.93	0.0391	0.000117	Soluble	-4.42	0.0128	3.82e-05	Moderately soluble	-6.87	4.55e-05	1.36e-07	Poorly soluble	High	No	No	Yes	Yes	Yes	No	No	-6.36	0	0	0	0	0	0.55	0	0	0	3.04
EN77	O=C(NC1CCN(CC1)C(=O)c1ccccc1F)CNc1ccccc1C(=O)N	C21H23FN4O3	398.43	29	12	0.29	8	4	3	110.06	104.53	2.16	2.49	1.61	1.68	1.92	1.97	-3.66	0.0877	0.00022	Soluble	-4.33	0.0186	4.68e-05	Moderately soluble	-5.61	0.000987	2.48e-06	Moderately soluble	High	No	Yes	No	No	No	Yes	No	-6.96	0	0	0	0	0	0.55	0	0	2	2.67
EN78	O=C(Nc1cc(nn1Cc1ccccc1)C(C)(C)C)CCc1cncn1C	C21H27N5O	365.47	27	16	0.38	8	3	1	107.9	64.74	3.03	3.06	3.34	2.38	3.02	2.97	-3.94	0.0416	0.000114	Soluble	-4.09	0.03	8.2e-05	Moderately soluble	-6.22	0.000221	6.05e-07	Poorly soluble	High	Yes	No	No	Yes	Yes	Yes	Yes	-6.36	0	0	0	0	0	0.55	0	0	2	3.28
EN79	O=C(N[C@H]1CCO[C@@H]1c1c(C)nn(c1C)C)Cc1cncn1Cc1ccccc1	C22H27N5O2	393.48	29	16	0.41	7	4	1	110.42	73.97	2.77	1.55	2.15	1.13	2.7	2.06	-3.2	0.247	0.000628	Soluble	-2.71	0.762	0.00194	Soluble	-5.74	0.000709	1.8e-06	Moderately soluble	High	Yes	Yes	No	No	No	Yes	Yes	-7.6	0	0	0	0	0	0.55	0	0	1	4.08
EN80	CC(=O)NC1CN(Cc2cccc(c2)C(=O)N)c2c(C1)cccc2	C19H21N3O2	323.39	24	12	0.26	5	2	2	96.44	75.43	1.98	1.83	1.32	1.87	2.12	1.82	-3.04	0.296	0.000916	Soluble	-3.03	0.299	0.000924	Soluble	-5.21	0.00199	6.17e-06	Moderately soluble	High	No	Yes	No	No	No	Yes	No	-6.97	0	0	0	0	0	0.55	0	0	0	2.93
EN81	O=C(N1CCCC1c1nc(c([nH]1)C)c1ccccc1)CCc1nnc[nH]1	C19H22N6O	350.42	26	16	0.37	6	4	2	102.12	90.56	1.01	1.46	2.09	1.27	3.5	1.87	-2.99	0.357	0.00102	Soluble	-2.97	0.377	0.00108	Soluble	-6.06	0.000308	8.79e-07	Poorly soluble	High	No	Yes	No	Yes	No	No	Yes	-7.4	0	0	0	0	0	0.55	0	0	1	3.55
EN82	NC(=O)CC1CCCN(C1)C(=O)C1=NN(C(=O)CC1)C(C)C	C15H24N4O3	308.38	22	0	0.73	5	4	1	93.93	96.07	2.17	-0.59	-0.66	0.3	1	0.45	-1.05	27.5	0.0891	Very soluble	-0.96	34.1	0.111	Very soluble	-1.49	9.89	0.0321	Soluble	High	No	No	No	No	No	No	No	-8.6	0	1	0	0	0	0.55	0	0	0	4.12
EN83	OC(=O)CC1OCCN(C1)C(=O)C=C(c1cccc(c1)F)C	C16H18FNO4	307.32	22	6	0.38	5	5	1	82.7	66.84	2.41	1.72	1.97	1.57	2.35	2	-2.7	0.612	0.00199	Soluble	-2.74	0.56	0.00182	Soluble	-2.82	0.463	0.00151	Soluble	High	Yes	No	No	No	No	No	No	-6.95	0	0	0	0	0	0.85	0	1	0	3.16
EN84	O=C(N1CCCC(C1)n1cncn1)Nc1cccc(c1)C(=O)N1CCCC1	C19H24N6O2	368.43	27	11	0.47	6	4	1	108.74	83.36	2.96	1.29	1.43	1.94	0.34	1.59	-2.84	0.53	0.00144	Soluble	-2.64	0.843	0.00229	Soluble	-3.39	0.15	0.000407	Soluble	High	No	Yes	No	No	No	No	No	-7.63	0	0	0	0	0	0.55	0	0	1	3.34
EN85	O=C(Nc1cccc2c1CN(C2)C(=O)OC(C)(C)C)CN(C(=O)C)C	C18H25N3O4	347.41	25	6	0.5	8	4	1	98.65	78.95	3.03	0.88	1.48	1.13	1.4	1.58	-2.2	2.2	0.00634	Soluble	-2.12	2.62	0.00755	Soluble	-3.61	0.0849	0.000244	Soluble	High	No	Yes	No	No	No	No	No	-7.79	0	0	0	0	0	0.55	0	0	1	2.86
EN86	Oc1ccc(cc1)CC(=O)N1CCCC(C1)c1nc(cn1C)C(F)(F)F	C18H20F3N3O2	367.37	26	11	0.44	5	6	1	93.71	58.36	2.64	2.25	3.86	2.1	2.92	2.76	-3.52	0.111	0.000303	Soluble	-3.11	0.284	0.000773	Soluble	-4.42	0.0139	3.79e-05	Moderately soluble	High	Yes	Yes	No	Yes	No	Yes	No	-6.94	0	0	0	0	0	0.55	0	0	1	3.15
EN87	Fc1ccc(cc1)C1C(CC(=O)N1C)C(=O)N(Cc1ccncc1)C	C19H20FN3O2	341.38	25	12	0.32	5	4	0	95.29	53.51	2.57	0.95	1.96	1.72	2.48	1.93	-2.58	0.897	0.00263	Soluble	-1.66	7.46	0.0218	Very soluble	-5.12	0.00256	7.5e-06	Moderately soluble	High	Yes	No	No	No	No	Yes	Yes	-7.71	0	0	0	0	0	0.55	0	0	0	3.05
EN88	Clc1cc(NC(=O)N2CCC(C2)C(=O)O)cc(c1)C(F)(F)F	C13H12ClF3N2O3	336.69	22	6	0.38	5	6	2	76.85	69.64	2.12	2.28	3.88	2.76	2.08	2.62	-3.24	0.196	0.000581	Soluble	-3.38	0.14	0.000417	Soluble	-3.46	0.117	0.000348	Soluble	High	Yes	No	No	No	No	No	No	-6.74	0	0	0	0	0	0.85	0	0	0	2.74
EN89	COc1ccc2c(c1)C1(CC1)CN(C2)C(=O)Nc1ccnn1CC1CCOC1	C21H26N4O3	382.46	28	11	0.52	6	4	1	109.22	68.62	3.18	1.72	2.22	2.45	2.05	2.32	-3.19	0.247	0.000646	Soluble	-2.78	0.639	0.00167	Soluble	-4.72	0.00727	1.9e-05	Moderately soluble	High	Yes	Yes	No	No	No	Yes	Yes	-7.41	0	0	0	0	0	0.55	0	0	1	4.18
EN90	COc1ccc(cc1)C(C(C)C)NCCN1C(=O)NC(C1=O)C	C17H25N3O3	319.4	23	6	0.53	7	4	2	96.17	70.67	3.19	1.94	0.84	0.96	1.93	1.77	-2.77	0.538	0.00168	Soluble	-3.05	0.286	0.000895	Soluble	-4.39	0.013	4.07e-05	Moderately soluble	High	No	Yes	No	No	No	No	No	-6.87	0	0	0	0	0	0.55	0	1	0	3.02
EN91	CNC(=O)CC1(O)CCCN(C1)C(=O)C=C(c1ccc(cc1)F)C	C18H23FN2O3	334.39	24	6	0.44	6	4	2	93.66	69.64	2.56	2.02	1.76	1.64	2.71	2.14	-2.97	0.354	0.00106	Soluble	-3.11	0.26	0.000777	Soluble	-4	0.0331	9.91e-05	Moderately soluble	High	Yes	No	No	No	No	No	No	-6.91	0	0	0	0	0	0.55	0	1	0	3.24
EN92	O=C(Cc1cnccc1Cl)NC1CCCc2c1[nH]nc2	C14H15ClN4O	290.75	20	11	0.36	4	3	2	75.93	70.67	1.45	1.3	1.87	1.16	2.99	1.75	-2.6	0.723	0.00249	Soluble	-2.38	1.2	0.00413	Soluble	-5.27	0.00155	5.33e-06	Moderately soluble	High	Yes	Yes	No	Yes	No	No	No	-7.15	0	0	0	0	0	0.55	0	0	0	2.94
EN93	OC(=O)CC1OCCN(C1)C(=O)C=C(c1ccccc1)C	C16H19NO4	289.33	21	6	0.38	5	4	1	82.74	66.84	2.22	1.62	1.41	1.18	1.92	1.67	-2.54	0.842	0.00291	Soluble	-2.64	0.669	0.00231	Soluble	-2.55	0.814	0.00281	Soluble	High	Yes	No	No	No	No	No	No	-6.91	0	0	0	0	0	0.85	0	1	0	3.07
EN94	O=C(C1COCC1)Nc1cc(cc(c1)c1n[nH]c(n1)C)C(F)(F)F	C15H15F3N4O2	340.3	24	11	0.4	5	7	2	79.49	79.9	1.92	2.06	3.74	1.66	3.39	2.55	-3.26	0.188	0.000554	Soluble	-3.37	0.146	0.00043	Soluble	-5.24	0.00196	5.75e-06	Moderately soluble	High	No	Yes	No	Yes	No	No	No	-6.91	0	0	0	0	0	0.55	0	0	0	3.15
EN95	OCCNC(=O)Nc1cc(cc(c1)C(F)(F)F)c1n[nH]c(n1)C	C13H14F3N5O2	329.28	23	11	0.31	7	7	4	75.26	102.93	1.18	1.25	2.87	1.18	2.1	1.72	-2.56	0.905	0.00275	Soluble	-3.01	0.322	0.000978	Soluble	-4.91	0.00401	1.22e-05	Moderately soluble	High	No	Yes	No	No	No	No	No	-7.42	0	0	0	0	0	0.55	0	0	0	2.7
EN96	COc1cc(OC)cc(c1)C(=O)NC1CCN(C1)C(=O)N	C14H19N3O4	293.32	21	6	0.43	6	4	2	79.64	93.89	2.33	0.26	0.21	0.36	0.2	0.67	-1.64	6.75	0.023	Very soluble	-1.79	4.73	0.0161	Very soluble	-2.45	1.04	0.00355	Soluble	High	No	Yes	No	No	No	No	No	-7.9	0	0	0	0	0	0.55	0	0	0	2.63
EN97	CN1CC[C@@H]2[C@@H](C1)c1cc(C)ccc1N2C(=O)CC(C(F)(F)F)n1cccn1	C20H23F3N4O	392.42	28	11	0.5	5	6	0	106.71	41.37	3.28	2.27	4.02	2.69	2.47	2.95	-3.66	0.0851	0.000217	Soluble	-2.78	0.658	0.00168	Soluble	-4.51	0.0121	3.08e-05	Moderately soluble	High	Yes	Yes	No	No	No	Yes	Yes	-7.08	0	0	0	0	0	0.55	0	0	1	3.86
EN98	CNC(=O)c1ccn(n1)C1CCCN(C1)CCN1CC2CCC(C1)O2	C18H29N5O2	347.46	25	5	0.78	6	5	1	102.53	62.63	3.7	0.62	-0.02	0.53	0.37	1.04	-2.14	2.54	0.0073	Soluble	-1.51	10.7	0.0309	Very soluble	-2.34	1.59	0.00458	Soluble	High	No	Yes	No	No	No	No	No	-7.98	0	0	0	0	0	0.55	0	0	0	4.75
EN99	O=C(CC(C(F)(F)F)C)Nc1cc(cc(c1)S(=O)(=O)C)C(=O)O	C13H14F3NO5S	353.31	23	6	0.38	7	8	2	75.42	108.92	1.33	1.7	4.47	1.92	1.83	2.25	-2.83	0.519	0.00147	Soluble	-3.6	0.0882	0.00025	Soluble	-3.77	0.0601	0.00017	Soluble	High	No	No	No	No	No	No	No	-7.25	0	0	0	0	0	0.56	0	0	1	2.97
EN100	OC(=O)C1CC2C(N1C(=O)Cn1cnc3c(c1=O)cnn3C)CCCC2	C17H21N5O4	359.38	26	9	0.59	4	6	1	96.94	110.32	2.01	0.53	-0.01	1.06	-0.47	0.62	-2.39	1.45	0.00403	Soluble	-2.42	1.37	0.00382	Soluble	-1.35	15.9	0.0443	Soluble	High	No	No	No	No	No	No	No	-8.12	0	0	0	0	0	0.56	0	0	1	3.96
EN101	CNC(=O)CC1(O)CCCN(C1)C(=O)c1ccc2c(c1)CCC=C2	C19H24N2O3	328.41	24	6	0.47	5	3	2	96.93	69.64	2.55	1.95	1.26	1.76	2.45	1.99	-2.96	0.36	0.0011	Soluble	-3.04	0.301	0.000918	Soluble	-3.89	0.0421	0.000128	Soluble	High	No	Yes	No	No	No	No	No	-6.92	0	0	0	0	0	0.55	0	0	0	3.46
EN102	COc1cc(CNC[C@H]2CC(C[C@H]2O)c2nnc([nH]2)C)ccc1C	C18H26N4O2	330.42	24	11	0.56	6	5	3	92.95	83.06	2.45	2.04	1.92	1.57	3.04	2.2	-3.12	0.252	0.000764	Soluble	-3.41	0.128	0.000387	Soluble	-5.24	0.00191	5.78e-06	Moderately soluble	High	No	Yes	No	No	No	No	Yes	-6.87	0	0	0	0	0	0.55	0	0	0	3.66
EN103	OC[C@@H]1C[C@@H](CN1C(=O)Cn1c(=O)n(c2c1cccc2)CC)F	C16H20FN3O3	321.35	23	9	0.5	5	4	1	88.48	67.47	2.46	0.75	0.79	1.36	0.93	1.26	-2.26	1.75	0.00544	Soluble	-1.75	5.76	0.0179	Very soluble	-2.38	1.32	0.00412	Soluble	High	No	No	No	No	No	No	No	-7.73	0	0	0	0	0	0.55	0	0	0	3.48
EN104	O=C(c1cccc(c1)CNC(=O)c1ccc2c3c1cccc3CC2)N1CCOCC1	C25H24N2O3	400.47	30	16	0.28	6	3	1	119.65	58.64	3.05	3.32	2.81	2.99	4.77	3.39	-4.41	0.0155	3.86e-05	Moderately soluble	-4.23	0.0237	5.92e-05	Moderately soluble	-7.6	1e-05	2.5e-08	Poorly soluble	High	Yes	Yes	Yes	Yes	Yes	Yes	Yes	-6.39	0	0	0	0	0	0.55	0	0	1	2.73
EN105	N#Cc1cccc(c1)NC(=O)N1CCCCC1Cn1cccn1	C17H19N5O	309.37	23	11	0.35	5	3	1	91.16	73.95	2.31	1.68	2.27	1.58	1.07	1.78	-2.84	0.447	0.00144	Soluble	-2.85	0.44	0.00142	Soluble	-3.9	0.0392	0.000127	Soluble	High	Yes	Yes	No	Yes	No	No	No	-6.99	0	0	0	0	0	0.55	0	0	0	2.94
EN106	OC(=O)C1CC2C(N1C(=O)Cc1ccc3c(c1)[nH]nc3)CCCC2	C18H21N3O3	327.38	24	9	0.5	4	4	2	93.68	86.29	1.63	2.42	1.97	1.85	2.07	1.99	-3.41	0.128	0.000391	Soluble	-3.87	0.0437	0.000133	Soluble	-3.48	0.109	0.000334	Soluble	High	No	Yes	No	No	No	Yes	No	-6.58	0	0	0	0	0	0.56	0	0	0	3.29
EN107	CC1CN(C)c2c(N(C1)C(=O)CCCN1C(=O)CNC1=O)cccc2	C18H24N4O3	344.41	25	6	0.5	5	3	1	109.47	72.96	2.52	1.17	-0.09	0.99	0.88	1.1	-2.56	0.949	0.00275	Soluble	-2.3	1.74	0.00504	Soluble	-3.57	0.0933	0.000271	Soluble	High	No	Yes	No	No	No	No	No	-7.57	0	0	0	0	0	0.55	0	1	0	3.31
EN108	OC[C@@H](NC(=O)c1cccc2c1ccn2CC(C)C)Cc1c[nH]cn1	C19H24N4O2	340.42	25	14	0.37	8	3	3	98.03	82.94	2.28	2.06	2.35	1.02	2.91	2.12	-3.13	0.25	0.000733	Soluble	-3.43	0.126	0.000371	Soluble	-5.29	0.00174	5.12e-06	Moderately soluble	High	No	Yes	No	Yes	No	Yes	No	-6.91	0	0	0	0	0	0.55	0	0	1	3.14
EN109	O=C(N1CCCC1c1ccc2c(c1)OCCCO2)COc1ccccc1C(=O)N	C22H24N2O5	396.44	29	12	0.36	6	5	1	110.12	91.09	2.98	2.39	1.98	1.46	2.76	2.31	-3.71	0.0766	0.000193	Soluble	-3.94	0.0451	0.000114	Soluble	-5.05	0.00354	8.93e-06	Moderately soluble	High	No	Yes	No	Yes	Yes	Yes	Yes	-7.02	0	0	0	0	0	0.55	0	0	1	3.55
EN110	O=C(N1CCCC(C1)(O)c1c[nH]nn1)CCn1cnc2c1cccc2	C17H20N6O2	340.38	25	14	0.41	5	5	2	95.01	99.93	0.67	-0.26	0.57	0.59	1.14	0.54	-1.87	4.58	0.0135	Very soluble	-1.38	14.2	0.0417	Very soluble	-3.93	0.0398	0.000117	Soluble	High	No	Yes	No	No	No	No	No	-8.56	0	0	0	0	0	0.55	0	0	0	3.39
EN111	O=C(N(C)C)CC1(O)CCCN(C1)Cc1cnc(n1c1ccccc1)C	C20H28N4O2	356.46	26	11	0.5	6	4	1	105.75	61.6	3.08	1.61	1.45	1.13	1.9	1.83	-2.98	0.372	0.00104	Soluble	-2.52	1.09	0.00305	Soluble	-4.28	0.0188	5.27e-05	Moderately soluble	High	Yes	Yes	No	No	No	Yes	No	-7.33	0	0	0	0	0	0.55	0	0	1	3.53
EN112	OCC(Cc1cnn(c1)C)CNC(=O)c1coc2c1cc(CC)cc2	C19H23N3O3	341.4	25	14	0.37	8	4	2	96.1	80.29	2.67	2.24	2.31	1.42	3.08	2.35	-3.25	0.19	0.000557	Soluble	-3.56	0.0937	0.000274	Soluble	-5.65	0.000764	2.24e-06	Moderately soluble	High	No	Yes	No	Yes	No	Yes	Yes	-6.79	0	0	0	0	0	0.55	0	0	1	3.5
EN113	OCC(NC(=O)Nc1cc(cc(c1)C(F)(F)F)c1n[nH]c(n1)C)C	C14H16F3N5O2	343.3	24	11	0.36	7	7	4	80.07	102.93	1.21	1.69	3.26	1.43	2.3	1.98	-2.91	0.422	0.00123	Soluble	-3.47	0.117	0.000342	Soluble	-4.94	0.00397	1.16e-05	Moderately soluble	High	No	Yes	No	No	No	No	No	-7.19	0	0	0	0	0	0.55	0	0	0	3.23
EN114	OC(Cn1c2ccccc2c2c1cccc2)Cn1nc(nc1C)C	C19H20N4O	320.39	24	18	0.26	4	3	1	95.78	55.87	2.28	3.17	3.06	2.13	2.73	2.68	-4.11	0.0246	7.68e-05	Moderately soluble	-4.01	0.031	9.68e-05	Moderately soluble	-5.33	0.00151	4.71e-06	Moderately soluble	High	Yes	Yes	No	Yes	Yes	Yes	Yes	-6	0	0	0	0	0	0.55	0	0	0	3.22
EN115	NC(=O)C1CCCN(C1)C(=O)C(N1CCCc2c(C1)cccc2)C	C19H27N3O2	329.44	24	6	0.58	4	3	1	101.75	66.64	2.72	1.45	0.63	1.57	1.83	1.64	-2.72	0.632	0.00192	Soluble	-2.46	1.15	0.00351	Soluble	-3.28	0.171	0.00052	Soluble	High	No	Yes	No	No	No	Yes	No	-7.28	0	0	0	0	0	0.55	0	0	0	3.43
EN116	CC1CN(CCC1C(=O)O)C(=O)c1cc2c([nH]1)cccc2F	C16H17FN2O3	304.32	22	9	0.38	3	4	2	83.76	73.4	2	2.4	2.53	2.03	2.45	2.28	-3.34	0.138	0.000453	Soluble	-3.58	0.0795	0.000261	Soluble	-3.52	0.0913	0.0003	Soluble	High	Yes	No	No	No	No	No	No	-6.45	0	0	0	0	0	0.85	0	0	0	2.97
EN117	OC(=O)C1CC2CCC1N(C2)C(=O)Cc1ccc2c(c1)[nH]nc2	C17H19N3O3	313.35	23	9	0.47	4	4	2	88.88	86.29	1.23	1.42	1.44	1.61	1.83	1.51	-2.7	0.621	0.00198	Soluble	-2.84	0.456	0.00146	Soluble	-3.21	0.195	0.000624	Soluble	High	No	Yes	No	No	No	No	No	-7.2	0	0	0	0	0	0.56	0	0	0	3.94
EN118	COc1cc(cc(c1OC)NC(=O)c1n[nH]c(c1)CC)C(=O)O	C15H17N3O5	319.31	23	11	0.27	7	6	3	82.52	113.54	1.69	1.69	1.75	0.57	1.98	1.53	-2.78	0.534	0.00167	Soluble	-3.69	0.0653	0.000205	Soluble	-4.15	0.0224	7.01e-05	Moderately soluble	High	No	Yes	No	No	No	No	No	-7.05	0	0	0	0	0	0.56	0	0	0	2.72
EN119	O=C(NCc1c[nH]nc1C)NCC1(N)C2CC3CC1CC(C2)C3	C17H27N5O	317.43	23	5	0.76	6	3	4	88.8	95.83	1.68	0.82	1.52	1.64	1.54	1.44	-2.09	2.58	0.00814	Soluble	-2.41	1.22	0.00385	Soluble	-3.94	0.0364	0.000115	Soluble	High	No	Yes	No	No	No	No	No	-7.65	0	0	0	0	0	0.55	0	0	0	4.98
EN120	COC(=O)c1cc(NC(=O)N2CCNC(=O)C2C)cc(c1F)Cl	C14H15ClFN3O4	343.74	23	6	0.36	5	5	2	88.23	87.74	2.22	1.21	1.09	1.74	1.47	1.54	-2.6	0.87	0.00253	Soluble	-2.65	0.771	0.00224	Soluble	-3.88	0.0456	0.000133	Soluble	High	No	No	No	No	No	No	No	-7.54	0	0	0	0	0	0.55	0	0	0	2.98
EN121	NC(=O)CC1(O)CCCN(C1)C(=O)c1ccc(nc1)C(F)(F)F	C14H16F3N3O3	331.29	23	6	0.5	5	7	2	77.08	96.52	1.24	0.32	1.71	0.46	1.54	1.06	-1.96	3.64	0.011	Very soluble	-1.91	4.07	0.0123	Very soluble	-2.97	0.358	0.00108	Soluble	High	No	Yes	No	No	No	No	No	-8.09	0	0	0	0	0	0.55	0	0	0	2.72
EN122	COC(=O)C(NS(=O)(=O)c1csc2c1cccc2)(CO)C	C13H15NO5S2	329.39	21	9	0.31	6	6	2	79.43	129.32	2.13	1.37	2.18	0.39	1.73	1.56	-2.67	0.71	0.00216	Soluble	-3.69	0.0675	0.000205	Soluble	-3.63	0.0763	0.000232	Soluble	High	No	No	No	No	No	No	No	-7.34	0	0	0	0	0	0.55	0	0	0	3.67
EN123	CC(NC(=O)C(NC(=O)C12CC3CC(C2)CC(C1)C3)Cc1ccccc1)CN1CCOCC1	C27H39N3O3	453.62	33	6	0.7	10	4	2	132.73	70.67	3.39	3.55	2.39	2.47	3.81	3.12	-4.36	0.0196	4.33e-05	Moderately soluble	-4.72	0.00866	1.91e-05	Moderately soluble	-5.82	0.000695	1.53e-06	Moderately soluble	High	Yes	Yes	No	Yes	No	Yes	Yes	-6.55	0	2	0	0	0	0.55	0	0	3	5.68
EN124	COCCC(=O)Nc1cc(cc(c1)C(F)(F)F)c1n[nH]c(n1)C	C14H15F3N4O2	328.29	23	11	0.36	7	7	2	76.8	79.9	1.91	1.9	3.74	1.82	3.38	2.55	-2.96	0.356	0.00109	Soluble	-3.2	0.207	0.00063	Soluble	-5.57	0.000892	2.72e-06	Moderately soluble	High	No	Yes	Yes	No	No	No	No	-6.95	0	0	0	0	0	0.55	0	0	0	2.57
EN125	O=C(Nc1ccnn1C1CCS(=O)(=O)C1)NCc1ccc2c(c1)cco2	C17H18N4O4S	374.41	26	14	0.29	6	5	2	96.52	114.61	1.94	0.94	3.05	1.25	0.63	1.56	-2.76	0.657	0.00175	Soluble	-2.93	0.436	0.00117	Soluble	-5.02	0.00358	9.55e-06	Moderately soluble	High	No	Yes	No	Yes	No	No	No	-7.92	0	0	0	0	0	0.55	0	0	1	3.72
EN126	COc1cc(CNC(=O)N2CC(CC2CO)(F)F)cc(c1)F	C14H17F3N2O3	318.29	22	6	0.5	6	6	2	76.09	61.8	2.78	1.3	2.47	1.76	2.07	2.08	-2.44	1.16	0.00365	Soluble	-2.2	2.02	0.00634	Soluble	-3.78	0.0526	0.000165	Soluble	High	Yes	Yes	No	No	No	No	No	-7.32	0	0	0	0	0	0.55	0	0	0	2.92
EN127	O=C(CC1Sc2ccccc2NC1=O)NCCc1ccc(cc1)C(=O)O	C19H18N2O4S	370.42	26	12	0.21	7	4	3	102.17	120.8	2.26	2.18	1.98	2.06	2.82	2.26	-3.39	0.151	0.000408	Soluble	-4.35	0.0165	4.46e-05	Moderately soluble	-5.82	0.000561	1.51e-06	Moderately soluble	High	No	Yes	No	No	Yes	Yes	Yes	-7.01	0	0	0	0	0	0.56	0	0	1	3.38
EN128	CC(CC(n1nccc1NC(=O)N1CCCC(C1)(O)CC(=O)N(C)C)C)C	C19H33N5O3	379.5	27	5	0.74	9	4	2	109.67	90.7	2.57	1.45	1.76	1.51	0.68	1.6	-2.65	0.851	0.00224	Soluble	-2.96	0.416	0.0011	Soluble	-2.62	0.919	0.00242	Soluble	High	No	Yes	No	No	No	No	No	-7.59	0	0	0	0	0	0.55	0	0	2	4.24
EN129	OC1CN(C(C1)c1cc(F)ccc1F)C(=O)c1ccc(nc1)C(=O)N	C17H15F2N3O3	347.32	25	12	0.24	4	6	2	87.21	96.52	2.15	0.76	1.54	1.36	1.89	1.54	-2.56	0.949	0.00273	Soluble	-2.37	1.49	0.0043	Soluble	-4.01	0.0339	9.75e-05	Moderately soluble	High	No	Yes	No	No	No	No	No	-7.88	0	0	0	0	0	0.55	0	0	0	3.19
EN130	CN1CCC2C(C1)N(CCO2)C(=O)c1cnc2c(c1)[nH]c(=O)[nH]2	C15H19N5O3	317.34	23	9	0.53	2	5	2	91.04	94.32	1.88	-0.79	-0.97	0.07	0.87	0.21	-1.47	10.8	0.0341	Very soluble	-0.71	61.6	0.194	Very soluble	-2.65	0.704	0.00222	Soluble	High	No	No	No	No	No	No	No	-8.8	0	1	0	0	0	0.55	0	0	0	3.26
EN131	NC(=O)CC1(O)CCCN(C1)C(=O)c1cccc2c1[nH]cc2	C16H19N3O3	301.34	22	9	0.38	4	3	3	86.14	99.42	1.23	0.6	0.63	0.42	1.58	0.89	-2.13	2.26	0.0075	Soluble	-2.26	1.65	0.00547	Soluble	-3.35	0.134	0.000444	Soluble	High	No	Yes	No	No	No	No	No	-7.71	0	0	0	0	0	0.55	0	0	0	2.54
EN132	OC(=O)CN(C(=O)C)CC1OCCN(C1)C(=O)C1CC1c1ccc(cc1)F	C19H23FN2O5	378.39	27	6	0.53	8	6	1	97.79	87.15	2.48	0.46	1.13	1.07	1.6	1.35	-2.11	2.92	0.00772	Soluble	-1.86	5.24	0.0138	Very soluble	-2.75	0.681	0.0018	Soluble	High	No	No	No	No	No	No	No	-8.28	0	0	0	0	0	0.56	0	0	2	3.53
EN133	OC(=O)CC1OCCN(C1)C(=O)C1CC1c1c(F)cccc1F	C16H17F2NO4	325.31	23	6	0.5	5	6	1	80.23	66.84	2.4	0.96	2.23	2.05	2.53	2.03	-2.32	1.54	0.00473	Soluble	-1.95	3.64	0.0112	Very soluble	-2.98	0.338	0.00104	Soluble	High	Yes	No	No	No	No	No	No	-7.6	0	0	0	0	0	0.85	0	0	0	3.38
EN134	O=C(Cc1ccccc1C(=O)N)Nc1cccc(c1)c1[nH]nc(n1)C1CC1	C20H19N5O2	361.4	27	17	0.2	7	4	3	101.18	113.76	1.73	1.87	2.38	1.78	3.12	2.18	-3.26	0.197	0.000546	Soluble	-3.88	0.0476	0.000132	Soluble	-6.44	0.00013	3.6e-07	Poorly soluble	High	No	Yes	Yes	No	No	Yes	No	-7.18	0	0	0	0	0	0.55	0	0	1	2.91
EN135	O=C(Cc1c(C)n[nH]c1C)NC[C@@H]1OCCN([C@H]1c1cncn1C)C	C17H26N6O2	346.43	25	10	0.59	6	5	2	97.45	88.07	1.52	-0.38	-0.21	-0.57	1.4	0.35	-1.65	7.78	0.0225	Very soluble	-1.01	34.1	0.0985	Very soluble	-3.81	0.0534	0.000154	Soluble	High	No	Yes	No	No	No	No	No	-8.68	0	0	0	0	0	0.55	0	0	0	4
EN136	OCC1CC(CN1C(=O)NCc1cccc(c1)OCC(=O)N)F	C15H20FN3O4	325.34	23	6	0.47	8	5	3	83.76	104.89	1.44	-0.11	0.05	0.2	0.33	0.38	-1.45	11.5	0.0353	Very soluble	-1.64	7.46	0.0229	Very soluble	-2.61	0.804	0.00247	Soluble	High	No	Yes	No	No	No	No	No	-8.36	0	0	0	0	0	0.55	0	0	1	3.28
EN137	CC(CC(C(=O)Nc1cc[nH]n1)NC(=O)C1CCC(=O)N1C)C	C15H23N5O3	321.37	23	5	0.6	8	4	3	88.87	107.19	1.25	0.42	-0.07	0.06	0.79	0.49	-1.73	5.98	0.0186	Very soluble	-2.24	1.86	0.00578	Soluble	-2.98	0.335	0.00104	Soluble	High	No	Yes	No	No	No	No	No	-7.96	0	0	0	0	0	0.55	0	0	1	3.36
EN138	COc1cc(ccc1O)CC(=O)NCC1CCc2c(CC1)cccc2	C21H25NO3	339.43	25	12	0.38	6	3	2	99.11	58.56	3.17	3.71	3.25	2.82	4.14	3.42	-4.24	0.0195	5.74e-05	Moderately soluble	-4.63	0.00794	2.34e-05	Moderately soluble	-6.4	0.000135	3.96e-07	Poorly soluble	High	Yes	No	Yes	Yes	No	Yes	No	-5.74	0	0	0	0	0	0.55	0	0	1	2.59
EN139	CN1C[C@H]([C@@H](C1)c1cncn1C)NC(=O)Cc1ccncc1C	C17H23N5O	313.4	23	11	0.47	5	4	1	92.24	63.05	1.98	0.18	0.5	0.17	1.37	0.84	-1.92	3.76	0.012	Very soluble	-1.06	27.2	0.0867	Very soluble	-4.09	0.0255	8.15e-05	Moderately soluble	High	No	Yes	No	No	No	No	No	-8.08	0	0	0	0	0	0.55	0	0	0	3.52
EN140	CN1CCC[C@H]([C@@H]1c1cncn1C)CNCc1ccc2c(c1)[nH]nc2	C19H26N6	338.45	25	14	0.47	5	4	2	103.74	61.77	2.27	1.36	1.61	1.23	2.1	1.72	-2.88	0.447	0.00132	Soluble	-2.26	1.86	0.0055	Soluble	-5.31	0.00167	4.92e-06	Moderately soluble	High	Yes	Yes	No	No	No	Yes	Yes	-7.4	0	0	0	0	0	0.55	0	0	0	3.76
EN141	OC1CN(CC21CC2)c1ncnc(c1)N1CCSCC1	C14H20N4OS	292.4	20	6	0.71	2	3	1	87.31	77.79	2.52	1.3	0.17	1.47	1.24	1.34	-2.56	0.802	0.00274	Soluble	-2.53	0.855	0.00293	Soluble	-2.38	1.22	0.00416	Soluble	High	No	Yes	No	No	No	Yes	No	-7.16	0	0	0	0	0	0.55	0	0	0	3.52
EN142	O=C(C1COCC(=O)N1Cc1ccccc1)Nc1cc(C)ccc1O	C19H20N2O4	340.37	25	12	0.26	5	4	2	97.44	78.87	2.36	1.82	1.34	1.06	2.22	1.76	-3.12	0.257	0.000755	Soluble	-3.1	0.273	0.000802	Soluble	-4.94	0.00388	1.14e-05	Moderately soluble	High	No	Yes	No	No	No	No	No	-7.08	0	0	0	0	0	0.55	0	1	0	3.02
EN143	O=C(C(N1CCCCC1=O)c1ccccc1)Nc1cccc(c1)c1[nH]nc(n1)C1CC1	C24H25N5O2	415.49	31	17	0.33	7	4	2	122.02	90.98	2.68	3.05	3.08	2.38	3.84	3.01	-4.28	0.0217	5.23e-05	Moderately soluble	-4.63	0.00981	2.36e-05	Moderately soluble	-7.07	3.56e-05	8.57e-08	Poorly soluble	High	No	Yes	No	Yes	Yes	Yes	Yes	-6.67	0	0	0	0	0	0.55	0	0	1	3.56
EN144	OC(=O)CCC(c1ccccc1)NC(=O)c1cc(ccc1F)N1CCCC1=O	C21H21FN2O4	384.4	28	12	0.29	8	5	2	104.92	86.71	2.56	2.11	3	2.62	3.35	2.73	-3.34	0.175	0.000455	Soluble	-3.56	0.105	0.000274	Soluble	-5.7	0.000776	2.02e-06	Moderately soluble	High	No	Yes	No	No	Yes	No	No	-7.15	0	0	0	0	0	0.56	0	0	2	2.93
EN145	O=C(NC(c1ccc2c(c1)CCC(=O)N2)C)NC1CCN(C1=O)C(C)C	C19H26N4O3	358.43	26	6	0.53	6	3	3	105.86	90.54	2.41	0.9	0.66	1.36	1.67	1.4	-2.4	1.41	0.00394	Soluble	-2.39	1.47	0.00411	Soluble	-4.54	0.0104	2.9e-05	Moderately soluble	High	No	Yes	No	No	No	No	No	-7.85	0	0	0	0	0	0.55	0	0	1	3.55
EN146	COc1cc(CNC(=O)N2CC(CC2CO)F)cc(c1)F	C14H18F2N2O3	300.3	21	6	0.5	6	5	2	76	61.8	2.6	1.04	1.76	1.64	1.65	1.74	-2.17	2.02	0.00672	Soluble	-1.93	3.54	0.0118	Very soluble	-3.29	0.153	0.000511	Soluble	High	Yes	Yes	No	No	No	No	No	-7.39	0	0	0	0	0	0.55	0	0	0	3.18
EN147	CC1CC2(CN1C(=O)Nc1ccccc1CS(=O)(=O)c1ccccc1)CCC2	C22H26N2O3S	398.52	28	12	0.41	6	3	1	114.7	74.86	2.7	3.55	4.81	3.68	2.94	3.54	-4.47	0.0136	3.4e-05	Moderately soluble	-4.81	0.00621	1.56e-05	Moderately soluble	-6.59	0.000103	2.58e-07	Poorly soluble	High	No	Yes	No	No	Yes	Yes	Yes	-6.21	0	0	0	0	0	0.55	0	0	2	4.32
EN148	COC(=O)c1c(CN2CCc3c(C2)cn[nH]3)c2c(n1C)ccc(c2)F	C18H19FN4O2	342.37	25	14	0.33	4	5	1	95.31	63.15	2.54	1.98	2.12	1.98	3.05	2.33	-3.36	0.149	0.000436	Soluble	-2.93	0.4	0.00117	Soluble	-5.09	0.00276	8.07e-06	Moderately soluble	High	Yes	Yes	Yes	No	No	Yes	No	-6.98	0	0	0	0	0	0.55	0	0	0	2.81
EN149	Cc1ncc(n1c1ccccc1)CN1CCCC(C1)c1ncc[nH]1	C19H23N5	321.42	24	16	0.37	4	3	1	98.86	49.74	2.76	2.36	2.75	1.6	2.96	2.49	-3.55	0.0908	0.000283	Soluble	-3.04	0.29	0.000902	Soluble	-5.55	0.000914	2.84e-06	Moderately soluble	High	Yes	Yes	No	Yes	No	Yes	Yes	-6.59	0	0	0	0	0	0.55	0	0	0	3.34
EN150	CCN1CCC2N(C(C1)CC2)C(=O)NCCc1c[nH]nc1	C15H25N5O	291.39	21	5	0.73	6	3	2	89.22	64.26	1.97	0.96	0.46	1.15	0.97	1.1	-2.03	2.71	0.0093	Soluble	-1.9	3.7	0.0127	Very soluble	-2.98	0.304	0.00104	Soluble	High	No	Yes	No	No	No	No	No	-7.4	0	0	0	0	0	0.55	0	0	0	4.2
EN151	CNC(=O)CC1(O)CCCN(C1)Cc1cnc(n1c1ccccc1)C	C19H26N4O2	342.44	25	11	0.47	6	4	2	100.85	70.39	2.51	1.43	1.11	0.91	1.95	1.58	-2.79	0.551	0.00161	Soluble	-2.51	1.05	0.00307	Soluble	-4.62	0.00831	2.43e-05	Moderately soluble	High	No	Yes	No	No	No	Yes	No	-7.37	0	0	0	0	0	0.55	0	0	0	3.42
EN152	O=C(N1CCn2c(C1C)nnc2C(C)C)c1ccc2c(c1)[nH]c(=O)o2	C17H19N5O3	341.36	25	14	0.41	3	5	1	95.25	97.02	2.05	0.9	1.35	1.59	1.79	1.54	-2.74	0.621	0.00182	Soluble	-2.52	1.02	0.003	Soluble	-4.04	0.0311	9.12e-05	Moderately soluble	High	No	Yes	No	No	No	No	No	-7.74	0	0	0	0	0	0.55	0	0	0	3.69
EN153	CCC1N(CCn2c1ccc2)C(=O)c1ccc2c(n1)[nH]c(=O)[nH]2	C16H17N5O2	311.34	23	14	0.31	3	3	2	89.77	86.78	1.84	0.53	0.95	0.92	1.76	1.2	-2.36	1.37	0.0044	Soluble	-1.92	3.71	0.0119	Very soluble	-4.01	0.0306	9.82e-05	Moderately soluble	High	No	Yes	No	No	No	No	No	-7.82	0	0	0	0	0	0.55	0	0	0	3.18
EN154	O[C@H]1C[C@@H](N(C1)C(=O)C)C(=O)Nc1cc(Cl)ccc1Oc1cccc(c1)F	C19H18ClFN2O4	392.81	27	12	0.26	6	5	2	102.33	78.87	2.95	2.43	3.04	2.2	2.66	2.66	-3.74	0.0716	0.000182	Soluble	-3.73	0.0733	0.000187	Soluble	-5.22	0.00235	5.97e-06	Moderately soluble	High	Yes	Yes	No	Yes	No	Yes	Yes	-6.97	0	0	0	0	0	0.55	0	0	1	3.5
EN155	O=C(N1CCCC1c1c(C)n[nH]c1C)CCC1Cc2ccccc2NC1=O	C21H26N4O2	366.46	27	11	0.48	5	3	2	111.65	78.09	2.34	2	2	2.09	3.74	2.43	-3.34	0.166	0.000453	Soluble	-3.27	0.198	0.000541	Soluble	-5.99	0.000376	1.03e-06	Moderately soluble	High	No	Yes	No	No	No	Yes	Yes	-7.12	0	0	0	0	0	0.55	0	0	1	3.62
EN156	CO[C@@H]1C[C@@H](N(C1)c1ccncn1)CNC(=O)Cc1cnccc1C	C18H23N5O2	341.41	25	12	0.44	7	5	1	97.24	80.24	2.07	0.98	0.75	0.24	1.75	1.16	-2.47	1.16	0.00341	Soluble	-2.25	1.91	0.00558	Soluble	-5.07	0.00289	8.45e-06	Moderately soluble	High	No	Yes	No	No	No	No	Yes	-7.69	0	0	0	0	0	0.55	0	0	0	3.51
EN157	O=C(N1CCC[C@H]1Cn1nnc(c1)C1CC1)NCC1(N)C2CC3CC1CC(C2)C3	C22H34N6O	398.54	29	5	0.86	7	4	2	115.15	89.07	3.07	1.34	2.04	2.79	1.07	2.06	-2.82	0.602	0.00151	Soluble	-2.81	0.614	0.00154	Soluble	-3.06	0.346	0.000867	Soluble	High	No	Yes	No	No	No	Yes	Yes	-7.78	0	0	0	0	0	0.55	0	0	1	6.18
EN158	O=C(Nc1ccccc1)COc1cccc(c1)NC(=O)NC1CCCc2c1cccc2	C25H25N3O3	415.48	31	18	0.2	9	3	3	121.22	79.46	3.05	4.08	4.2	3.22	3.43	3.59	-4.82	0.00626	1.51e-05	Moderately soluble	-5.45	0.00146	3.52e-06	Moderately soluble	-8.42	1.59e-06	3.84e-09	Poorly soluble	High	No	Yes	No	Yes	Yes	Yes	Yes	-5.94	0	0	0	0	0	0.55	0	0	3	3.5
EN159	O=C(Nc1cccc(c1)NC(=O)NCC(=O)N)CCN1CCSC1=O	C15H19N5O4S	365.41	25	6	0.33	10	4	4	98.08	158.93	1.14	-0.8	0.03	-0.16	-0.29	-0.02	-1.12	27.8	0.076	Very soluble	-2.06	3.19	0.00874	Soluble	-3.37	0.156	0.000427	Soluble	Low	No	Yes	No	No	No	No	No	-9.1	0	0	1	1	1	0.55	0	1	2	3.15
EN160	OC1CC(C1n1cccn1)NS(=O)(=O)c1ccc(c(c1)Cl)F	C13H13ClFN3O3S	345.78	22	11	0.31	4	6	2	77.34	92.6	1.65	1.17	2.83	1.09	0.41	1.43	-2.83	0.515	0.00149	Soluble	-2.71	0.674	0.00195	Soluble	-3.6	0.0859	0.000248	Soluble	High	No	Yes	No	No	No	No	No	-7.58	0	0	0	0	0	0.55	0	0	0	3.95
EN161	CC(=O)Nc1ccc(c(c1)Cl)NCc1cn2c(n1)nccc2	C15H14ClN5O	315.76	22	15	0.13	5	3	2	86.1	71.32	2.09	2.43	2.42	1.48	1.69	2.02	-3.5	0.0991	0.000314	Soluble	-3.57	0.0849	0.000269	Soluble	-5.67	0.000672	2.13e-06	Moderately soluble	High	Yes	No	Yes	No	Yes	Yes	Yes	-6.5	0	0	0	0	0	0.55	0	0	0	2.36
EN162	CCn1ncc(c1)C(=O)C(=O)NC(C(=O)Nc1n[nH]cc1)c1ccccc1	C18H18N6O3	366.37	27	16	0.17	9	5	3	96.77	121.77	1.25	0.92	0.79	0	1.1	0.81	-2.54	1.07	0.00291	Soluble	-3.06	0.317	0.000865	Soluble	-5.02	0.00349	9.53e-06	Moderately soluble	High	No	Yes	No	Yes	No	No	No	-7.88	0	0	0	0	0	0.55	0	1	2	3.07
EN163	CCN(C(=O)C1CC(=O)N(C1)Cc1ccccc1)CC(=O)NCc1ccc(cc1)F	C23H26FN3O3	411.47	30	12	0.35	10	4	1	114.92	69.72	3.14	1.7	2.07	2.11	3.29	2.46	-3.1	0.328	0.000798	Soluble	-2.78	0.684	0.00166	Soluble	-6.5	0.00013	3.16e-07	Poorly soluble	High	Yes	Yes	No	Yes	No	Yes	Yes	-7.6	0	0	0	0	0	0.55	0	0	2	3.14
EN164	Cc1ccc(c(c1)C(=O)NCc1nc2c([nH]1)nccc2)S(=O)(=O)N	C15H15N5O3S	345.38	24	15	0.13	5	6	3	87.33	139.21	1.35	0.49	1.77	0.04	1.04	0.94	-2.42	1.31	0.00378	Soluble	-2.98	0.359	0.00104	Soluble	-5.38	0.00145	4.19e-06	Moderately soluble	High	No	No	No	No	No	No	No	-8.06	0	0	0	1	0	0.55	0	0	0	2.58
EN165	O=C(N1CCC(C1c1n[nH]c(=O)n1C)C1CC1)CCc1c[nH]nc1	C16H22N6O2	330.38	24	10	0.62	6	4	2	91.75	99.67	1.9	0.63	0	0.73	1.59	0.97	-2.2	2.1	0.00634	Soluble	-2.3	1.66	0.00503	Soluble	-3	0.329	0.000995	Soluble	High	No	Yes	No	No	No	No	No	-7.87	0	0	0	0	0	0.55	0	0	0	3.77
EN166	O=C(C(n1cnc2c1ncnc2N)C)NCC(C(=O)N1CCOCC1)Cc1cccc(c1)F	C22H26FN7O3	455.49	33	15	0.41	9	7	2	122.49	128.26	2.46	0.7	0.99	0.3	1.45	1.18	-2.85	0.647	0.00142	Soluble	-2.97	0.487	0.00107	Soluble	-5.08	0.00381	8.38e-06	Moderately soluble	High	No	Yes	No	No	No	No	Yes	-8.58	0	0	0	0	0	0.55	0	0	2	4.02
EN167	Brc1ccc2n(c1)c(=O)cc(n2)CNC(=O)N1CCCC2(C1)CCN(C2)Cc1ccc(c(c1)Cl)Cl	C25H26BrCl2N5O2	579.32	35	16	0.4	6	4	1	149.23	69.95	4.52	3.19	3.9	4.24	4.24	4.02	-5.38	0.00239	4.13e-06	Moderately soluble	-4.33	0.0271	4.67e-05	Moderately soluble	-8.43	2.17e-06	3.75e-09	Poorly soluble	High	Yes	Yes	No	No	Yes	Yes	Yes	-7.57	2	2	0	0	0	0.17	0	0	1	4.34
EN168	O=C1CC(C1)(C(=O)Nc1ccc(c(c1)C(=O)N)F)c1cccc(c1)Cl	C18H14ClFN2O3	360.77	25	12	0.17	5	4	2	90.69	89.26	1.71	1.61	3.05	2.44	3.73	2.51	-3.12	0.276	0.000765	Soluble	-3.1	0.289	0.000801	Soluble	-6.34	0.000165	4.58e-07	Poorly soluble	High	No	Yes	Yes	Yes	No	No	No	-7.36	0	0	0	0	0	0.55	0	0	1	2.32
EN169	N#CC(C1CCCN1C(=O)Nc1ccc2c(c1)CCC(=O)N2)c1ccccc1	C22H22N4O2	374.44	28	12	0.32	5	3	2	114.21	85.23	2.43	2.19	2.73	2.46	2.73	2.51	-3.53	0.111	0.000296	Soluble	-3.61	0.0912	0.000243	Soluble	-5.98	0.000395	1.05e-06	Moderately soluble	High	No	Yes	No	Yes	Yes	Yes	Yes	-7.03	0	0	0	0	0	0.55	0	0	1	3.57
EN170	OC(=O)CCC(c1ccccc1)NC(=O)Cc1c[nH]c2c1cccn2	C19H19N3O3	337.37	25	15	0.21	8	4	3	94.36	95.08	1.63	1.91	2.5	1.72	3.25	2.2	-3.05	0.3	0.000889	Soluble	-3.53	0.0996	0.000295	Soluble	-6.03	0.000312	9.25e-07	Poorly soluble	High	No	Yes	No	Yes	No	Yes	No	-7	0	0	0	0	0	0.56	0	0	1	2.77
EN171	O=C(Nc1c(C)n[nH]c1C)CN1CCCC(C1)c1n[nH]c(c1)C	C16H24N6O	316.4	23	10	0.56	5	4	3	93.16	89.7	1.42	1.23	1.3	0.65	2.59	1.44	-2.57	0.855	0.0027	Soluble	-2.71	0.615	0.00194	Soluble	-4.63	0.00738	2.33e-05	Moderately soluble	High	No	Yes	No	No	No	No	No	-7.36	0	0	0	0	0	0.55	0	0	0	3.37
EN172	O=C(C1CC(=O)N(C1)Cc1ccco1)NCC1CCC(O1)C(=O)N(C)C	C18H25N3O5	363.41	26	5	0.61	8	5	1	96.13	92.09	2.53	-0.72	-0.15	-0.69	0.77	0.35	-1.25	20.3	0.0557	Very soluble	-0.74	66.4	0.183	Very soluble	-2.92	0.433	0.00119	Soluble	High	No	Yes	No	No	No	No	No	-9.03	0	0	0	0	0	0.55	0	0	2	3.92
EN173	O=C(N(Cc1cccnc1)CC1CCCO1)Nc1cccc(c1)C(=O)NCc1ccccn1	C25H27N5O3	445.51	33	18	0.28	11	5	2	124.61	96.45	3.22	1.68	3.13	1.36	2.81	2.44	-3.34	0.204	0.000459	Soluble	-3.32	0.213	0.000479	Soluble	-7.74	8.16e-06	1.83e-08	Poorly soluble	High	No	Yes	No	Yes	Yes	Yes	Yes	-7.82	0	0	1	0	0	0.55	0	0	2	3.63
EN174	O=C(CC(c1ccccc1)NC(=O)c1ccccc1)Nc1cc(cc(c1)C(=O)N)C(=O)N	C24H22N4O4	430.46	32	18	0.08	10	4	4	118.76	144.38	2.1	1.29	1.87	1.94	2.26	1.89	-3.08	0.36	0.000836	Soluble	-3.92	0.0515	0.00012	Soluble	-6.96	4.73e-05	1.1e-07	Poorly soluble	Low	No	No	No	No	Yes	Yes	No	-8.01	0	0	1	1	0	0.55	0	0	2	3.15
EN175	O[C@@H]1C[C@@H](N(C1)c1ncnc(c1)N(C)C)CNC(=O)Cc1cnn2c1cccc2	C20H25N7O2	395.46	29	15	0.4	7	5	2	112.7	98.89	2.73	0.74	0.11	1	-0.16	0.88	-2.68	0.829	0.0021	Soluble	-2.4	1.59	0.00402	Soluble	-4.11	0.0304	7.69e-05	Moderately soluble	High	No	Yes	Yes	No	No	No	No	-8.19	0	0	0	0	0	0.55	0	0	1	3.79
EN176	OC(CN1CCC(C1)CNc1nccc(c1)C)COc1ccc2c(c1)CCC(=O)N2	C23H30N4O3	410.51	30	12	0.48	8	5	3	124.13	86.72	3.21	2.15	1.31	1.49	2.95	2.22	-3.51	0.128	0.000311	Soluble	-3.6	0.102	0.000249	Soluble	-6.31	0.000202	4.93e-07	Poorly soluble	High	No	Yes	No	No	No	Yes	Yes	-7.28	0	0	0	0	0	0.55	0	0	2	3.99
EN177	O=C(N1CCCC2(C1)CCN(C2)Cc1ccc(c(c1)Cl)Cl)NCc1cc(=O)n2c(n1)cccc2	C25H27Cl2N5O2	500.42	34	16	0.4	6	4	1	141.53	69.95	3.98	2.78	3.13	3.67	3.55	3.42	-4.65	0.0113	2.26e-05	Moderately soluble	-3.9	0.0623	0.000124	Soluble	-7.67	1.07e-05	2.14e-08	Poorly soluble	High	Yes	Yes	No	No	Yes	Yes	Yes	-7.38	1	2	0	0	0	0.55	0	0	1	4.31
EN178	Clc1cccc(c1C(=O)Nc1cccc(c1)S(=O)(=O)C)Oc1ccc(c(c1)Cl)F	C20H14Cl2FNO4S	454.3	29	18	0.05	6	5	1	110.24	80.85	2.64	4.88	6.89	4.76	4.77	4.79	-5.79	0.000729	1.61e-06	Moderately soluble	-6.31	0.000221	4.86e-07	Poorly soluble	-8.87	6.17e-07	1.36e-09	Poorly soluble	Low	No	No	No	Yes	Yes	No	No	-5.61	1	1	0	1	0	0.55	0	0	2	2.87
EN179	O=C(C1CC(=O)N(C1c1cnn(c1C)C)C)Nc1cccc(c1)C(=O)N	C18H21N5O3	355.39	26	11	0.33	5	4	2	99.47	110.32	1.22	-0.61	0.09	0.42	0.45	0.31	-1.64	8.1	0.0228	Very soluble	-1.23	20.7	0.0582	Very soluble	-3.51	0.11	0.00031	Soluble	High	No	Yes	No	No	No	No	No	-8.9	0	0	0	0	0	0.55	0	0	1	3.47
EN180	O=C(N1CCC(C1)c1cc(O)nc(n1)N(C)C)Cc1cn(nc1C)C	C17H24N6O2	344.41	25	11	0.53	5	5	1	98.66	87.38	2.67	0.66	0.47	0.74	0.69	1.05	-2.39	1.41	0.0041	Soluble	-2.07	2.92	0.00849	Soluble	-3.03	0.324	0.000942	Soluble	High	No	Yes	No	No	No	No	No	-7.93	0	0	0	0	0	0.55	0	0	0	3.65
EN181	O=C(CN1CCCN(c2c1cc(F)cc2)C)NCc1ccccn1	C18H21FN4O	328.38	24	12	0.33	5	3	1	98.27	48.47	2.88	2.2	1.69	1.69	2.29	2.15	-3.3	0.164	0.000499	Soluble	-2.85	0.462	0.00141	Soluble	-5.5	0.00105	3.2e-06	Moderately soluble	High	Yes	Yes	Yes	Yes	No	Yes	Yes	-6.74	0	0	0	0	0	0.55	0	0	0	2.65
EN182	OC(=O)CN(S(=O)(=O)C)CC1OCCN(C1)C(=O)Cn1cccn1	C13H20N4O6S	360.39	24	5	0.62	8	8	1	86.37	130.42	1.22	-1.56	-0.84	-1.95	-2.13	-1.05	-0.72	69	0.192	Very soluble	-0.67	76.8	0.213	Very soluble	-0.51	113	0.313	Soluble	High	No	No	No	No	No	No	No	-9.61	0	1	0	0	0	0.56	0	0	2	3.55
EN183	CC(c1nccc2c1cccc2)NCc1cc(c2n1CCCC2)C(=O)N	C21H24N4O	348.44	26	15	0.33	5	3	2	103.42	72.94	2.91	1.77	2.85	1.57	3.17	2.45	-3.21	0.214	0.000613	Soluble	-2.92	0.419	0.0012	Soluble	-6.16	0.000244	7e-07	Poorly soluble	High	Yes	Yes	Yes	Yes	No	Yes	Yes	-7.17	0	0	0	0	0	0.55	0	0	0	3.49
EN184	O=C1CN(Cc2c(N1)cccc2)C(=O)C1CCc2c(C1)c(n[nH]2)C(F)(F)F	C18H17F3N4O2	378.35	27	11	0.39	3	6	2	97.27	78.09	1.88	1.76	2.56	2.02	3.17	2.28	-3.4	0.151	0.0004	Soluble	-3.02	0.363	0.000961	Soluble	-5.51	0.00116	3.07e-06	Moderately soluble	High	Yes	Yes	No	No	No	Yes	No	-7.36	0	0	0	0	0	0.55	0	0	1	3.42
EN185	OC[C@@H](C(=O)N)NC(=O)C(NC(=O)C12CC3CC(C2)CC(C1)C3)Cc1ccccc1	C23H31N3O4	413.51	30	6	0.61	10	4	4	111.79	121.52	1.86	1.79	0.89	1.17	2.09	1.56	-3.02	0.395	0.000956	Soluble	-3.96	0.0453	0.000109	Soluble	-4.3	0.0209	5.06e-05	Moderately soluble	High	No	Yes	No	No	No	No	No	-7.55	0	0	0	0	0	0.55	0	0	2	5.23
EN186	O=C(NC1CCc2c(C1)cn[nH]2)NCC(c1cc2c(s1)cccc2)O	C18H20N4O2S	356.44	25	14	0.33	6	3	4	97.66	118.28	1.67	2.01	2.19	1.74	3.37	2.2	-3.33	0.165	0.000463	Soluble	-4.12	0.027	7.57e-05	Moderately soluble	-5.46	0.00123	3.45e-06	Moderately soluble	High	No	Yes	No	Yes	No	Yes	No	-7.05	0	0	0	0	0	0.55	0	0	1	3.8
EN187	O=C(Nc1cc(ccc1F)C(=O)N)NC(c1ccccc1)CN1CCCC1=O	C20H21FN4O3	384.4	28	12	0.25	8	4	3	105.42	104.53	2.62	0.99	1.93	2.01	1.94	1.9	-2.64	0.888	0.00231	Soluble	-2.77	0.647	0.00168	Soluble	-5.56	0.00106	2.77e-06	Moderately soluble	High	No	Yes	No	No	No	No	No	-7.94	0	0	0	0	0	0.55	0	0	2	3.24
EN188	O=C(C1CC(=O)N(C1c1ccc(c(c1)F)Cl)C)Nc1ccc(c(c1)C(=O)N)F	C19H16ClF2N3O3	407.8	28	12	0.21	5	5	2	102.39	92.5	1.35	1.51	2.82	2.64	3	2.26	-3.31	0.201	0.000493	Soluble	-3.06	0.355	0.00087	Soluble	-5.86	0.000569	1.4e-06	Moderately soluble	High	No	Yes	No	No	No	No	No	-7.72	0	0	0	0	0	0.55	0	0	1	3.3
EN189	O=C1Nc2c(C1)cc(cc2)S(=O)(=O)N1CCCc2c1cccc2	C17H16N2O3S	328.39	23	12	0.24	2	3	1	94.34	74.86	2.13	1.87	2.45	2	2.02	2.09	-3.31	0.162	0.000492	Soluble	-3.06	0.284	0.000863	Soluble	-5.47	0.00111	3.37e-06	Moderately soluble	High	Yes	Yes	Yes	No	No	Yes	Yes	-6.98	0	0	0	0	0	0.55	0	0	0	2.74
EN190	COC(c1ccc(cc1)Cl)CNC(=O)N1CCC[C@@H]2[C@H]1CN(C2=O)C	C18H24ClN3O3	365.85	25	6	0.56	6	3	1	103.36	61.88	3.24	1.36	1.2	1.84	1.72	1.87	-2.75	0.656	0.00179	Soluble	-2.26	2	0.00547	Soluble	-3.97	0.0391	0.000107	Soluble	High	Yes	Yes	No	No	No	Yes	No	-7.57	0	0	0	0	0	0.55	0	0	1	3.69
EN191	NC(=O)c1cnn2c1CC(CNCc1cccc3c1cc[nH]3)CC2	C18H21N5O	323.39	24	14	0.33	5	3	3	92.81	88.73	1.83	0.92	1.66	1.19	2.06	1.53	-2.53	0.963	0.00298	Soluble	-2.37	1.38	0.00427	Soluble	-5.12	0.00245	7.59e-06	Moderately soluble	High	No	Yes	No	No	No	Yes	No	-7.62	0	0	0	0	0	0.55	0	0	0	3.3
EN192	COc1ccc(cn1)CN1CCCC(C1)c1[nH]ncc1CN1CCOCC1	C20H29N5O2	371.48	27	11	0.6	6	6	1	111.04	66.51	3.21	1.02	0.96	0.82	2.74	1.75	-2.69	0.756	0.00204	Soluble	-2.01	3.66	0.00985	Soluble	-4.94	0.00425	1.14e-05	Moderately soluble	High	No	Yes	No	No	No	Yes	Yes	-7.84	0	0	0	0	0	0.55	0	0	1	3.73
EN193	O=C(N1CC2([C@H]3[C@@H]1CCC3)CCOCC2)C1CCCC(C1)C(=O)N	C19H30N2O3	334.45	24	0	0.89	3	3	1	95.73	72.63	2.46	1.36	1.7	1.85	1.87	1.85	-2.57	0.895	0.00268	Soluble	-2.49	1.09	0.00325	Soluble	-2.25	1.89	0.00565	Soluble	High	Yes	Yes	No	No	No	No	No	-7.37	0	0	0	0	0	0.55	0	0	0	4.29
EN194	CC1CN(C(C1)c1ccc(cc1)C(F)(F)F)C(=O)Nc1cccc(c1)C(=O)N	C20H20F3N3O2	391.39	28	12	0.3	6	5	2	102.65	75.43	2.71	3.32	4.68	3.51	2.89	3.42	-4.28	0.0206	5.26e-05	Moderately soluble	-4.58	0.0103	2.63e-05	Moderately soluble	-5.69	0.000795	2.03e-06	Moderately soluble	High	No	Yes	No	Yes	No	No	Yes	-6.33	0	0	0	0	0	0.55	0	0	1	3.27
EN195	CCc1cn2c(n1)cccc2C(=O)N1CCC(C1c1n[nH]c(=O)n1C)C1CC1	C20H24N6O2	380.44	28	14	0.5	5	4	1	108.74	88.29	2.89	3.11	1.16	2.02	1.64	2.16	-4.2	0.0241	6.34e-05	Moderately soluble	-4.63	0.00887	2.33e-05	Moderately soluble	-3.8	0.0603	0.000158	Soluble	High	No	No	No	Yes	Yes	No	Yes	-6.41	0	0	0	0	0	0.55	0	0	1	4.01
EN196	O=C1Nc2ccccc2N(C1)C(=O)COc1ccc(cc1[N+](=O)[O-])Cl	C16H12ClN3O5	361.74	25	12	0.12	5	5	1	98.76	104.46	1.86	2.42	1.66	1.01	0.37	1.46	-3.63	0.0843	0.000233	Soluble	-4.26	0.0201	5.55e-05	Moderately soluble	-4.79	0.00593	1.64e-05	Moderately soluble	High	No	No	No	Yes	Yes	Yes	Yes	-6.79	0	0	0	0	0	0.55	0	2	1	2.76
EN197	O=C(N1CCCN(CC1)c1ccccc1F)Nc1cccc(c1)C(=O)N	C19H21FN4O2	356.39	26	12	0.26	5	3	2	104.98	78.67	2.18	2.04	2.14	2.52	1.49	2.07	-3.35	0.161	0.00045	Soluble	-3.32	0.171	0.000478	Soluble	-4.8	0.00564	1.58e-05	Moderately soluble	High	No	Yes	No	No	No	Yes	No	-7.03	0	0	0	0	0	0.55	0	0	1	2.79
EN198	Fc1ccc(c(c1)c1nn(cc1C(=O)Nc1ccc(c(c1)C(=O)N)F)C)F	C18H13F3N4O2	374.32	27	17	0.06	5	6	2	91.11	90.01	2.29	1.91	3.93	2.87	3.08	2.81	-3.5	0.118	0.000316	Soluble	-3.42	0.141	0.000377	Soluble	-6.2	0.000235	6.28e-07	Poorly soluble	High	No	No	No	No	No	No	No	-7.23	0	0	0	0	0	0.55	0	0	1	2.7
EN199	OC(=O)COc1ccc(cc1)CN(C(=O)c1cnn2c1nccc2)C	C17H16N4O4	340.33	25	15	0.18	7	6	1	88.44	97.03	2.02	0.85	1.31	1.01	0.63	1.16	-2.47	1.16	0.00341	Soluble	-2.47	1.15	0.00338	Soluble	-3.79	0.0547	0.000161	Soluble	High	No	No	No	No	No	No	No	-7.77	0	0	0	0	0	0.56	0	0	0	2.42
EN200	CCC1(CC1)C(=O)Nc1cc(cc(c1)S(=O)(=O)C)C(=O)O	C14H17NO5S	311.35	21	6	0.43	6	5	2	77.66	108.92	1.5	1.04	2.74	1.4	1.58	1.65	-2.24	1.79	0.00574	Soluble	-2.92	0.376	0.00121	Soluble	-3.68	0.0652	0.000209	Soluble	High	No	No	No	No	No	No	No	-7.46	0	0	0	0	0	0.56	0	0	0	2.49
EN201	CS(=O)c1ccc(cc1)CN1CCCC1c1onc(n1)C(=O)N	C15H18N4O3S	334.39	23	11	0.4	5	6	1	88.18	121.53	2.39	0.36	1.25	0.15	0.53	0.93	-2.16	2.29	0.00686	Soluble	-2.48	1.12	0.00334	Soluble	-3.97	0.0359	0.000107	Soluble	High	No	Yes	No	No	No	No	No	-8.08	0	0	0	0	0	0.55	0	0	0	3.77
EN202	CCCC(C(=O)N1CCc2c(C1)ccs2)NC(=O)C1CCC(O1)C(=O)N	C18H25N3O4S	379.47	26	5	0.61	8	4	2	101.71	129.97	2.59	0.98	0.42	0.09	2.39	1.29	-2.42	1.43	0.00376	Soluble	-3.3	0.191	0.000504	Soluble	-2.94	0.431	0.00114	Soluble	High	No	Yes	No	No	No	No	No	-7.92	0	0	0	0	0	0.55	0	0	2	4.17
EN203	O=C(N1CCCC2C1CCCC2)Cn1cnc2c1nccn2	C16H21N5O	299.37	22	9	0.62	3	4	0	87.44	63.91	2.24	1.79	1.63	0.91	1.15	1.54	-2.93	0.353	0.00118	Soluble	-2.75	0.531	0.00178	Soluble	-3.06	0.263	0.000879	Soluble	High	Yes	Yes	No	No	No	Yes	No	-6.86	0	0	0	0	0	0.55	0	0	0	3.26
EN204	O=C(N1CCC(C1c1n[nH]c(=O)n1C)C1CC1)Cc1n[nH]c2c1CCCC2	C19H26N6O2	370.45	27	10	0.68	5	4	2	104.38	99.67	2.26	1.6	0.48	1.45	2.56	1.67	-3.09	0.302	0.000815	Soluble	-3.3	0.184	0.000496	Soluble	-3.68	0.0776	0.000209	Soluble	High	No	Yes	No	No	No	No	Yes	-7.42	0	0	0	0	0	0.55	0	0	1	4.25
EN205	O[C@@H]1CNC[C@H]1CC(=O)NCc1nccc(c1)C(F)(F)F	C13H16F3N3O2	303.28	21	6	0.54	6	7	3	71.81	74.25	2.22	-0.2	1.31	0.43	1.86	1.12	-1.41	11.8	0.0389	Very soluble	-0.9	37.9	0.125	Very soluble	-3.83	0.0444	0.000147	Soluble	High	No	Yes	No	No	No	No	No	-8.29	0	0	0	0	0	0.55	0	0	0	2.96
EN206	NC(=O)c1ccc(c(c1)NC(=O)N1CCc2c1cccc2)F	C16H14FN3O2	299.3	22	12	0.12	4	3	2	83.9	75.43	2.47	1.68	2.37	2.63	1.82	2.19	-2.89	0.382	0.00128	Soluble	-2.88	0.396	0.00132	Soluble	-4.66	0.00653	2.18e-05	Moderately soluble	High	Yes	Yes	No	No	No	No	No	-6.93	0	0	0	0	0	0.55	0	0	0	2.45
EN207	O=C(C(N1CCC(C1)CNc1nccc(c1)C)C)Nc1cccc(c1)S(=O)(=O)N(C)C	C22H31N5O3S	445.58	31	12	0.45	9	6	2	126.68	103.02	3.18	2.41	2.72	1.14	1.22	2.13	-3.81	0.0685	0.000154	Soluble	-4.22	0.0271	6.09e-05	Moderately soluble	-5.95	0.000498	1.12e-06	Moderately soluble	High	No	Yes	No	No	No	Yes	Yes	-7.31	0	0	0	0	0	0.55	0	0	2	4.19
EN208	Fc1ccc(c(c1)F)c1nn(cc1C(=O)Nc1ccc(c(c1)C(=O)N)F)C	C18H13F3N4O2	374.32	27	17	0.06	5	6	2	91.11	90.01	2.23	1.91	3.93	2.87	3.08	2.8	-3.5	0.118	0.000316	Soluble	-3.42	0.141	0.000377	Soluble	-6.2	0.000235	6.28e-07	Poorly soluble	High	No	No	No	No	No	No	No	-7.23	0	0	0	0	0	0.55	0	0	1	2.71
EN209	CN(C(=O)C1CC(=O)N(C1)C(c1ccccc1)C)Cc1cnn(c1)Cc1ccccc1	C25H28N4O2	416.52	31	17	0.32	8	3	0	123.88	58.44	2.99	2.19	2.64	2.45	3.02	2.66	-3.68	0.087	0.000209	Soluble	-3.05	0.37	0.000889	Soluble	-6.37	0.000177	4.25e-07	Poorly soluble	High	Yes	Yes	No	Yes	Yes	Yes	Yes	-7.29	0	0	0	0	0	0.55	0	0	2	3.73
EN210	O=C(N1CCCN(CC1)c1nccs1)Nc1cccc(n1)C(=O)N	C15H18N6O2S	346.41	24	11	0.33	5	4	2	98.49	132.69	2.09	0.9	0.43	0.03	0.62	0.81	-2.56	0.946	0.00273	Soluble	-3.27	0.185	0.000535	Soluble	-3.05	0.307	0.000885	Soluble	High	No	Yes	No	No	No	No	No	-7.77	0	0	0	1	0	0.55	0	0	0	3.02
EN211	O=C(C1CC(=O)N(C1c1cccnc1)C)NC(c1cn(nc1C)C)C	C18H23N5O2	341.41	25	11	0.44	5	4	1	97.25	80.12	2.05	-0.22	0.49	0.34	1.28	0.79	-1.81	5.24	0.0154	Very soluble	-1.01	33.7	0.0988	Very soluble	-3.99	0.0348	0.000102	Soluble	High	No	Yes	No	No	No	No	No	-8.54	0	0	0	0	0	0.55	0	0	0	3.68
EN212	COc1cc(ccc1OC)CN(C(=O)c1ccc(=O)n(n1)Cc1ccccc1)C	C22H23N3O4	393.44	29	18	0.23	8	5	0	109.61	73.66	3.34	2.28	2.43	2.19	2.99	2.65	-3.65	0.0887	0.000225	Soluble	-3.46	0.135	0.000344	Soluble	-6.43	0.000145	3.69e-07	Poorly soluble	High	Yes	No	No	Yes	Yes	No	Yes	-7.08	0	0	0	0	0	0.55	0	0	2	3.02
EN213	CO[C@H]1CN(C(C1)c1ncc[nH]1)C(=O)CCn1cnc2c1cccc2	C18H21N5O2	339.39	25	14	0.39	6	4	1	97.26	76.04	2.47	0.56	1.43	0.39	1.59	1.29	-2.32	1.64	0.00484	Soluble	-1.73	6.33	0.0187	Very soluble	-4.28	0.0179	5.27e-05	Moderately soluble	High	No	Yes	No	No	No	Yes	Yes	-7.97	0	0	0	0	0	0.55	0	0	0	3.45
EN214	O=C(N1CCC(C1c1n[nH]c(=O)n1C)C1CC1)Cc1ccncc1	C17H21N5O2	327.38	24	11	0.53	5	4	1	92.6	83.88	2.28	0.97	0.28	0.91	1.69	1.23	-2.49	1.06	0.00324	Soluble	-2.32	1.57	0.00479	Soluble	-3.39	0.134	0.000408	Soluble	High	No	No	No	No	No	No	No	-7.61	0	0	0	0	0	0.55	0	0	0	3.63
EN215	O=C(c1cnc2c(c1)[nH]c(=O)[nH]2)Nc1c(C)[nH]nc1C(F)F	C12H10F2N6O2	308.24	22	14	0.17	4	6	4	73.11	119.32	0.59	0.01	1.8	0.71	2.63	1.15	-1.96	3.35	0.0109	Very soluble	-2.07	2.64	0.00856	Soluble	-4.78	0.0051	1.66e-05	Moderately soluble	High	No	No	No	No	No	No	No	-8.17	0	0	0	0	0	0.55	0	0	0	2.44
EN216	O=C(N1CCC(C1c1n[nH]c(=O)n1C)C1CC1)CC1=CCOCC1	C17H24N4O3	332.4	24	5	0.71	5	4	1	92.85	80.22	2.83	0.44	0.38	1.07	1.7	1.29	-2	3.31	0.00995	Soluble	-1.69	6.75	0.0203	Very soluble	-2.12	2.52	0.00757	Soluble	High	No	Yes	No	No	No	No	No	-8.02	0	0	0	0	0	0.55	0	1	0	4.27
EN217	O=C(C1CCCN1C(=O)c1ccc(o1)[N+](=O)[O-])NCc1cccc(c1)C(F)(F)F	C18H16F3N3O5	411.33	29	11	0.33	8	8	1	98.95	108.37	1.95	3.19	3.75	1.91	1.14	2.39	-4.15	0.0289	7.04e-05	Moderately soluble	-5.14	0.003	7.29e-06	Moderately soluble	-4.88	0.00549	1.33e-05	Moderately soluble	High	No	No	No	Yes	Yes	No	Yes	-6.54	0	0	0	0	0	0.55	0	2	2	3.56
EN218	Fc1ccc(cc1)C(C(=O)Nc1cccc(c1)Cc1nc2c([nH]1)cccc2)(O)C	C23H20FN3O2	389.42	29	21	0.13	6	4	3	110.16	78.01	2.39	3.95	4.26	3.1	4.8	3.7	-4.88	0.0051	1.31e-05	Moderately soluble	-5.29	0.002	5.15e-06	Moderately soluble	-8.42	1.48e-06	3.79e-09	Poorly soluble	High	No	Yes	No	Yes	Yes	Yes	Yes	-5.87	0	0	0	0	0	0.55	0	0	2	3.15
EN219	OC(CN(CC(COc1cccc(c1)C(F)(F)F)O)CCn1ncc(c1)C)COc1cccc(c1)C(F)(F)F	C26H29F6N3O4	561.52	39	17	0.42	15	12	2	129.35	79.98	4.84	4.44	6.72	2.86	5.02	4.77	-5.45	0.00199	3.54e-06	Moderately soluble	-5.84	0.000815	1.45e-06	Moderately soluble	-7.54	1.6e-05	2.85e-08	Poorly soluble	Low	No	No	No	No	No	Yes	Yes	-6.57	1	2	1	1	1	0.55	0	0	3	4.28
EN220	CO[C@H]1C[C@H](N(C1)c1ncnc(c1)C)CNC(=O)c1cccc(n1)C(=O)NC	C19H24N6O3	384.43	28	12	0.42	8	6	2	105.65	109.34	3.1	1.02	0.18	-0.23	1.04	1.02	-2.66	0.85	0.00221	Soluble	-2.91	0.478	0.00124	Soluble	-5.03	0.00363	9.44e-06	Moderately soluble	High	No	Yes	No	No	No	No	No	-7.92	0	0	0	0	0	0.55	0	0	2	3.7
EN221	O=C(C1CCCN1C(=O)C1CC1)NCCn1c(=O)[nH]c2c1cccc2	C18H22N4O3	342.39	25	9	0.5	7	3	2	97.68	87.2	2.12	0.57	0.4	1.24	1.67	1.2	-2.13	2.56	0.00748	Soluble	-1.97	3.64	0.0106	Very soluble	-3.53	0.101	0.000294	Soluble	High	No	Yes	No	No	No	No	No	-7.98	0	0	0	0	0	0.55	0	0	0	3.04
EN222	O=C1CCC(=NN1C1CCS(=O)(=O)C1)C(=O)N1CCC2(C1)CCCCC2	C18H27N3O4S	381.49	26	0	0.83	3	5	0	109.92	95.5	2.88	0.95	1.27	1.35	1.78	1.65	-2.61	0.946	0.00248	Soluble	-2.54	1.09	0.00287	Soluble	-2.76	0.663	0.00174	Soluble	High	No	Yes	No	Yes	No	No	No	-7.95	0	0	0	0	0	0.55	0	0	1	5.04
EN223	COc1cccc(c1)C1CC(CN1C(=O)CCc1ccncc1)O	C19H22N2O3	326.39	24	12	0.37	6	4	1	95.08	62.66	2.64	1.56	1.65	1.27	2.65	1.96	-2.82	0.494	0.00151	Soluble	-2.49	1.07	0.00327	Soluble	-4.81	0.00502	1.54e-05	Moderately soluble	High	Yes	Yes	No	No	No	Yes	No	-7.18	0	0	0	0	0	0.55	0	0	0	3
EN224	O=C(N1CCC(C1c1n[nH]c(=O)n1C)C1CC1)NCc1cocc1	C16H21N5O3	331.37	24	10	0.56	6	4	2	90.26	96.16	2.65	0.83	0.46	0.73	0.85	1.11	-2.33	1.55	0.00468	Soluble	-2.43	1.23	0.0037	Soluble	-3.02	0.313	0.000944	Soluble	High	No	Yes	No	No	No	No	No	-7.73	0	0	0	0	0	0.55	0	0	0	4.04
EN225	O=C(N1CCC(C1c1n[nH]c(=O)n1C(C)C)C1CC1)NCC1=CCCOC1	C19H29N5O3	375.47	27	5	0.74	7	4	2	105.65	92.25	3.2	0.96	1.21	1.57	1.51	1.69	-2.45	1.34	0.00357	Soluble	-2.48	1.23	0.00328	Soluble	-2.58	0.992	0.00264	Soluble	High	No	Yes	No	No	No	No	No	-7.91	0	0	0	0	0	0.55	0	1	1	4.58
EN226	O[C@@H]1CC(C[C@H]1NCc1c[nH]nc1c1ccc(o1)Cl)Cn1cccn1	C17H20ClN5O2	361.83	25	15	0.41	6	5	3	93.53	91.9	1.93	1.44	2.3	0.61	2.04	1.66	-3.04	0.331	0.000915	Soluble	-2.98	0.383	0.00106	Soluble	-5.05	0.00325	8.97e-06	Moderately soluble	High	No	Yes	No	Yes	No	Yes	Yes	-7.48	0	0	0	0	0	0.55	0	0	1	4.14
EN227	O=C1NC2CCCCC2N(C1)c1nnc(n1C)C1CCc2c(C1)cn[nH]2	C18H25N7O	355.44	26	10	0.67	2	4	2	104.02	91.73	1.8	1.1	0.3	1.16	1.07	1.09	-2.89	0.459	0.00129	Soluble	-2.62	0.855	0.0024	Soluble	-3.65	0.0798	0.000224	Soluble	High	No	Yes	No	No	No	Yes	No	-7.69	0	0	0	0	0	0.55	0	0	1	4.38
EN228	O=C(C1CC(=O)N(C1c1ccnn1C)C)Nc1cccc(c1)C(=O)N	C17H19N5O3	341.36	25	11	0.29	5	4	2	94.51	110.32	1.72	-0.98	-0.22	0.18	-0.07	0.13	-1.33	15.8	0.0463	Very soluble	-0.85	48.1	0.141	Very soluble	-3.13	0.252	0.00074	Soluble	High	No	No	No	No	No	No	No	-9.08	0	0	0	0	0	0.55	0	0	0	3.4
EN229	CNCC(=O)N(Cc1ccccc1F)CC(=O)Nc1ccccc1F.Cl	C18H20ClF2N3O2	383.82	26	12	0.22	9	5	2	97.25	61.44	0	2.72	3.45	2.76	2.88	2.36	-3.68	0.08	0.000209	Soluble	-3.66	0.0832	0.000217	Soluble	-6.37	0.000162	4.23e-07	Poorly soluble	High	Yes	No	No	No	No	Yes	Yes	-6.71	0	0	0	0	0	0.55	0	0	2	2.42
EN230	COCCn1nccc1C12CCC(C1)C2C(=O)NCc1cnn2c1CCCC2	C21H29N5O2	383.49	28	10	0.67	8	4	1	105.46	73.97	2.67	0.98	1.89	1.55	2.25	1.87	-2.57	1.03	0.00268	Soluble	-2.12	2.9	0.00756	Soluble	-4.51	0.0117	3.06e-05	Moderately soluble	High	Yes	Yes	No	No	No	Yes	Yes	-7.94	0	0	0	0	0	0.55	0	0	2	5.14
EN231	CNC(=O)c1ccc(n1C)C1CCCCN1CCNS(=O)(=O)CC	C16H28N4O3S	356.48	24	5	0.69	8	5	2	98.57	91.82	2.87	0.5	1.23	-0.12	0.37	0.97	-1.99	3.64	0.0102	Very soluble	-2	3.58	0.01	Very soluble	-3.59	0.0925	0.000259	Soluble	High	No	Yes	No	No	No	No	No	-8.12	0	0	0	0	0	0.55	0	0	2	3.54
EN232	O=C(Nc1ccccc1C(=O)N)CN(C1CC1)Cc1cccc(c1)c1cccnc1	C24H24N4O2	400.47	30	18	0.21	9	4	2	116.58	88.32	2.64	3.2	3.05	1.93	3.21	2.81	-4.19	0.0259	6.47e-05	Moderately soluble	-4.73	0.00752	1.88e-05	Moderately soluble	-7.32	1.93e-05	4.83e-08	Poorly soluble	High	No	Yes	Yes	Yes	Yes	Yes	Yes	-6.47	0	0	0	0	0	0.55	0	0	2	2.96
EN233	CSc1nc(=O)cc([nH]1)CNC(=O)CC(Cc1cccc(c1)F)C	C17H20FN3O2S	349.42	24	12	0.35	8	4	2	93.03	100.15	1.91	2.13	2.78	1.93	4.38	2.63	-3.19	0.225	0.000645	Soluble	-3.86	0.0477	0.000137	Soluble	-6.46	0.00012	3.43e-07	Poorly soluble	High	No	Yes	No	Yes	No	No	Yes	-6.92	0	0	0	0	0	0.55	0	0	1	3.09
EN234	O=C(N1CCC(C1c1n[nH]c(=O)n1C)C1CC1)Cc1cnc(o1)C	C16H21N5O3	331.37	24	10	0.62	5	5	1	89.83	97.02	2.45	0.89	0.18	0.73	1.59	1.17	-2.43	1.22	0.00369	Soluble	-2.51	1.02	0.00307	Soluble	-2.99	0.341	0.00103	Soluble	High	No	Yes	No	No	No	No	No	-7.69	0	0	0	0	0	0.55	0	0	0	4.01
EN235	COCc1nocc1CN[C@@H]1CC(C[C@H]1O)Cn1ncc(c1)Cl	C15H21ClN4O3	340.81	23	10	0.6	7	6	2	84.6	85.34	2.71	0.19	1.3	0.33	1.39	1.18	-1.93	3.98	0.0117	Very soluble	-1.54	9.82	0.0288	Very soluble	-3.87	0.0464	0.000136	Soluble	High	No	Yes	No	No	No	No	No	-8.24	0	0	0	0	0	0.55	0	0	0	4.1
EN236	O=C(N1CCCC2(C1)CCN(C2)Cc1ccc(c(c1)Cl)Cl)NCc1ncc2c(c1)OCCO2	C24H28Cl2N4O3	491.41	33	12	0.5	6	5	1	135.17	66.93	3.85	3.25	3.29	2.78	4.12	3.46	-4.81	0.00766	1.56e-05	Moderately soluble	-4.33	0.023	4.69e-05	Moderately soluble	-7.33	2.31e-05	4.71e-08	Poorly soluble	High	Yes	Yes	No	No	Yes	Yes	Yes	-6.99	0	2	0	0	0	0.55	0	0	1	4.52
EN237	CCOc1ccccc1c1nn(cc1C(=O)Nc1ccc(c(c1)C(=O)N)F)C(C)(C)C	C23H25FN4O3	424.47	31	17	0.26	8	5	2	116.8	99.24	3.13	2.94	4.42	2.41	3.55	3.29	-4.2	0.0267	6.28e-05	Moderately soluble	-4.69	0.00875	2.06e-05	Moderately soluble	-6.96	4.7e-05	1.11e-07	Poorly soluble	High	No	Yes	No	Yes	Yes	Yes	Yes	-6.8	0	0	0	0	0	0.55	0	0	2	3.34
EN238	O=C(N1CC(CC1c1ccccc1)(C)C)Nc1ccc(c(c1)C(=O)N)F	C20H22FN3O2	355.41	26	12	0.3	5	3	2	102.16	75.43	2.38	2.93	3.45	3.29	2.73	2.96	-3.9	0.0446	0.000126	Soluble	-4.18	0.0237	6.67e-05	Moderately soluble	-5.72	0.000679	1.91e-06	Moderately soluble	High	Yes	Yes	No	No	No	No	Yes	-6.39	0	0	0	0	0	0.55	0	0	1	3.01
EN239	NC(=O)c1ccc(cc1)CN(C1CCNCCC1)Cc1cncnc1	C19H25N5O	339.43	25	12	0.42	6	5	2	100.73	84.14	2.17	0.89	1.04	0.87	1.91	1.38	-2.46	1.17	0.00343	Soluble	-2.24	1.95	0.00573	Soluble	-5.36	0.00148	4.36e-06	Moderately soluble	High	No	Yes	No	No	No	Yes	No	-7.74	0	0	0	0	0	0.55	0	0	0	2.79
EN240	OCCC(C1CCOCC1)NC(=O)c1ccc2c(c1)n(C)c(=O)[nH]2	C17H23N3O4	333.38	24	9	0.53	6	4	3	90.6	96.35	2.21	0.36	0.77	0.95	2.02	1.26	-2.02	3.22	0.00965	Soluble	-1.95	3.76	0.0113	Very soluble	-3.53	0.0977	0.000293	Soluble	High	No	Yes	No	No	No	No	No	-8.08	0	0	0	0	0	0.55	0	0	0	2.98
EN241	O=C(C(c1ccccc1)NCc1nnc2n1cccc2)Nc1cccc(c1)C(F)(F)F	C22H18F3N5O	425.41	31	21	0.14	8	7	2	108.88	71.32	3.08	4.06	4.7	3.24	3.26	3.67	-5.01	0.00417	9.8e-06	Moderately soluble	-5.26	0.00233	5.47e-06	Moderately soluble	-8.04	3.9e-06	9.16e-09	Poorly soluble	High	Yes	Yes	No	Yes	Yes	Yes	Yes	-6.01	0	0	0	0	0	0.55	0	0	3	3.34
EN242	OCCOCCn1c(C)cn2c1nc1c2c(=O)n(c(=O)n1C)CC(=O)N	C15H20N6O5	364.36	26	12	0.47	7	6	2	92.34	138.78	2.2	-1.08	-2.05	-0.57	-1.38	-0.58	-1.3	18.3	0.0503	Very soluble	-1.34	16.5	0.0452	Very soluble	-1.07	31	0.0851	Soluble	Low	No	No	No	No	No	No	No	-9.29	1	1	0	1	0	0.55	0	0	1	3.19
EN243	O=C1Nc2cc(F)ccc2C(C1)C(=O)NCCCn1cnc2c1cccc2	C20H19FN4O2	366.39	27	15	0.25	6	4	2	102.8	76.02	2.49	1.66	2.66	2.19	2.81	2.36	-3.17	0.246	0.000672	Soluble	-2.87	0.494	0.00135	Soluble	-6.59	9.5e-05	2.59e-07	Poorly soluble	High	Yes	Yes	Yes	No	No	Yes	Yes	-7.36	0	0	0	0	0	0.55	0	0	1	3.17
EN244	NC(=O)COc1cccc(c1)n1c2nc3c(n2c(c1C)C)c(=O)n(c(=O)n3C)C	C19H20N6O4	396.4	29	18	0.26	4	5	1	107.21	118.55	2.63	1.85	0.16	1.47	0.14	1.25	-3.66	0.087	0.00022	Soluble	-3.96	0.0434	0.00011	Soluble	-3.29	0.202	0.000511	Soluble	High	No	No	No	No	Yes	No	No	-7.4	0	0	0	0	0	0.55	0	0	1	3.18
EN245	O=C(C1CC(=O)N(C1)Cc1ccccc1)Nc1cccc(c1)c1nnnn1C1CC1	C22H22N6O2	402.45	30	17	0.32	7	5	1	114.94	93.01	3.13	1.53	1.88	2.79	1.88	2.24	-3.26	0.223	0.000554	Soluble	-3.09	0.326	0.000809	Soluble	-5.73	0.000755	1.87e-06	Moderately soluble	High	No	Yes	No	Yes	Yes	No	Yes	-7.67	0	0	0	0	0	0.55	0	0	1	3.28
EN246	O=C(Nc1cc(ccc1C)S(=O)(=O)C)CCc1ccc2c(c1)OCO2	C18H19NO5S	361.41	25	12	0.28	6	5	1	94.17	90.08	2.66	2.4	3.59	2.1	3.09	2.77	-3.55	0.101	0.000281	Soluble	-3.93	0.0421	0.000117	Soluble	-6.13	0.000268	7.41e-07	Poorly soluble	High	No	No	Yes	Yes	Yes	Yes	Yes	-6.8	0	0	0	0	0	0.55	0	0	1	2.78
EN247	O=C(Cn1c2ccccc2nc1C(F)(F)F)NCc1ccc(cc1)C(=O)O	C18H14F3N3O3	377.32	27	15	0.17	7	7	2	90.06	84.22	1.76	2.83	4.07	2.37	2.82	2.77	-3.91	0.0463	0.000123	Soluble	-4.26	0.0209	5.54e-05	Moderately soluble	-5.61	0.00092	2.44e-06	Moderately soluble	High	No	No	Yes	No	No	No	No	-6.59	0	0	0	0	0	0.56	0	0	1	2.44
EN248	NC(=O)CCN(c1ccc(cc1)F)C(=O)CSc1nc2ccccc2c(=O)n1c1ccccc1C	C26H23FN4O3S	490.55	35	22	0.15	9	5	1	135.24	123.59	3.23	3.48	4.25	3.02	4.05	3.61	-4.94	0.00557	1.14e-05	Moderately soluble	-5.76	0.000857	1.75e-06	Moderately soluble	-8.14	3.53e-06	7.19e-09	Poorly soluble	High	No	No	No	Yes	Yes	No	Yes	-6.82	0	2	0	0	0	0.55	0	0	2	3.44
EN249	CSCc1nc2c(n1CC(=O)Nc1cccc(c1)S(=O)(=O)NC1CC1)cccc2	C20H22N4O3S2	430.54	29	15	0.3	9	5	2	115.59	126.77	2.05	2.45	3.65	1.61	1.95	2.34	-3.84	0.062	0.000144	Soluble	-4.76	0.00756	1.75e-05	Moderately soluble	-6.38	0.000179	4.16e-07	Poorly soluble	High	No	Yes	No	Yes	Yes	Yes	Yes	-7.19	0	0	0	0	0	0.55	0	0	2	3.36
EN250	COc1cc(ccc1OCC(=O)N(c1c(=O)[nH]c(=O)n(c1N)Cc1ccccc1)CCC1=CCCCC1)C(=O)C	C30H34N4O6	546.61	40	18	0.33	12	6	2	154.45	136.72	3.72	3.2	3.69	2.35	4.35	3.46	-4.79	0.00895	1.64e-05	Moderately soluble	-5.74	0.000988	1.81e-06	Moderately soluble	-7.61	1.34e-05	2.45e-08	Poorly soluble	Low	No	Yes	No	No	Yes	Yes	Yes	-7.36	1	3	1	1	0	0.55	0	1	2	4.28
EN251	COc1ccc(cc1NC(=O)CSc1ccccn1)NC(=O)C	C16H17N3O3S	331.39	23	12	0.19	8	4	2	90.6	105.62	1.91	1.75	2.4	0.88	2.2	1.83	-2.86	0.463	0.0014	Soluble	-3.59	0.0861	0.00026	Soluble	-5.55	0.000943	2.84e-06	Moderately soluble	High	No	No	Yes	No	No	No	No	-7.08	0	0	0	0	0	0.55	0	0	1	2.74
EN252	CSCCC(c1nnc2n1cccc2)NC(=O)Cc1cccc2c1cccc2	C22H22N4OS	390.5	28	19	0.23	8	3	1	114.57	84.59	3.26	4.21	3.71	3.23	3.82	3.65	-4.89	0.00506	1.3e-05	Moderately soluble	-5.7	0.000786	2.01e-06	Moderately soluble	-7.6	9.88e-06	2.53e-08	Poorly soluble	High	No	No	No	Yes	Yes	Yes	Yes	-5.69	0	0	0	0	0	0.55	0	0	3	3.62
EN253	COc1cc(OC)ccc1NC(=O)CC(C(F)(F)F)(c1nccn1C)O	C16H18F3N3O4	373.33	26	11	0.38	8	8	2	86.12	85.61	2.52	1.43	3.18	0.29	1.91	1.87	-2.84	0.539	0.00144	Soluble	-2.83	0.548	0.00147	Soluble	-4.28	0.0196	5.26e-05	Moderately soluble	High	No	Yes	No	No	No	No	No	-7.56	0	0	0	0	0	0.55	0	0	2	3.16
EN254	Fc1ccc(cc1)C(NC(C(=O)Nc1cccc(c1)C(=O)C)c1ccccc1)C	C24H23FN2O2	390.45	29	18	0.17	8	4	2	112.3	58.2	3.51	4.08	4.64	3.66	4.97	4.17	-4.76	0.00675	1.73e-05	Moderately soluble	-5.01	0.00384	9.84e-06	Moderately soluble	-8.51	1.2e-06	3.07e-09	Poorly soluble	High	Yes	Yes	No	Yes	No	Yes	Yes	-5.78	0	0	0	0	0	0.55	0	0	3	3.36
EN255	COc1ccc(cc1)c1nnc(n1CC(=O)Nc1cc(OC)c(cc1C)OC)S	C20H22N4O4S	414.48	29	17	0.25	8	6	1	112.25	126.3	3.03	2.85	3.02	1.87	2.89	2.73	-4.11	0.0321	7.74e-05	Moderately soluble	-5.16	0.00286	6.9e-06	Moderately soluble	-6.27	0.000224	5.41e-07	Poorly soluble	High	No	No	No	Yes	Yes	Yes	Yes	-6.8	0	0	0	0	0	0.55	0	1	2	3.03
EN256	COCCN(C(=O)c1cc(cc(c1)C(F)(F)F)C(F)(F)F)Cc1nc2ccccc2c(=O)[nH]1	C21H17F6N3O3	473.37	33	16	0.29	9	10	1	105.45	75.29	3.22	3.5	6.4	3.31	5.49	4.39	-4.74	0.00852	1.8e-05	Moderately soluble	-4.76	0.00815	1.72e-05	Moderately soluble	-8	4.7e-06	9.93e-09	Poorly soluble	High	No	No	Yes	Yes	Yes	Yes	Yes	-6.7	0	1	0	1	0	0.55	0	0	2	2.87
EN257	CCn1cnc2c1c(=O)n(CC(=O)Nc1cc3OCOc3cc1C(=O)C)c(=O)n2Cc1ccccc1	C25H23N5O6	489.48	36	21	0.24	8	7	1	131.42	126.45	3.19	2.31	1.81	1.61	2.19	2.22	-4.23	0.0286	5.84e-05	Moderately soluble	-4.6	0.0122	2.49e-05	Moderately soluble	-6.06	0.000423	8.65e-07	Poorly soluble	High	No	Yes	No	Yes	Yes	No	Yes	-7.65	1	2	0	0	0	0.55	0	0	2	3.65
EN258	CCN1CCc2c(C1)c(C(=O)Nc1cccc(c1)S(=O)(=O)N(C)C)c1c(n2)cccc1	C23H26N4O3S	438.54	31	16	0.3	6	6	1	125.8	90.99	3.3	2.45	3.47	1.83	2.34	2.68	-4.09	0.0358	8.16e-05	Moderately soluble	-4	0.0434	9.9e-05	Moderately soluble	-7.1	3.49e-05	7.96e-08	Poorly soluble	High	No	Yes	No	Yes	Yes	Yes	Yes	-7.24	0	0	0	0	0	0.55	0	0	1	3.29
EN259	O=C(C1CCCO1)Nc1cccc(c1)C(=O)NC1CCSc2c1cc(Cl)cc2	C21H21ClN2O3S	416.92	28	12	0.33	6	3	2	111.05	92.73	3.36	3.58	3.91	3.08	4.07	3.6	-4.6	0.0104	2.5e-05	Moderately soluble	-5.21	0.00255	6.12e-06	Moderately soluble	-6.77	7.13e-05	1.71e-07	Poorly soluble	High	No	Yes	Yes	Yes	Yes	Yes	Yes	-6.3	0	0	0	0	0	0.55	0	0	2	3.86
EN260	CCn1cnc2c1c(=O)n(CC(=O)OC(C(=O)N)C)c(=O)n2Cc1ccccc1	C19H21N5O5	399.4	29	15	0.32	8	6	1	104.75	131.21	2.8	0.63	-0.16	0.88	0.45	0.92	-2.57	1.08	0.0027	Soluble	-2.96	0.438	0.0011	Soluble	-3.26	0.219	0.000548	Soluble	High	No	No	No	No	No	No	No	-8.29	0	0	0	0	0	0.55	0	0	2	3.59
EN261	O=C(NCC(=O)Nc1ccccc1Br)COc1cccc(c1)C(=O)NCc1ccccc1	C24H22BrN3O4	496.35	32	18	0.12	12	4	3	124.57	96.53	3.4	3.6	3.17	2.7	3.89	3.35	-4.81	0.00769	1.55e-05	Moderately soluble	-5.31	0.00241	4.85e-06	Moderately soluble	-9.06	4.27e-07	8.61e-10	Poorly soluble	High	No	No	No	Yes	Yes	Yes	Yes	-6.77	0	1	1	0	0	0.55	0	0	3	2.82
EN262	NC(=O)Cn1c(=O)n(C)c2c(c1=O)n1cc(n(c1n2)CCCN1CCOCC1)C	C18H25N7O4	403.44	29	12	0.56	6	6	1	110.3	121.79	2.87	-0.22	-1.72	0.16	-0.91	0.04	-2.11	3.11	0.00771	Soluble	-1.88	5.31	0.0132	Very soluble	-1.65	8.95	0.0222	Soluble	Low	No	Yes	No	No	No	No	No	-8.92	1	1	0	0	0	0.55	0	0	1	3.35
EN263	O=C(Nc1ccc(c(c1)F)F)CNC(=O)c1ccc(c(c1)S(=O)(=O)Nc1cccc(c1)C)C	C23H21F2N3O4S	473.49	33	18	0.13	9	6	3	120.23	112.75	2.36	3.56	5.29	3.27	3.69	3.63	-4.83	0.00703	1.49e-05	Moderately soluble	-5.61	0.00115	2.44e-06	Moderately soluble	-9	4.76e-07	1e-09	Poorly soluble	Low	No	No	No	Yes	Yes	Yes	Yes	-6.66	0	0	0	0	0	0.55	0	0	3	3.1
EN264	NC(=O)CCN(c1ccc(cc1)F)C(=O)CN1CCCc2c1cccc2	C20H22FN3O2	355.41	26	12	0.3	7	3	1	102.46	66.64	2.57	2.47	2.53	2.48	2.65	2.54	-3.48	0.118	0.000332	Soluble	-3.51	0.109	0.000306	Soluble	-5.41	0.0014	3.93e-06	Moderately soluble	High	Yes	Yes	No	Yes	No	Yes	No	-6.71	0	0	0	0	0	0.55	0	0	1	2.65
EN265	O=C(c1cc(nc2c1cnn2Cc1ccncc1)c1ccccc1)NCC1COc2c(O1)cccc2	C28H23N5O3	477.51	36	27	0.14	7	6	1	134.7	91.16	3.47	3.78	4.11	2.22	3.94	3.51	-5.27	0.00254	5.31e-06	Moderately soluble	-5.39	0.00195	4.09e-06	Moderately soluble	-9.35	2.14e-07	4.48e-10	Poorly soluble	High	No	Yes	No	No	Yes	Yes	Yes	-6.53	0	1	0	0	0	0.55	0	0	2	3.98
EN266	COc1cccc(c1)n1c(=O)c2ccccc2n2c1nnc2SC(C(=O)c1ccc(c(c1)F)F)C	C25H18F2N4O3S	492.5	35	25	0.12	6	7	0	128.74	103.79	3.22	4.9	5.52	4.06	4.44	4.43	-6.11	0.00038	7.71e-07	Poorly soluble	-6.82	7.53e-05	1.53e-07	Poorly soluble	-8.14	3.54e-06	7.18e-09	Poorly soluble	High	No	No	No	No	Yes	No	No	-5.83	0	1	0	0	0	0.55	0	0	2	4
EN267	CNS(=O)(=O)c1cc(ccc1C)NC(=O)CSc1nccn1c1cc(C)ccc1C	C21H24N4O3S2	444.57	30	17	0.24	8	5	2	119.91	126.77	3	3.48	4.33	1.8	2.71	3.06	-4.68	0.00929	2.09e-05	Moderately soluble	-5.82	0.000666	1.5e-06	Moderately soluble	-7.37	1.91e-05	4.31e-08	Poorly soluble	Low	No	No	No	Yes	Yes	Yes	Yes	-6.54	0	0	0	0	0	0.55	0	0	2	3.37
EN268	COc1cccc(c1)C(c1nccn1C)NC(=O)c1cccc(c1)S(=O)(=O)N1CC(C)CC(C1)C	C26H32N4O4S	496.62	35	17	0.38	8	6	1	138.58	101.91	3.67	3.35	3.99	1.8	2.37	3.04	-4.86	0.00684	1.38e-05	Moderately soluble	-5.17	0.00338	6.8e-06	Moderately soluble	-6.8	7.94e-05	1.6e-07	Poorly soluble	High	No	Yes	No	Yes	Yes	Yes	Yes	-6.95	0	2	0	0	0	0.55	0	0	2	4.47
EN269	CCc1ccc(cc1)C(C(C)C)NC(C(=O)Nc1ccc2c(c1)[nH]c(=O)[nH]2)C	C22H28N4O2	380.48	28	15	0.36	8	3	4	114.33	89.78	3.36	3.4	3.22	2.66	4.67	3.46	-4.21	0.0235	6.17e-05	Moderately soluble	-4.96	0.00413	1.08e-05	Moderately soluble	-7.42	1.43e-05	3.76e-08	Poorly soluble	High	No	Yes	No	Yes	Yes	Yes	Yes	-6.21	0	0	0	0	0	0.55	0	0	2	3.4
EN270	COc1ccc(cc1NC(=O)c1ccc(cc1N1CCCC1=O)Cl)NC(=O)C	C20H20ClN3O4	401.84	28	12	0.25	7	4	2	111.31	87.74	2.83	1.96	2.92	2.11	2.98	2.56	-3.42	0.152	0.000379	Soluble	-3.43	0.15	0.000374	Soluble	-6.3	0.000201	5e-07	Poorly soluble	High	No	Yes	No	Yes	Yes	Yes	Yes	-7.36	0	0	0	0	0	0.55	0	0	1	2.77
EN271	Fc1ccc(cc1)COc1ccccc1C(=O)N1CCN(CC1)S(=O)(=O)c1cc(F)ccc1F	C24H21F3N2O4S	490.49	34	18	0.21	7	8	0	126.03	75.3	3.34	3.77	5.26	3.65	4	4	-5.19	0.0032	6.52e-06	Moderately soluble	-5.04	0.00443	9.02e-06	Moderately soluble	-7.9	6.15e-06	1.25e-08	Poorly soluble	High	No	No	No	Yes	Yes	Yes	Yes	-6.62	0	1	0	0	0	0.55	0	0	2	3.32
EN272	Clc1ccc(c(c1)C(=O)N)OCC(=O)N1CCCC1c1ccc2c(c1)OCCO2	C21H21ClN2O5	416.85	29	12	0.33	6	5	1	110.33	91.09	2.59	2.66	2.25	1.73	3.16	2.48	-4.01	0.0407	9.76e-05	Moderately soluble	-4.22	0.0249	5.97e-05	Moderately soluble	-5.37	0.00179	4.29e-06	Moderately soluble	High	No	Yes	No	Yes	Yes	Yes	Yes	-6.95	0	0	0	0	0	0.55	0	0	1	3.5
EN273	CSc1cccc(c1)N1CC(CC1=O)C(=O)OC(C(=O)Nc1cccc(c1)S(=O)(=O)N)C	C21H23N3O6S2	477.55	32	12	0.29	9	7	2	123.54	169.55	2.95	1.23	2.49	1.08	1.05	1.76	-3.26	0.263	0.000551	Soluble	-4.39	0.0195	4.09e-05	Moderately soluble	-5.05	0.00422	8.83e-06	Moderately soluble	Low	No	Yes	No	No	No	Yes	Yes	-8.34	0	0	1	1	1	0.55	0	0	2	4.06
EN274	CN(CC1COc2c(O1)cccc2)CC(=O)Nc1cc(cc(c1)C(=O)N)C(=O)N	C20H22N4O5	398.41	29	12	0.25	8	6	3	104.65	136.98	2.35	0.4	0.4	0.05	0.66	0.77	-2.34	1.82	0.00457	Soluble	-2.84	0.572	0.00144	Soluble	-4.35	0.0177	4.44e-05	Moderately soluble	High	No	Yes	No	No	No	No	No	-8.45	0	0	0	1	0	0.55	0	0	2	3.47
EN275	CN(C(C(=O)Nc1ccc2c(c1)[nH]c(=O)[nH]2)C)Cc1cccc(c1)Cl	C18H19ClN4O2	358.82	25	15	0.22	6	3	3	100.05	80.99	2.76	2.33	2.63	2.26	3.5	2.69	-3.58	0.0943	0.000263	Soluble	-3.67	0.0767	0.000214	Soluble	-6.47	0.000122	3.39e-07	Poorly soluble	High	No	Yes	Yes	No	Yes	Yes	Yes	-6.83	0	0	0	0	0	0.55	0	0	1	2.79
EN276	O=C(Nc1ccccc1C(=O)Nc1cccc(c1)C)CNC(=O)C(=O)NCc1ccccc1	C25H24N4O4	444.48	33	18	0.12	12	4	4	124.85	116.4	2.71	3.4	2.08	1.88	2.98	2.61	-4.35	0.0199	4.47e-05	Moderately soluble	-5.52	0.00133	2.99e-06	Moderately soluble	-8.51	1.37e-06	3.08e-09	Poorly soluble	High	No	No	No	Yes	Yes	Yes	Yes	-6.6	0	0	1	0	0	0.55	0	1	2	2.97
EN277	COc1ccc(cc1)N1CC(CC1=O)c1nc2c(n1CC(=O)N1CCCCC1)cccc2	C25H28N4O3	432.51	32	15	0.4	6	4	0	130.56	67.67	3.55	2.74	2.82	2.35	2.9	2.87	-4.2	0.0274	6.33e-05	Moderately soluble	-3.82	0.0661	0.000153	Soluble	-5.8	0.000679	1.57e-06	Moderately soluble	High	Yes	Yes	No	Yes	Yes	Yes	Yes	-6.99	0	1	0	0	0	0.55	0	0	1	3.79
EN278	COc1ccc(cc1)NC(=O)c1ccccc1NCC(=O)Nc1cc2OCOc2cc1C(=O)C	C25H23N3O6	461.47	34	18	0.16	10	6	3	126.55	114.99	3.32	4.22	3.36	1.45	3.34	3.14	-5.09	0.00374	8.1e-06	Moderately soluble	-6.35	0.000208	4.52e-07	Poorly soluble	-7.97	4.96e-06	1.07e-08	Poorly soluble	High	No	No	No	Yes	Yes	Yes	Yes	-6.12	0	0	0	0	0	0.55	0	0	3	3.41
EN279	O=C(CN1C(=O)NC(C1=O)(C)C)Nc1cc(cc(c1)C(F)(F)F)C(F)(F)F	C15H13F6N3O3	397.27	27	6	0.4	6	9	2	87.03	78.51	2.5	2.4	4.35	2.47	2.95	2.93	-3.58	0.104	0.000261	Soluble	-3.69	0.081	0.000204	Soluble	-5.26	0.00219	5.51e-06	Moderately soluble	High	No	No	No	Yes	No	No	No	-7.02	0	0	0	0	0	0.55	0	1	1	2.4
EN280	O=C(CNC(=O)c1ccc2c(c1)cccc2)OCC(=O)N(c1c(=O)[nH]c(=O)n(c1N)Cc1ccccc1)C	C27H25N5O6	515.52	38	22	0.15	11	6	3	141.61	156.59	3.09	1.98	1.26	1.78	2.41	2.1	-3.99	0.0532	0.000103	Soluble	-4.89	0.00658	1.28e-05	Moderately soluble	-7.37	2.18e-05	4.24e-08	Poorly soluble	Low	No	Yes	No	No	Yes	No	Yes	-8.04	2	2	2	1	1	0.17	0	0	2	3.64
EN281	CCN(C(=O)Cn1c(CNC(=O)c2ccco2)nc2c1cccc2)c1ccccc1	C23H22N4O3	402.45	30	20	0.17	9	4	1	114.29	80.37	3.31	3.2	3.46	1.76	2.75	2.89	-4.25	0.0226	5.62e-05	Moderately soluble	-4.56	0.0111	2.76e-05	Moderately soluble	-7.14	2.92e-05	7.24e-08	Poorly soluble	High	No	No	Yes	Yes	Yes	Yes	Yes	-6.48	0	0	0	0	0	0.55	0	0	2	3.17
EN282	O=C(N(C1CC1)Cc1nnc(o1)c1ccccc1Cl)CSc1ccccn1	C19H17ClN4O2S	400.88	27	17	0.26	8	5	0	103.76	97.42	3.19	3.43	3.85	2.66	3.77	3.38	-4.42	0.0151	3.76e-05	Moderately soluble	-5.16	0.0028	6.98e-06	Moderately soluble	-6.87	5.41e-05	1.35e-07	Poorly soluble	High	No	No	Yes	Yes	Yes	Yes	Yes	-6.31	0	0	0	0	0	0.55	0	0	2	3.16
EN283	CCOC(=O)C=c1sc(=Cc2ccccc2Cl)c(=O)n1CC(=O)OC	C17H16ClNO5S	381.83	25	11	0.24	7	5	0	96.24	102.84	3.46	3.28	0.91	1.99	4.57	2.84	-4.14	0.0278	7.29e-05	Moderately soluble	-5.11	0.00293	7.68e-06	Moderately soluble	-4.5	0.0121	3.17e-05	Moderately soluble	High	No	No	Yes	Yes	Yes	No	No	-6.3	0	0	0	0	0	0.55	0	1	1	3.78
EN284	COc1cc(ccc1OCC(=O)N(Cc1ccc2c(c1)cccc2)C)C(=O)C	C23H23NO4	377.43	28	16	0.22	8	4	0	109.13	55.84	3.34	3.82	3.94	2.55	4.4	3.61	-4.48	0.0125	3.3e-05	Moderately soluble	-4.69	0.00774	2.05e-05	Moderately soluble	-7.22	2.3e-05	6.08e-08	Poorly soluble	High	Yes	No	No	Yes	Yes	Yes	Yes	-5.89	0	0	0	0	0	0.55	0	0	3	2.6
EN285	COc1ccc(cc1)C1CCCCCN1CC(=O)Nc1c(C)nn(c1C)C	C21H30N4O2	370.49	27	11	0.52	6	4	1	112.25	59.39	3.02	2.98	2.71	2.03	2.88	2.72	-3.92	0.0446	0.00012	Soluble	-3.89	0.0476	0.000129	Soluble	-5.34	0.00169	4.57e-06	Moderately soluble	High	Yes	Yes	No	No	No	Yes	Yes	-6.44	0	0	0	0	0	0.55	0	0	1	3.37
EN286	O=C1CCc2c(N1)ccc(c2)S(=O)(=O)N1Cc2ccccc2CC1C(=O)N1CCCC1	C23H25N3O4S	439.53	31	12	0.39	4	5	1	127.52	95.17	2.54	1.79	1.9	1.8	2.04	2.02	-3.72	0.0847	0.000193	Soluble	-3.41	0.172	0.000392	Soluble	-5.83	0.000656	1.49e-06	Moderately soluble	High	No	Yes	No	Yes	Yes	Yes	Yes	-7.71	0	0	0	0	0	0.55	0	0	1	3.85
EN287	COC(=O)c1cc(cc(c1)C(=O)OC)NC(=O)c1cc(nc2c1cccc2)C1CC1	C23H20N2O5	404.42	30	16	0.22	8	6	1	110.98	94.59	3.19	3.31	3.68	2.64	4.02	3.37	-4.3	0.0203	5.02e-05	Moderately soluble	-4.97	0.00431	1.07e-05	Moderately soluble	-6.89	5.23e-05	1.29e-07	Poorly soluble	High	No	No	Yes	Yes	Yes	Yes	Yes	-6.42	0	0	0	0	0	0.55	0	1	2	2.8
EN288	CC(=O)NC(c1ccccc1)CC(=O)Nc1ccncc1	C16H17N3O2	283.33	21	12	0.19	7	3	2	80.46	71.09	1.6	0.81	1.77	0.89	2.11	1.44	-2.07	2.42	0.00856	Soluble	-1.88	3.7	0.013	Very soluble	-5.38	0.00118	4.18e-06	Moderately soluble	High	Yes	No	No	No	No	No	No	-7.45	0	0	0	0	0	0.55	0	0	0	2.32
EN289	O=C(CCC1Cc2ccccc2NC1=O)NCCSCc1ccccc1	C21H24N2O2S	368.49	26	12	0.33	9	2	2	110.46	83.5	2.99	2.85	2.9	2.88	4.32	3.19	-3.67	0.0792	0.000215	Soluble	-4.26	0.0202	5.47e-05	Moderately soluble	-7.54	1.07e-05	2.91e-08	Poorly soluble	High	No	Yes	No	Yes	Yes	Yes	Yes	-6.52	0	0	0	0	0	0.55	0	0	2	3.3
EN290	O=C(c1cc(ccc1N1CCCC1)S(=O)(=O)N1CCOCC1)NC(c1ccc(c(c1)Cl)Cl)C	C23H27Cl2N3O4S	512.45	33	12	0.43	7	5	1	136.69	87.33	3.38	3.74	4.1	2.69	3.56	3.49	-5.18	0.00338	6.6e-06	Moderately soluble	-5.27	0.00278	5.42e-06	Moderately soluble	-6.95	5.8e-05	1.13e-07	Poorly soluble	High	No	Yes	No	Yes	Yes	Yes	Yes	-6.77	1	2	0	0	0	0.55	0	0	2	3.84
EN291	O=C(Nc1ccccc1C(=O)NCCc1ccccc1C)CSc1nccn1C	C22H24N4O2S	408.52	29	17	0.23	10	3	2	116.3	101.32	3.34	3.91	3.24	2.21	3.54	3.25	-4.61	0.01	2.46e-05	Moderately soluble	-5.74	0.00075	1.84e-06	Moderately soluble	-7.46	1.42e-05	3.48e-08	Poorly soluble	High	No	No	No	Yes	Yes	Yes	Yes	-6.02	0	0	0	0	0	0.55	0	0	3	2.96
EN292	CN(C(=O)C1c2ccccc2Oc2c1cccc2)Cc1nc2ccccc2c(=O)[nH]1	C24H19N3O3	397.43	30	22	0.12	4	4	1	113.89	75.29	3.15	3.12	3.67	3.1	4.14	3.44	-4.55	0.0112	2.83e-05	Moderately soluble	-4.37	0.017	4.27e-05	Moderately soluble	-8.05	3.53e-06	8.87e-09	Poorly soluble	High	Yes	Yes	Yes	No	Yes	Yes	Yes	-6.51	0	0	0	0	0	0.55	0	0	1	3.12
EN293	O=C(CCS(=O)(=O)c1ccc(cc1)C)OCc1nc(N)nc(n1)Nc1ccc(cc1)Cl	C20H20ClN5O4S	461.92	31	18	0.2	9	7	2	117.04	145.54	3.55	3.08	4	2.09	2.49	3.04	-4.48	0.0153	3.31e-05	Moderately soluble	-5.8	0.000726	1.57e-06	Moderately soluble	-7.7	9.17e-06	1.99e-08	Poorly soluble	Low	No	No	Yes	Yes	Yes	No	Yes	-6.93	0	0	1	1	0	0.55	0	0	2	3.42
EN294	O=C(NC(c1cccs1)c1ccc(cc1)F)COc1ccc(cc1C(=O)N)Cl	C20H16ClFN2O3S	418.87	28	17	0.1	8	4	2	105.46	109.66	2.37	3.75	4.02	2.78	5.09	3.6	-4.72	0.00797	1.9e-05	Moderately soluble	-5.75	0.000753	1.8e-06	Moderately soluble	-7.29	2.17e-05	5.19e-08	Poorly soluble	High	No	No	Yes	Yes	Yes	Yes	Yes	-6.19	0	0	0	0	0	0.55	0	0	3	3.4
EN295	CN1CCN(C(C1)c1ccccc1)S(=O)(=O)c1ccc2c(c1)[nH]c(=O)[nH]2	C18H20N4O3S	372.44	26	15	0.28	3	5	2	107.24	97.65	2.23	1.05	1.53	1.29	1.54	1.53	-3.04	0.34	0.000913	Soluble	-2.69	0.758	0.00204	Soluble	-5.14	0.00268	7.19e-06	Moderately soluble	High	No	Yes	No	No	No	No	No	-7.83	0	0	0	0	0	0.55	0	0	1	3.27
EN296	COCCN(C(=O)COc1cc(C)ccc1C(C)C)Cc1nc2ccccc2c(=O)[nH]1	C24H29N3O4	423.5	31	16	0.38	10	5	1	121.1	84.52	3.86	3.26	3.26	2.25	4.91	3.51	-4.24	0.0243	5.74e-05	Moderately soluble	-4.71	0.00828	1.95e-05	Moderately soluble	-7.64	9.79e-06	2.31e-08	Poorly soluble	High	No	No	No	Yes	Yes	Yes	Yes	-6.57	0	0	0	0	0	0.55	0	0	2	3.23
EN297	CC(C(=O)c1ccc2c(c1)CCN2C(=O)C)OC(=O)C12CCC(=O)N2c2c(S1)cccc2	C24H22N2O5S	450.51	32	12	0.33	6	5	0	126.54	109.29	3.16	2.71	2.58	2.28	3.44	2.84	-4.22	0.027	6e-05	Moderately soluble	-4.66	0.00989	2.2e-05	Moderately soluble	-5.51	0.00139	3.08e-06	Moderately soluble	High	No	No	No	Yes	Yes	Yes	Yes	-7.12	0	0	0	0	0	0.55	0	0	1	4.52
EN298	O=C(CCS(=O)(=O)c1ccc(cc1)F)OCc1cc(=O)oc2c1c1ccccc1cc2	C23H17FO6S	440.44	31	20	0.13	7	7	0	113.23	99.03	2.97	3.37	5.34	3.44	4.85	3.99	-4.71	0.0086	1.95e-05	Moderately soluble	-5.13	0.00328	7.45e-06	Moderately soluble	-8.8	7.05e-07	1.6e-09	Poorly soluble	High	No	No	Yes	Yes	Yes	No	Yes	-6.59	0	0	0	0	0	0.55	0	2	1	3.72
EN299	C=CCn1c(SCC(=O)c2cc(n(c2C)c2ccccc2F)C)nnc1C1CCS(=O)(=O)C1	C23H25FN4O3S2	488.6	33	16	0.35	8	6	0	127.31	120.53	3.22	3.32	5.39	2.44	4.12	3.7	-4.79	0.00789	1.62e-05	Moderately soluble	-5.53	0.00145	2.97e-06	Moderately soluble	-6.46	0.000168	3.44e-07	Poorly soluble	Low	No	No	No	Yes	Yes	No	Yes	-6.92	0	1	0	0	0	0.55	1	1	2	4.42
EN300	O=C(C1CC(=O)N(C1)c1ccc2c(c1)OCCO2)Nc1ccc(c(c1)S(=O)(=O)N1CCCCCC1)C	C26H31N3O6S	513.61	36	12	0.46	6	7	1	142.78	113.63	3.54	2.26	3.45	1.66	2.41	2.66	-4.3	0.0258	5.03e-05	Moderately soluble	-4.28	0.0268	5.22e-05	Moderately soluble	-6.17	0.000346	6.73e-07	Poorly soluble	High	No	Yes	No	Yes	Yes	Yes	Yes	-7.83	1	2	0	0	0	0.55	0	0	1	4.35
EN301	O=C(NC1CC1)CN1CCN(CC1)C(=O)c1ccc(cc1)NS(=O)(=O)c1ccc(c(c1)Cl)F	C22H24ClFN4O4S	494.97	33	12	0.36	9	6	2	129.57	107.2	2.8	2.34	2.8	1.93	2.04	2.38	-4.06	0.0433	8.75e-05	Moderately soluble	-4.23	0.0291	5.88e-05	Moderately soluble	-6.35	0.000222	4.48e-07	Poorly soluble	High	No	Yes	No	Yes	Yes	Yes	Yes	-7.66	0	1	0	0	0	0.55	0	0	2	3.18
EN302	CCCCn1c(C)cn2c1nc1c2c(=O)n(c(=O)n1C)CC(=O)N	C15H20N6O3	332.36	24	12	0.47	5	4	1	90.1	109.32	2.49	1.01	-0.26	0.96	-0.35	0.77	-2.58	0.88	0.00265	Soluble	-2.89	0.423	0.00127	Soluble	-1.91	4.11	0.0124	Soluble	High	No	No	No	No	No	No	No	-7.61	0	0	0	0	0	0.55	0	0	0	2.94
EN303	COCCCN(c1c(=O)[nH]c(=O)n(c1N)Cc1ccccc1)C(=O)CN1CC(=O)Oc2c1cccc2	C25H27N5O6	493.51	36	18	0.28	10	6	2	137.44	139.96	2.86	1.42	0.59	1.48	1.94	1.66	-3.5	0.154	0.000313	Soluble	-3.96	0.0536	0.000109	Soluble	-6.1	0.000393	7.96e-07	Poorly soluble	High	No	Yes	No	No	Yes	No	Yes	-8.3	1	2	0	1	0	0.55	0	1	2	3.83
EN304	O=C(CN(C(=O)c1ccc(cc1)S(=O)(=O)Nc1ccc(cc1)C)C)Nc1cccc(c1)F	C23H22FN3O4S	455.5	32	18	0.13	9	5	2	120.21	103.96	2.1	3.27	4.77	2.89	2.68	3.14	-4.55	0.0129	2.84e-05	Moderately soluble	-5.13	0.0034	7.45e-06	Moderately soluble	-8.02	4.33e-06	9.51e-09	Poorly soluble	High	No	No	No	Yes	Yes	Yes	Yes	-6.76	0	0	0	0	0	0.55	0	0	2	2.97
EN305	CCCCn1c(CN2CC(Oc3c2cccc3)C(=O)N)nc2c1c(=O)[nH]c(=O)n2Cc1ccccc1	C26H28N6O4	488.54	36	21	0.31	8	5	2	139.77	128.24	3.01	2.44	1.45	1.97	2.54	2.28	-4.31	0.0239	4.9e-05	Moderately soluble	-4.78	0.00818	1.67e-05	Moderately soluble	-6.6	0.000124	2.53e-07	Poorly soluble	High	No	Yes	No	Yes	Yes	Yes	Yes	-7.55	0	2	0	0	0	0.55	0	0	2	4.23
EN306	O=C(CN1C(=O)NC2(C1=O)CCCC2)Nc1cc(cc(c1)C(F)(F)F)C(F)(F)F	C17H15F6N3O3	423.31	29	6	0.47	6	9	2	94.53	78.51	2.61	2.87	4.88	2.52	3.28	3.23	-4.03	0.0395	9.34e-05	Moderately soluble	-4.18	0.0281	6.64e-05	Moderately soluble	-5.57	0.00114	2.69e-06	Moderately soluble	High	No	Yes	No	No	No	No	Yes	-6.84	0	0	0	0	0	0.55	0	1	1	3.04
EN307	O=C(c1cccc(c1)S(=O)(=O)N1CCCC1)NC(c1nnc2n1cccc2)C	C19H21N5O3S	399.47	28	15	0.32	6	6	1	107.49	105.05	2.89	2.02	2.38	1.55	0.69	1.9	-3.59	0.103	0.000257	Soluble	-3.85	0.056	0.00014	Soluble	-4.96	0.00439	1.1e-05	Moderately soluble	High	No	Yes	No	Yes	Yes	No	Yes	-7.3	0	0	0	0	0	0.55	0	0	1	3.54
EN308	O=C(Cn1ccccc1=O)Nc1cc(cc(c1)C(F)(F)F)C(F)(F)F	C15H10F6N2O2	364.24	25	12	0.2	6	8	1	75.8	51.1	2.85	3.06	5.64	3.14	3.65	3.67	-3.99	0.0377	0.000103	Soluble	-3.8	0.0578	0.000159	Soluble	-5.75	0.000645	1.77e-06	Moderately soluble	High	Yes	No	Yes	Yes	No	No	No	-6.35	0	1	0	0	0	0.55	0	0	1	2.38
EN309	O=C(Nc1cc(nn1c1ccccc1)C1CC1)CSc1nnc2n1c1ccccc1[nH]2	C22H19N7OS	429.5	31	23	0.18	7	4	2	119.99	118.2	3.24	4.44	3.75	3.65	2.37	3.49	-5.39	0.00176	4.1e-06	Moderately soluble	-6.64	9.82e-05	2.29e-07	Poorly soluble	-6.66	9.48e-05	2.21e-07	Poorly soluble	High	No	Yes	Yes	Yes	Yes	Yes	Yes	-5.77	0	0	0	0	0	0.55	0	0	2	3.39
EN310	COCCN(c1c(=O)[nH]c(=O)n(c1N)Cc1ccccc1)C(=O)COC(=O)c1c2CCCc2nc2c1cccc2	C29H29N5O6	543.57	40	22	0.28	11	7	2	150.12	149.61	3.24	2.19	2.05	2.11	3.74	2.67	-4.27	0.0291	5.36e-05	Moderately soluble	-4.97	0.00588	1.08e-05	Moderately soluble	-7.94	6.23e-06	1.15e-08	Poorly soluble	Low	No	Yes	No	Yes	Yes	Yes	Yes	-8.06	2	2	2	1	0	0.17	0	0	2	4.08
EN311	NC(=O)c1ccc(c(c1)NC(=O)C1c2ccccc2Oc2c1cccc2)N1CCCC1	C25H23N3O3	413.47	31	18	0.2	5	3	2	122.54	84.66	3.18	3.48	3.69	2.94	3.3	3.32	-4.7	0.00833	2.02e-05	Moderately soluble	-4.94	0.00474	1.15e-05	Moderately soluble	-7.16	2.87e-05	6.93e-08	Poorly soluble	High	No	Yes	Yes	Yes	Yes	Yes	Yes	-6.35	0	0	0	0	0	0.55	0	0	1	3.28
EN312	O=C(OCc1nc2ccccc2c(=O)n1Cc1ccco1)CCNS(=O)(=O)c1ccc(cc1)F	C23H20FN3O6S	485.48	34	21	0.17	10	9	1	120.06	128.88	2.72	2.09	3.94	1.75	2.93	2.68	-3.96	0.0528	0.000109	Soluble	-4.43	0.0182	3.75e-05	Moderately soluble	-8.06	4.23e-06	8.71e-09	Poorly soluble	Low	No	No	No	Yes	Yes	No	Yes	-7.78	0	1	0	0	0	0.55	0	0	2	3.62
EN313	CNC(=O)C1CN(CC(=O)Nc2cccc(c2)OC)c2c(O1)cccc2	C19H21N3O4	355.39	26	12	0.26	7	4	2	100.9	79.9	2.53	2.04	1.08	0.79	1.49	1.59	-3.21	0.22	0.000619	Soluble	-3.35	0.16	0.000451	Soluble	-5.19	0.0023	6.47e-06	Moderately soluble	High	No	Yes	No	No	No	Yes	No	-7.02	0	0	0	0	0	0.55	0	0	1	3.51
EN314	O=C(N(C1CCc2c1cccc2)C)c1cccc(c1)S(=O)(=O)N1CCN(CC1)c1ccccc1	C27H29N3O3S	475.6	34	18	0.3	6	4	0	140.55	69.31	2.94	4.04	3.95	3.15	2.67	3.35	-5.33	0.00223	4.68e-06	Moderately soluble	-5.2	0.00301	6.32e-06	Moderately soluble	-7.26	2.63e-05	5.52e-08	Poorly soluble	High	Yes	Yes	No	Yes	Yes	Yes	Yes	-6.33	0	1	0	0	0	0.55	0	0	2	3.8
EN315	N#CCCN(c1ccc(cc1)F)C(=O)CSc1nc2ccccc2c(=O)n1C1CCCC1	C24H23FN4O2S	450.53	32	16	0.33	8	5	0	124.16	104.29	3.72	3.96	5.11	3.61	4.2	4.12	-4.97	0.00483	1.07e-05	Moderately soluble	-5.85	0.000636	1.41e-06	Moderately soluble	-6.93	5.23e-05	1.16e-07	Poorly soluble	High	No	No	No	Yes	Yes	Yes	Yes	-6.24	0	0	0	0	0	0.55	0	0	3	3.3
EN316	COCCN(C(=O)Cc1cccc(c1)C(F)(F)F)Cc1nc2ccccc2c(=O)[nH]1	C21H20F3N3O3	419.4	30	16	0.29	9	7	1	105.03	75.29	3.23	2.55	4.16	2.73	4.77	3.49	-3.85	0.0596	0.000142	Soluble	-3.78	0.0699	0.000167	Soluble	-7.58	1.12e-05	2.66e-08	Poorly soluble	High	Yes	No	Yes	Yes	Yes	Yes	Yes	-7.05	0	0	0	0	0	0.55	0	0	2	2.91
EN317	O=C(Nc1cc2OCOc2cc1C(=O)C)CNc1ccccc1C(=O)Nc1ccc(cc1)C	C25H23N3O5	445.47	33	18	0.16	9	5	3	125.02	105.76	3.7	4.61	3.66	1.69	3.79	3.49	-5.32	0.00215	4.83e-06	Moderately soluble	-6.56	0.000124	2.78e-07	Poorly soluble	-8.24	2.53e-06	5.69e-09	Poorly soluble	High	No	No	Yes	Yes	Yes	Yes	Yes	-5.74	0	0	0	0	0	0.55	0	0	3	3.38
EN318	COc1ccc(cc1)c1nnc(n1CC(=O)NNc1ccccc1C(F)(F)F)S	C18H16F3N5O2S	423.41	29	17	0.17	8	7	2	102.1	119.87	3.81	3.75	4.37	2.82	2.55	3.46	-4.73	0.00782	1.85e-05	Moderately soluble	-5.96	0.000464	1.1e-06	Moderately soluble	-6.55	0.000118	2.79e-07	Poorly soluble	High	No	No	Yes	Yes	Yes	No	Yes	-6.22	0	0	0	0	0	0.55	0	1	3	3.05
EN319	O=C(CN(C(=O)CSc1nnc([nH]1)CC1CCCC1)C)Nc1ccc(c(c1)C(F)(F)F)Cl	C20H23ClF3N5O2S	489.94	32	11	0.5	11	7	2	116.35	116.28	2.53	4.76	5.36	3.23	4.55	4.09	-5.4	0.00193	3.94e-06	Moderately soluble	-6.93	5.72e-05	1.17e-07	Poorly soluble	-6.87	6.59e-05	1.35e-07	Poorly soluble	Low	No	No	No	Yes	Yes	No	Yes	-5.91	0	1	1	0	0	0.55	0	0	3	3.43
EN320	O=C1NC(=O)C(N1)CCC(=O)N(Cc1cn(nc1c1ccc(cc1)Cl)c1ccccc1)C	C23H22ClN5O3	451.91	32	17	0.22	8	4	2	127.83	96.33	2.68	2.53	2.23	2.34	2.74	2.5	-4.1	0.0358	7.93e-05	Moderately soluble	-4.2	0.0285	6.32e-05	Moderately soluble	-7.3	2.26e-05	5e-08	Poorly soluble	High	No	Yes	No	Yes	Yes	No	Yes	-7.26	0	0	0	0	0	0.55	0	1	2	3.61
EN321	CC(=O)N1CCN(CC1)S(=O)(=O)c1cccc(c1)C(=O)NC(c1ccc(cc1)n1cncc1)C	C24H27N5O4S	481.57	34	17	0.29	8	6	1	134.69	112.99	3.34	1.26	2.21	0.94	1	1.75	-3.46	0.166	0.000346	Soluble	-3.23	0.283	0.000587	Soluble	-5.76	0.000827	1.72e-06	Moderately soluble	High	No	Yes	No	No	Yes	No	Yes	-8.34	0	2	0	0	0	0.55	0	0	2	3.77
EN322	O=C(Cn1c(=O)n(Cc2ccccc2)c2c(c1=O)n(cn2)Cc1ccccc1)NCC1CCCO1	C26H27N5O4	473.52	35	21	0.31	9	5	1	131.83	100.15	3.66	2.41	1.75	1.39	2.52	2.35	-4.14	0.034	7.18e-05	Moderately soluble	-4.16	0.0331	7e-05	Moderately soluble	-6.63	0.000112	2.36e-07	Poorly soluble	High	No	Yes	No	Yes	Yes	Yes	Yes	-7.48	0	1	0	0	0	0.55	0	0	2	3.94
EN323	O=C(Nc1c(C)nn(c1C)C)CNC(=O)c1nccnc1c1nc2c(s1)cccc2	C20H19N7O2S	421.48	30	20	0.2	7	6	2	114.45	142.93	2.05	1.56	2.28	0.21	3.15	1.85	-3.47	0.144	0.000341	Soluble	-4.17	0.0284	6.74e-05	Moderately soluble	-6.74	7.63e-05	1.81e-07	Poorly soluble	Low	No	Yes	No	No	Yes	No	Yes	-7.76	0	0	1	1	0	0.55	0	0	1	3.42
EN324	COc1ccc(cc1N1CCNC1=O)C(=O)N1C2CCC1c1c2cccc1	C21H21N3O3	363.41	27	12	0.33	4	3	1	111.92	61.88	2.92	1.94	1.47	2.59	2.17	2.22	-3.38	0.151	0.000417	Soluble	-2.86	0.497	0.00137	Soluble	-5.03	0.00342	9.42e-06	Moderately soluble	High	Yes	Yes	No	Yes	No	Yes	Yes	-7.14	0	0	0	0	0	0.55	0	0	1	3.51
EN325	CCCn1c(n[nH]c1=O)SC(C(=O)N1CCc2c1cccc2)C	C16H20N4O2S	332.42	23	11	0.44	6	3	1	94.77	96.29	2.8	2.74	1.67	2.01	2.44	2.33	-3.59	0.0864	0.00026	Soluble	-4.42	0.0127	3.83e-05	Moderately soluble	-4.01	0.0323	9.71e-05	Moderately soluble	High	No	No	No	Yes	Yes	No	Yes	-6.38	0	0	0	0	0	0.55	0	0	0	3.36
EN326	O=C(Nc1ccc(cc1)F)CSc1ccccc1C(=O)Nc1ccc2c(c1)OCO2	C22H17FN2O4S	424.44	30	18	0.09	8	5	2	112.23	101.96	3.07	4.09	4.58	3.36	4.09	3.84	-4.96	0.00461	1.09e-05	Moderately soluble	-5.94	0.000491	1.16e-06	Moderately soluble	-7.88	5.6e-06	1.32e-08	Poorly soluble	High	No	No	Yes	Yes	Yes	Yes	Yes	-5.99	0	0	0	0	0	0.55	0	0	3	3.1
EN327	COc1ccc(cc1)C(CC(=O)Nc1ccccc1c1ccccc1)NC(=O)C	C24H24N2O3	388.46	29	18	0.17	9	3	2	114.59	67.43	2.96	3.47	4.05	3.13	4.39	3.6	-4.3	0.0195	5.01e-05	Moderately soluble	-4.57	0.0105	2.7e-05	Moderately soluble	-8.33	1.81e-06	4.66e-09	Poorly soluble	High	Yes	Yes	No	Yes	Yes	Yes	Yes	-6.21	0	0	0	0	0	0.55	0	0	2	3.07
EN328	NC(=O)CCS(=O)(=O)CCN1CCCC1c1ccc2c(c1)OCCO2	C17H24N2O5S	368.45	25	6	0.59	7	6	1	97.3	107.31	2.03	0.22	1.26	0.35	1.47	1.07	-1.98	3.87	0.0105	Very soluble	-2.03	3.41	0.00927	Soluble	-3.73	0.0692	0.000188	Soluble	High	No	Yes	No	No	No	No	No	-8.39	0	0	0	0	0	0.55	0	0	1	3.55
EN329	COc1ccc2c(c1)occ2CC(=O)NCC1COc2c(C1)cccc2	C21H21NO4	351.4	26	15	0.29	6	4	1	98.77	60.7	3.26	3.47	3.35	2.11	4.16	3.27	-4.24	0.0204	5.81e-05	Moderately soluble	-4.43	0.0132	3.74e-05	Moderately soluble	-7.04	3.2e-05	9.1e-08	Poorly soluble	High	Yes	Yes	Yes	Yes	Yes	Yes	Yes	-5.98	0	0	0	0	0	0.55	0	0	1	3.7
EN330	O=C(C(OC(=O)C1CCCN(C1)C1=NS(=O)(=O)c2c1cccc2)C)Nc1ccc(cc1)C(=O)C	C24H25N3O6S	483.54	34	12	0.33	8	7	1	133.06	130.59	2.76	2	2.75	2.2	2.79	2.5	-3.83	0.0713	0.000148	Soluble	-4.37	0.0207	4.28e-05	Moderately soluble	-5.94	0.000555	1.15e-06	Moderately soluble	High	No	No	No	No	Yes	No	Yes	-7.83	0	2	0	0	0	0.55	0	0	2	4.53
EN331	O=C(N1CCCC1)CSc1ccccc1C(=O)Nc1ccc(c(c1)C(F)(F)F)Cl	C20H18ClF3N2O2S	442.88	29	12	0.3	8	5	1	111.32	74.71	3.42	4.8	5.91	4.28	5.05	4.69	-5.39	0.00181	4.09e-06	Moderately soluble	-6.1	0.000351	7.92e-07	Poorly soluble	-7.21	2.74e-05	6.18e-08	Poorly soluble	High	No	No	No	Yes	Yes	Yes	Yes	-5.59	1	1	0	1	0	0.55	0	0	3	2.84
EN332	O=C(CN(c1c(=O)[nH]c(=O)n(c1N)Cc1ccccc1)C)NCC1COc2c(O1)cccc2	C23H25N5O5	451.48	33	18	0.26	8	5	3	123.5	131.68	2.13	1.39	0.57	1.08	1.59	1.35	-3.39	0.184	0.000407	Soluble	-3.76	0.0787	0.000174	Soluble	-5.93	0.00053	1.17e-06	Moderately soluble	High	No	Yes	No	No	No	No	Yes	-8.07	0	0	0	1	0	0.55	0	0	2	4.01
EN333	N#Cc1c(=O)n(CC(=O)N2N=C(CC2c2ccco2)c2ccco2)c(=O)n2c1CCC2	C21H17N5O5	419.39	31	16	0.29	5	7	0	114.5	126.74	3.2	0.73	0.31	-0.09	1.94	1.22	-2.95	0.468	0.00112	Soluble	-2.97	0.449	0.00107	Soluble	-4.42	0.0159	3.78e-05	Moderately soluble	High	No	No	No	No	Yes	No	Yes	-8.34	0	0	0	0	0	0.55	0	0	1	4.27
EN334	CONC(=O)c1cc(CN2C(=O)c3c(C2=O)cccc3)c(c(c1)OC)OC	C19H18N2O6	370.36	27	12	0.21	7	6	1	98.27	94.17	2.59	1.66	1.26	1.42	2.14	1.81	-3.05	0.331	0.000894	Soluble	-3.25	0.208	0.000561	Soluble	-5.31	0.0018	4.85e-06	Moderately soluble	High	No	No	No	No	Yes	No	Yes	-7.38	0	0	0	0	0	0.55	0	2	1	2.8
EN335	O=C(NN1C(=O)NC(C1=O)(C)CCc1ccccc1)CN(Cc1nc2ccccc2c(=O)[nH]1)C	C24H26N6O4	462.5	34	16	0.29	9	6	3	133.22	127.5	2.02	1.75	0.42	1.53	2.23	1.59	-3.56	0.126	0.000273	Soluble	-4.04	0.0417	9.02e-05	Moderately soluble	-7.33	2.16e-05	4.68e-08	Poorly soluble	High	No	Yes	No	No	No	No	Yes	-7.88	0	1	0	0	0	0.55	0	1	2	3.97
EN336	CCCCn1cnc2c1c(=O)n(CC(=O)Nc1c(C)nn(c1C)C)c(=O)n2Cc1ccccc1	C24H29N7O3	463.53	34	20	0.38	9	5	1	131.76	108.74	3.51	2.26	2.01	2.13	2.15	2.41	-3.98	0.0487	0.000105	Soluble	-4.18	0.0306	6.61e-05	Moderately soluble	-5.99	0.000479	1.03e-06	Moderately soluble	High	No	Yes	No	Yes	Yes	No	Yes	-7.52	0	1	0	0	0	0.55	0	0	2	3.64
EN337	O=C(C(Sc1nnc(n1N)Cc1cccc2c1cccc2)C)NCCC1=CCCCC1	C24H29N5OS	435.58	31	15	0.38	9	3	2	127.33	111.13	3.7	5.02	4.23	4.03	3.79	4.15	-5.47	0.00149	3.41e-06	Moderately soluble	-7.09	3.51e-05	8.05e-08	Poorly soluble	-6.94	5e-05	1.15e-07	Poorly soluble	High	No	Yes	No	Yes	Yes	Yes	Yes	-5.39	0	0	0	0	1	0.55	0	1	3	4.39
EN338	O=C(C(C)(C)C)N1N=C(CC1c1ccccc1)c1cccc(c1)NS(=O)(=O)C	C21H25N3O3S	399.51	28	12	0.33	6	4	1	119.46	87.22	2.93	3.07	3.59	2.31	2.91	2.96	-4.17	0.0269	6.73e-05	Moderately soluble	-4.57	0.0108	2.7e-05	Moderately soluble	-6.33	0.000187	4.69e-07	Poorly soluble	High	No	No	No	Yes	Yes	No	Yes	-6.56	0	0	0	0	0	0.55	0	0	1	3.84
EN339	CCC(n1c(C)cn2c1nc1c2c(=O)n(c(=O)n1C)C(C(=O)C)C)C	C17H23N5O3	345.4	25	12	0.53	4	4	0	97	83.3	3.42	2.26	1.58	1.82	0.92	2	-3.5	0.11	0.000319	Soluble	-3.65	0.0781	0.000226	Soluble	-2.3	1.72	0.00498	Soluble	High	No	No	Yes	No	Yes	No	No	-6.8	0	0	0	0	0	0.55	0	0	0	3.68
EN340	COc1ccc(cc1Cl)N1C(=NC(=Cc2cccs2)C1=O)SCC(=O)NCC1CCCO1	C22H22ClN3O4S2	492.01	32	11	0.32	9	5	1	135.69	133.77	3.54	4.08	3.31	1.7	5.4	3.61	-5.12	0.00372	7.56e-06	Moderately soluble	-6.59	0.000125	2.55e-07	Poorly soluble	-6.42	0.000189	3.84e-07	Poorly soluble	Low	No	No	Yes	Yes	Yes	Yes	Yes	-6.4	0	2	0	1	0	0.55	1	1	3	4.51
EN341	CC1CCC2(CC1)NC(=O)N(C2=O)NC(=O)CSc1ncnc2c1cc(s2)c1ccccc1	C23H23N5O3S2	481.59	33	15	0.35	6	5	2	135.77	157.83	3.15	4.37	3.22	2.84	3.62	3.44	-5.52	0.00146	3.02e-06	Moderately soluble	-7.4	1.92e-05	3.98e-08	Poorly soluble	-7	4.79e-05	9.95e-08	Poorly soluble	Low	No	Yes	Yes	Yes	Yes	No	Yes	-6.14	0	2	1	1	1	0.55	0	1	2	5
EN342	COc1ccc(cc1)Cc1nnc(n1N)SC(C(=O)Nc1cc(C)cc(c1)C)c1ccccc1	C26H27N5O2S	473.59	34	23	0.19	9	4	2	136.08	120.36	3.45	5.28	4.17	4	4.06	4.19	-6.01	0.000464	9.79e-07	Poorly soluble	-7.56	1.31e-05	2.77e-08	Poorly soluble	-8.55	1.34e-06	2.84e-09	Poorly soluble	High	No	No	No	Yes	Yes	Yes	Yes	-5.44	0	1	0	0	1	0.55	0	0	3	4.32
EN343	O=C1CCC(=NN1C1CCS(=O)(=O)C1)C(=O)NCc1ccccc1OC(F)(F)F	C17H18F3N3O5S	433.4	29	6	0.47	7	9	1	103.11	113.52	2.18	1.08	2.79	0.71	2.1	1.77	-2.9	0.547	0.00126	Soluble	-3.06	0.381	0.000879	Soluble	-4.49	0.014	3.22e-05	Moderately soluble	High	No	Yes	No	Yes	No	No	No	-8.18	0	0	0	0	0	0.55	0	0	1	4.07
EN344	COC(=O)CC(c1ccc(c(c1)OC)OC)NC(=O)COc1ccccc1C	C21H25NO6	387.43	28	12	0.33	11	6	1	103.69	83.09	3.28	2.9	2.49	1.77	3.63	2.81	-3.66	0.0847	0.000219	Soluble	-4.31	0.0192	4.95e-05	Moderately soluble	-6.17	0.000265	6.84e-07	Poorly soluble	High	No	Yes	No	Yes	No	Yes	Yes	-6.6	0	0	1	0	0	0.55	0	0	2	3.31
EN345	O=C1Nc2ccccc2N(C1)C(=O)COc1ccc(cc1C(=O)C)F	C18H15FN2O4	342.32	25	12	0.17	5	5	1	95.08	75.71	2.23	1.74	1.86	1.4	2.74	1.99	-3.08	0.282	0.000825	Soluble	-2.95	0.387	0.00113	Soluble	-5.42	0.00131	3.83e-06	Moderately soluble	High	No	No	No	Yes	Yes	No	Yes	-7.15	0	0	0	0	0	0.55	0	0	0	2.63
EN346	CCn1cnc2c1c(=O)n(CC(=O)N(C1=CCCCC1)Cc1ccco1)c(=O)n2Cc1ccccc1	C27H29N5O4	487.55	36	20	0.33	9	5	0	137.05	95.27	4.23	3.12	3.36	2.37	2.72	3.16	-4.65	0.011	2.26e-05	Moderately soluble	-4.79	0.00792	1.62e-05	Moderately soluble	-6.3	0.000246	5.05e-07	Poorly soluble	High	No	Yes	No	Yes	Yes	No	Yes	-7.06	0	2	0	0	0	0.55	0	0	2	4.05
EN347	NC(=O)C1Cc2ccccc2CN1C(=O)c1sc(c(c1)c1ccccc1)N1CCOCC1	C25H25N3O3S	447.55	32	17	0.28	5	3	1	132.35	104.11	3.15	3.61	2.39	2.17	4.11	3.09	-4.95	0.005	1.12e-05	Moderately soluble	-5.48	0.00147	3.28e-06	Moderately soluble	-6.24	0.000259	5.78e-07	Poorly soluble	High	No	Yes	No	Yes	Yes	Yes	Yes	-6.47	0	1	0	0	0	0.55	0	0	2	4.13
EN348	COCC(=O)N1N=C(CC1c1ccccc1F)c1cccc(c1)NS(=O)(=O)C	C19H20FN3O4S	405.44	28	12	0.26	7	6	1	111.15	96.45	2.48	1.65	2.75	1.44	2.42	2.15	-3.25	0.229	0.000564	Soluble	-3.29	0.208	0.000514	Soluble	-5.93	0.000481	1.19e-06	Moderately soluble	High	No	No	No	Yes	Yes	No	Yes	-7.6	0	0	0	0	0	0.55	0	0	1	3.78
EN349	CCC(n1c(C)cn2c1nc1c2c(=O)n(c(=O)n1C)CC(=O)OC)C	C16H21N5O4	347.37	25	12	0.5	5	5	0	93.28	92.53	3.43	2.03	0.6	1.61	0.25	1.59	-3.3	0.175	0.000504	Soluble	-3.6	0.0871	0.000251	Soluble	-2.01	3.38	0.00973	Soluble	High	No	No	Yes	No	Yes	No	No	-6.98	0	0	0	0	0	0.55	0	0	0	3.49
EN350	COc1cc(ccc1OC)CCn1c2nc3c(n2c(c1C)C)c(=O)n(c(=O)n3C)C(C(=O)C)C	C24H29N5O5	467.52	34	18	0.42	7	6	0	129.83	101.76	4.1	3.26	2.18	2.16	2.49	2.84	-4.72	0.00886	1.9e-05	Moderately soluble	-5.07	0.00397	8.49e-06	Moderately soluble	-4.94	0.00539	1.15e-05	Moderately soluble	High	No	No	No	No	Yes	No	Yes	-6.84	0	0	0	0	0	0.55	0	0	1	4.01
EN351	O=C(c1cc(nn1c1ccccc1)C1CC1)Nc1cccc(c1)C(=O)N	C20H18N4O2	346.38	26	17	0.15	6	3	2	98.34	90.01	2.38	2.51	2.85	2.45	2.25	2.49	-3.66	0.0764	0.00022	Soluble	-4.05	0.0312	8.99e-05	Moderately soluble	-5.6	0.000876	2.53e-06	Moderately soluble	High	No	Yes	No	No	Yes	Yes	No	-6.63	0	0	0	0	0	0.55	0	0	0	2.81
EN352	CC(N(C(=O)CCS(=O)(=O)c1ccccc1)Cc1nc2ccccc2c(=O)[nH]1)C	C21H23N3O4S	413.49	29	16	0.29	8	5	1	111.88	108.58	2.91	1.89	3.45	2.27	3.2	2.74	-3.47	0.139	0.000335	Soluble	-3.79	0.0667	0.000161	Soluble	-6.91	5.09e-05	1.23e-07	Poorly soluble	High	No	No	No	Yes	Yes	No	Yes	-7.48	0	0	0	0	0	0.55	0	0	2	3.27
EN353	COc1cc(C(=O)Nc2ccccc2N(Cc2ccccc2)C)c(cc1OC)[N+](=O)[O-]	C23H23N3O5	421.45	31	18	0.17	9	5	1	121.16	96.62	2.9	4.15	4.16	2.48	1.7	3.08	-4.9	0.00527	1.25e-05	Moderately soluble	-5.89	0.000547	1.3e-06	Moderately soluble	-7.1	3.36e-05	7.98e-08	Poorly soluble	High	No	No	No	Yes	Yes	Yes	Yes	-5.92	0	0	0	0	0	0.55	0	2	3	3.3
EN354	O=C(c1oc2c(c1CSc1nnc[nH]1)cccc2)Nn1cnc2c1cccc2	C19H14N6O2S	390.42	28	23	0.05	6	5	2	105.61	126.93	0.62	3.33	3.23	2.58	2.38	2.43	-4.57	0.0105	2.69e-05	Moderately soluble	-5.67	0.00083	2.13e-06	Moderately soluble	-6.92	4.68e-05	1.2e-07	Poorly soluble	High	No	Yes	Yes	Yes	No	No	No	-6.32	0	0	0	0	0	0.55	0	0	1	3.35
EN355	O=C(C(c1ccccc1)Sc1nnc(n1N)c1cccc(c1)Cl)Nc1cccc(c1)C(=O)C	C24H20ClN5O2S	477.97	33	23	0.08	8	4	2	130.85	128.2	3.17	4.6	4.48	4	3.65	3.98	-5.69	0.000978	2.05e-06	Moderately soluble	-7.02	4.6e-05	9.62e-08	Poorly soluble	-8.19	3.11e-06	6.5e-09	Poorly soluble	Low	No	No	No	Yes	Yes	No	Yes	-5.95	0	1	0	0	0	0.55	0	0	3	4.08
EN356	O=C(Nc1ccccc1C(=O)NC(c1ccccc1)C)CSc1ncccn1	C21H20N4O2S	392.47	28	18	0.14	9	4	2	109.88	109.28	3.23	3.67	3.18	1.96	3.29	3.07	-4.47	0.0134	3.41e-05	Moderately soluble	-5.65	0.00087	2.22e-06	Moderately soluble	-7.57	1.06e-05	2.71e-08	Poorly soluble	High	No	No	Yes	Yes	Yes	Yes	Yes	-6.09	0	0	0	0	0	0.55	0	0	3	3.18
EN357	O=C(C(NC(=O)c1ccccc1)Cc1ccccc1)Nc1cccc(c1)N1CCCC1=O	C26H25N3O3	427.5	32	18	0.19	9	3	2	127.41	78.51	2.75	3.52	3.22	2.94	3.83	3.25	-4.53	0.0126	2.95e-05	Moderately soluble	-4.85	0.006	1.4e-05	Moderately soluble	-8.12	3.27e-06	7.66e-09	Poorly soluble	High	Yes	Yes	No	Yes	Yes	Yes	Yes	-6.41	0	0	0	0	0	0.55	0	0	3	3.25
EN358	O=C(N1N=C(CC1c1ccccc1)c1cccc(c1)NS(=O)(=O)C)C(C)C	C20H23N3O3S	385.48	27	12	0.3	6	4	1	114.91	87.22	2.62	2.71	3.2	2.08	2.67	2.66	-3.87	0.052	0.000135	Soluble	-4.19	0.0246	6.38e-05	Moderately soluble	-5.95	0.00043	1.11e-06	Moderately soluble	High	No	No	No	Yes	Yes	No	Yes	-6.73	0	0	0	0	0	0.55	0	0	1	3.73
EN359	CC(N(C(=O)Cn1c(nc2c1cccc2)C1CC(=O)N(C1)C(C)(C)C)c1ccccc1)C	C26H32N4O2	432.56	32	15	0.42	7	3	0	132.89	58.44	3.47	3.7	4.21	3.09	3.47	3.59	-4.74	0.00791	1.83e-05	Moderately soluble	-4.62	0.0104	2.41e-05	Moderately soluble	-6.32	0.000206	4.76e-07	Poorly soluble	High	Yes	Yes	No	Yes	Yes	Yes	Yes	-6.31	0	1	0	0	0	0.55	0	0	2	3.99
EN360	NC(=O)c1ccc(cc1)CSc1n[nH]c(=O)n1Cc1ccccc1	C17H16N4O2S	340.4	24	17	0.12	6	3	2	92.9	119.07	1.9	2.19	1.86	2.43	2.6	2.19	-3.46	0.118	0.000348	Soluble	-4.32	0.0161	4.74e-05	Moderately soluble	-5.46	0.00119	3.5e-06	Moderately soluble	High	No	No	No	Yes	No	No	No	-6.82	0	0	0	0	0	0.55	0	0	0	2.86
EN361	CCCn1c(SCC(=O)N2C(C)CC(=O)Nc3c2cccc3)nc2c(c1=O)cccc2	C23H24N4O3S	436.53	31	16	0.3	6	4	1	130.21	109.6	3.47	3.12	2.71	2.23	3.09	2.92	-4.5	0.0139	3.18e-05	Moderately soluble	-5.09	0.00354	8.12e-06	Moderately soluble	-6.74	7.94e-05	1.82e-07	Poorly soluble	High	No	No	No	Yes	Yes	Yes	Yes	-6.75	0	1	0	0	0	0.55	0	0	1	3.86
EN362	O=C(CN(S(=O)(=O)c1ccc(cc1)C)C)NNC(=O)C(NC(=O)c1ccco1)Cc1ccccc1	C24H26N4O6S	498.55	35	17	0.21	13	7	3	126.71	146.2	2.44	2.68	2.48	0.65	1.33	1.92	-4.12	0.0377	7.57e-05	Moderately soluble	-5.4	0.00197	3.96e-06	Moderately soluble	-7.36	2.16e-05	4.33e-08	Poorly soluble	Low	No	Yes	No	Yes	Yes	Yes	Yes	-7.44	0	1	2	1	0	0.55	0	0	2	4.25
EN363	Clc1ccc(cc1)N(C(=O)CN1CCCC1c1nnc2n1cccc2)CC(F)(F)F	C20H19ClF3N5O	437.85	30	15	0.35	7	7	0	110.62	53.74	3.1	4.4	4.67	3.24	2.75	3.63	-5.23	0.00255	5.83e-06	Moderately soluble	-5.25	0.00249	5.68e-06	Moderately soluble	-5.93	0.000516	1.18e-06	Moderately soluble	High	Yes	No	No	Yes	Yes	Yes	Yes	-5.85	0	0	0	0	0	0.55	0	0	2	3.55
EN364	O=C(Nc1ccc2c(c1)OCO2)CSc1ncccc1C(=O)Nc1cccnc1	C20H16N4O4S	408.43	29	18	0.1	8	6	2	107.86	127.74	2	2.18	2.81	0.95	2.54	2.1	-3.68	0.0859	0.00021	Soluble	-4.5	0.013	3.19e-05	Moderately soluble	-6.87	5.51e-05	1.35e-07	Poorly soluble	High	No	Yes	No	Yes	Yes	Yes	Yes	-7.24	0	0	0	0	0	0.55	0	0	2	3.22
EN365	N#Cc1ccccc1COC(=O)C1=NN(C(=O)CC1)C1CCS(=O)(=O)C1	C17H17N3O5S	375.4	26	6	0.41	5	7	0	99.43	125.28	2.24	0.19	0.93	0.42	1.82	1.12	-2.13	2.8	0.00745	Soluble	-2.38	1.57	0.00418	Soluble	-3.69	0.0765	0.000204	Soluble	High	No	No	No	Yes	No	No	No	-8.46	0	0	0	0	0	0.55	0	0	1	3.95
EN366	Clc1ccc(cc1)n1c(SCC(=O)N2CCCC2=O)nnc1c1ccncc1	C19H16ClN5O2S	413.88	28	17	0.21	6	5	0	110.45	106.28	2.93	2.52	2.84	2.86	2.87	2.81	-4.05	0.0371	8.98e-05	Moderately soluble	-4.4	0.0165	4e-05	Moderately soluble	-6.02	0.000393	9.48e-07	Poorly soluble	High	No	No	No	Yes	Yes	No	Yes	-7.04	0	0	0	0	0	0.55	0	0	1	3.03
EN367	CCc1ccccc1n1c(C)cn2c1nc1c2c(=O)n(c(=O)n1C)CC(=O)N	C19H20N6O3	380.4	28	18	0.26	4	4	1	105.52	109.32	2.63	2.28	0.49	1.97	0.46	1.57	-3.85	0.0542	0.000142	Soluble	-4.21	0.0233	6.13e-05	Moderately soluble	-3.58	0.0996	0.000262	Soluble	High	No	No	No	No	Yes	No	No	-7	0	0	0	0	0	0.55	0	0	1	3.09
EN368	CCn1c(C)cn2c1nc1c2c(=O)n(c(=O)n1C)C(C(=O)C)C	C15H19N5O3	317.34	23	12	0.47	3	4	0	87.39	83.3	2.97	1.33	0.63	1.33	0.31	1.31	-2.83	0.466	0.00147	Soluble	-2.68	0.662	0.00209	Soluble	-1.89	4.14	0.013	Soluble	High	No	No	No	No	No	No	No	-7.29	0	0	0	0	0	0.55	0	0	0	3.21
EN369	O=C1CCCN1Cc1cccc(c1)C(=O)N(Cc1ccccc1N1CCCCC1)C	C25H31N3O2	405.53	30	12	0.44	7	2	0	127.37	43.86	3.4	3.2	3.01	3.17	3.9	3.33	-4.2	0.0253	6.25e-05	Moderately soluble	-3.79	0.0653	0.000161	Soluble	-6.37	0.000172	4.25e-07	Poorly soluble	High	Yes	Yes	No	Yes	No	Yes	Yes	-6.5	0	0	0	0	0	0.55	0	0	1	2.83
EN370	O=C(C(Sc1nnc2n1cccc2)C)Nc1ccc2c(c1)[nH]c(=O)[nH]2	C16H14N6O2S	354.39	25	18	0.12	5	4	3	95.83	133.24	1.6	1.97	1.83	1.97	1.77	1.83	-3.48	0.117	0.00033	Soluble	-4.39	0.0143	4.04e-05	Moderately soluble	-5.16	0.00247	6.98e-06	Moderately soluble	High	No	No	No	No	No	No	No	-7.06	0	0	0	1	0	0.55	0	0	1	3.22
EN371	O=C(NC(c1cc2c(o1)cccc2)C)COc1ccc(cc1C(=O)N)S(=O)(=O)N1CCCC1	C23H25N3O6S	471.53	33	15	0.3	9	7	2	124.92	140.32	2.1	2.09	2.95	0.63	1.94	1.94	-3.82	0.071	0.00015	Soluble	-4.67	0.0102	2.15e-05	Moderately soluble	-6.2	0.000298	6.32e-07	Poorly soluble	Low	No	Yes	No	Yes	Yes	Yes	Yes	-7.69	0	0	1	1	0	0.55	0	0	2	4.06
EN372	O=C(CNC(=O)C12CC3CC(C2)CC(C1)C3)OCC(=O)Nc1cc(nn1c1ccccc1)C	C25H30N4O4	450.53	33	11	0.52	10	5	2	123.02	102.32	3.3	3.65	2.8	2.36	2.65	2.95	-4.52	0.0136	3.02e-05	Moderately soluble	-5.49	0.00147	3.25e-06	Moderately soluble	-5.75	0.000794	1.76e-06	Moderately soluble	High	No	Yes	No	Yes	Yes	Yes	Yes	-6.46	0	0	0	0	0	0.55	0	0	3	5.56
EN373	COc1ccc(cc1S(=O)(=O)NCCc1ccccn1)C(=O)Nc1cccc(c1)N1CCCC1=O	C25H26N4O5S	494.56	35	18	0.24	10	7	2	134.97	126.08	2.46	2.04	3.5	1.25	2.53	2.36	-3.91	0.0606	0.000122	Soluble	-4.32	0.0239	4.83e-05	Moderately soluble	-8.14	3.62e-06	7.31e-09	Poorly soluble	High	No	Yes	No	Yes	Yes	Yes	Yes	-7.87	0	2	0	0	0	0.55	0	0	2	3.53
EN374	NC(=O)CCSc1nnc(n1c1ccccc1)c1ccc2c(c1)OCO2	C18H16N4O3S	368.41	26	17	0.17	6	5	1	97.1	117.56	2.63	2.25	2.63	2.34	2.32	2.43	-3.63	0.0865	0.000235	Soluble	-4.35	0.0163	4.42e-05	Moderately soluble	-5.28	0.00192	5.22e-06	Moderately soluble	High	No	Yes	Yes	Yes	Yes	No	Yes	-6.95	0	0	0	0	0	0.55	0	0	1	3.21
EN375	O=C(N1CCNC1=O)CSc1nnc(n1c1ccccc1C)N1CCOCC1	C18H22N6O3S	402.47	28	11	0.44	6	5	1	115.2	117.89	2.57	1.29	-0.09	1.2	0.72	1.14	-3.04	0.365	0.000906	Soluble	-3.37	0.173	0.000431	Soluble	-3.62	0.0968	0.00024	Soluble	High	No	Yes	No	No	No	No	Yes	-7.84	0	0	0	0	0	0.55	0	0	1	3.4
EN376	O=C(Nc1ccc(c(c1F)F)F)CNC(=O)C(Sc1nnc(n1C)c1ccccc1C)C	C21H20F3N5O2S	463.48	32	17	0.24	9	7	2	114.54	114.21	3.37	3.25	4.51	3.54	4.11	3.76	-4.56	0.0128	2.75e-05	Moderately soluble	-5.32	0.00221	4.76e-06	Moderately soluble	-7.5	1.47e-05	3.18e-08	Poorly soluble	High	No	No	No	Yes	Yes	Yes	Yes	-6.82	0	0	0	0	0	0.55	0	1	2	3.8
EN377	COC(=O)CC(c1ccccc1Cl)NC(=O)Cc1ccc(cc1)NC(=O)C	C20H21ClN2O4	388.84	27	12	0.25	10	4	2	103.54	84.5	3.02	2.29	2.75	2.64	3.75	2.89	-3.36	0.169	0.000434	Soluble	-3.7	0.0772	0.000199	Soluble	-6.78	6.39e-05	1.64e-07	Poorly soluble	High	No	Yes	No	Yes	No	Yes	Yes	-7.05	0	0	0	0	0	0.55	0	0	2	2.99
EN378	CCn1c2nc3c(n2c(c1C)C)c(=O)n(c(=O)n3C)C(C(=O)C)C	C16H21N5O3	331.37	24	12	0.5	3	4	0	92.35	83.3	3.16	1.73	0.94	1.58	0.83	1.65	-3.16	0.231	0.000698	Soluble	-3.1	0.266	0.000802	Soluble	-2.26	1.8	0.00545	Soluble	High	No	No	No	No	No	No	No	-7.09	0	0	0	0	0	0.55	0	0	0	3.41
EN379	CCn1cnc2c1c(=O)n(CC(=O)NC(c1cccnc1)C)c(=O)n2Cc1ccccc1	C23H24N6O3	432.48	32	21	0.26	8	5	1	121.04	103.81	2.98	1.53	1.38	1.58	1.92	1.88	-3.44	0.156	0.000361	Soluble	-3.32	0.208	0.00048	Soluble	-6.1	0.000347	8.02e-07	Poorly soluble	High	No	Yes	No	Yes	Yes	No	Yes	-7.85	0	0	0	0	0	0.55	0	0	2	3.72
EN380	OCC(Cn1c(CN(Cc2ccccc2)Cc2ccccc2)nc2c1c(=O)n(c(=O)n2C)C)O	C25H29N5O4	463.53	34	21	0.32	9	6	2	130.43	105.52	3.45	1.06	0.53	0.85	1.82	1.54	-3.24	0.264	0.000569	Soluble	-2.87	0.629	0.00136	Soluble	-5.43	0.00171	3.69e-06	Moderately soluble	High	No	Yes	No	No	Yes	No	No	-8.37	0	1	0	0	0	0.55	0	0	2	4.09
EN381	O=C(c1cccc(c1)S(=O)(=O)NCc1ccc2c(c1)OCO2)NCc1nnc2n1cccc2	C22H19N5O5S	465.48	33	21	0.14	8	8	2	116.92	132.3	2.68	2.25	2.64	1.4	1.18	2.03	-4.09	0.0382	8.2e-05	Moderately soluble	-4.66	0.0101	2.17e-05	Moderately soluble	-7.15	3.33e-05	7.14e-08	Poorly soluble	High	No	Yes	No	Yes	Yes	No	Yes	-7.54	0	0	0	1	0	0.55	0	0	2	3.34
EN382	O=C(C(c1ccccc1)Sc1nc(nc2c1cccc2)C(F)(F)F)N1CCOCC1	C21H18F3N3O2S	433.45	30	16	0.29	6	7	0	110.77	80.62	3.6	4.16	4.79	3.07	4.44	4.01	-5.15	0.00309	7.13e-06	Moderately soluble	-5.56	0.00119	2.75e-06	Moderately soluble	-6.92	5.25e-05	1.21e-07	Poorly soluble	High	No	No	No	Yes	Yes	Yes	Yes	-5.99	0	0	0	0	0	0.55	0	0	2	3.48
EN383	CCC(N1CCc2c(C1)cccc2)CNC(=O)Nc1cccc(c1)Cn1cccnc1=O	C25H29N5O2	431.53	32	18	0.32	9	4	2	129.93	79.26	2.84	2.5	2.53	2.69	2.99	2.71	-3.91	0.0528	0.000122	Soluble	-3.81	0.0668	0.000155	Soluble	-7.53	1.27e-05	2.95e-08	Poorly soluble	High	No	Yes	No	Yes	Yes	Yes	Yes	-7.16	0	0	0	0	0	0.55	0	0	2	3.7
EN384	O=C(Nc1ccc(cc1)F)CSc1ccccc1C(=O)OCC(=O)N1CCNC1=O	C20H18FN3O5S	431.44	30	12	0.2	10	6	2	114.66	130.11	1.68	2.2	1.73	2.23	2.38	2.04	-3.54	0.125	0.00029	Soluble	-4.57	0.0117	2.71e-05	Moderately soluble	-5.75	0.000762	1.77e-06	Moderately soluble	High	No	Yes	No	Yes	No	No	Yes	-7.37	0	0	0	0	0	0.55	0	0	2	3.03
EN385	N#Cc1ccc(cc1)COC(=O)C1=NN(C(=O)CC1)C1CCS(=O)(=O)C1	C17H17N3O5S	375.4	26	6	0.41	5	7	0	99.43	125.28	2.23	0.19	0.93	0.42	1.82	1.12	-2.13	2.8	0.00745	Soluble	-2.38	1.57	0.00418	Soluble	-3.69	0.0765	0.000204	Soluble	High	No	No	No	Yes	No	No	No	-8.46	0	0	0	0	0	0.55	0	0	1	3.93
EN386	O=C(NC(c1cccs1)c1ccc(cc1)C)COc1ccc(cc1C(=O)N)Cl	C21H19ClN2O3S	414.91	28	17	0.14	8	3	2	110.47	109.66	2.56	4.01	3.77	2.62	5.19	3.63	-4.86	0.00573	1.38e-05	Moderately soluble	-6.02	0.000401	9.66e-07	Poorly soluble	-7.4	1.66e-05	4.01e-08	Poorly soluble	High	No	No	Yes	Yes	Yes	Yes	Yes	-5.98	0	0	0	0	0	0.55	0	0	3	3.48
EN387	O=C(c1cccc(c1)S(=O)(=O)NCc1ccco1)NCc1c(C)nn(c1C)Cc1ccccc1	C25H26N4O4S	478.56	34	22	0.2	10	6	2	128.04	114.61	2.81	2.96	4.33	1.56	3.31	2.99	-4.49	0.0155	3.23e-05	Moderately soluble	-5.03	0.00447	9.34e-06	Moderately soluble	-8.99	4.94e-07	1.03e-09	Poorly soluble	High	No	Yes	No	Yes	Yes	Yes	Yes	-7.12	0	0	0	0	0	0.55	0	0	2	3.66
EN388	COc1ccc(cc1n1c2nc3c(n2c(c1C)C)c(=O)n(c(=O)n3C)C(C(=O)C)C)OC	C22H25N5O5	439.46	32	18	0.36	5	6	0	120.61	101.76	3.86	3.03	1.92	2	1.68	2.5	-4.56	0.0121	2.76e-05	Moderately soluble	-4.83	0.00646	1.47e-05	Moderately soluble	-4.16	0.0306	6.97e-05	Moderately soluble	High	No	No	No	No	Yes	No	No	-6.83	0	0	0	0	0	0.55	0	0	1	3.99
EN389	COC(=O)Cn1c(=O)n(C)c2c(c1=O)n1c(n2)n(c(c1C)C)C(C)C	C16H21N5O4	347.37	25	12	0.5	4	5	0	93.44	92.53	3.46	1.9	0.52	0.8	0.38	1.41	-3.28	0.182	0.000523	Soluble	-3.47	0.119	0.000342	Soluble	-1.99	3.52	0.0101	Soluble	High	No	No	Yes	No	Yes	No	No	-7.07	0	0	0	0	0	0.55	0	0	0	3.13
EN390	O=C(N1CCNC1=O)CSc1nc2ccccc2c(=O)n1CCc1ccc(cc1)S(=O)(=O)N	C21H21N5O5S2	487.55	33	16	0.24	8	7	2	130.71	178.14	2.43	1.25	1.25	0.95	0.84	1.34	-3.48	0.161	0.00033	Soluble	-4.59	0.0126	2.57e-05	Moderately soluble	-5.71	0.000951	1.95e-06	Moderately soluble	Low	No	Yes	No	No	Yes	No	Yes	-8.39	0	2	1	1	1	0.55	0	0	2	3.3
EN391	O=C(Nc1ccnn1C1CCCC1)Cn1nc(C(=O)N)c2c(c1=O)cccc2	C19H20N6O3	380.4	28	15	0.32	6	5	2	103.35	124.9	1.91	0.9	1.25	1.58	0.55	1.24	-2.77	0.652	0.00171	Soluble	-3.11	0.297	0.00078	Soluble	-4.03	0.0354	9.31e-05	Moderately soluble	High	No	Yes	No	No	No	No	No	-7.98	0	0	0	0	0	0.55	0	0	1	3.17
EN392	CC(C(C(=O)NCCCn1cnc2c1cccc2)NS(=O)(=O)c1ccc2c(c1)cccc2)C	C25H28N4O3S	464.58	33	19	0.28	10	5	2	130.57	101.47	2.75	4.35	4.78	2.24	3.03	3.43	-5.23	0.00275	5.93e-06	Moderately soluble	-6.2	0.000296	6.37e-07	Poorly soluble	-8.2	2.92e-06	6.3e-09	Poorly soluble	High	No	No	No	Yes	Yes	Yes	Yes	-6.05	0	1	0	0	0	0.55	0	0	3	3.84
EN393	O=C(N1CCC(C1)(O)C(F)(F)F)Nc1ccccc1N1CC2CC1CC2	C18H22F3N3O2	369.38	26	6	0.61	5	5	2	98.6	55.81	2.84	2.62	3.51	2.72	1.88	2.71	-3.62	0.0883	0.000239	Soluble	-3.44	0.134	0.000361	Soluble	-3.62	0.0876	0.000237	Soluble	High	Yes	Yes	No	No	No	Yes	No	-6.69	0	0	0	0	0	0.55	0	0	1	4.55
EN394	COC(=O)C(Cc1c[nH]c2c1cccc2)NC(=O)Cc1coc2c1cc1CCCc1c2	C25H24N2O4	416.47	31	18	0.28	8	4	2	118.47	84.33	3.41	4.41	3.85	2.47	5.55	3.94	-5.1	0.00329	7.91e-06	Moderately soluble	-5.9	0.000526	1.26e-06	Moderately soluble	-8.36	1.81e-06	4.35e-09	Poorly soluble	High	No	Yes	No	Yes	Yes	Yes	Yes	-5.71	0	0	0	0	0	0.55	0	0	3	3.88
EN395	O=C(Nc1cc(C)ccc1C)CN(C(=O)CSc1nc2n(n1)c(C)cc(n2)C)C	C20H24N6O2S	412.51	29	15	0.35	8	5	1	113.72	117.79	3.01	2.9	2.36	1.71	2.43	2.48	-4.08	0.0344	8.33e-05	Moderately soluble	-5.03	0.00381	9.24e-06	Moderately soluble	-5.91	0.000506	1.23e-06	Moderately soluble	High	No	No	No	Yes	Yes	No	Yes	-6.76	0	0	0	0	0	0.55	0	0	2	3.28
EN396	CCC(n1c(C)c(n2c1nc1c2c(=O)n(c(=O)n1C)C(C(=O)C)C)C)C	C18H25N5O3	359.42	26	12	0.56	4	4	0	101.97	83.3	3.58	2.66	1.89	2.06	1.45	2.33	-3.82	0.0542	0.000151	Soluble	-4.06	0.0312	8.69e-05	Moderately soluble	-2.68	0.749	0.00208	Soluble	High	No	No	No	No	Yes	No	No	-6.6	0	0	0	0	0	0.55	0	0	1	3.89
EN397	COC(=O)Cn1c(=O)n(C)c2c(c1=O)n1cc(n(c1n2)CC(C)C)C	C16H21N5O4	347.37	25	12	0.5	5	5	0	93.28	92.53	3.46	2.06	0.29	0.8	0.25	1.37	-3.32	0.168	0.000482	Soluble	-3.63	0.0811	0.000233	Soluble	-2.01	3.38	0.00973	Soluble	High	No	No	Yes	No	Yes	No	No	-6.96	0	0	0	0	0	0.55	0	0	0	3.06
EN398	COC(=O)Cn1c(=O)n(C)c2c(c1=O)n1cc(n(c1n2)C(C)C)C	C15H19N5O4	333.34	24	12	0.47	4	5	0	88.47	92.53	3.28	1.5	0.21	0.55	-0.14	1.08	-2.96	0.367	0.0011	Soluble	-3.05	0.296	0.000889	Soluble	-1.62	8.07	0.0242	Soluble	High	No	No	Yes	No	No	No	No	-7.27	0	0	0	0	0	0.55	0	0	0	2.96
EN399	CCCn1c2nc3c(n2c(c1C)C)c(=O)n(c(=O)n3C)C(C(=O)C)C	C17H23N5O3	345.4	25	12	0.53	4	4	0	97.16	83.3	3.37	2.26	1.33	1.82	1.22	2	-3.5	0.11	0.000319	Soluble	-3.65	0.0781	0.000226	Soluble	-2.66	0.756	0.00219	Soluble	High	No	No	No	No	Yes	No	No	-6.8	0	0	0	0	0	0.55	0	0	0	3.52
EN400	COc1ccc(cc1)C1CCCCCN1CC(=O)Nc1sccc1C(=O)N	C20H25N3O3S	387.5	27	11	0.4	7	4	2	111.24	112.9	2.87	3.31	2.52	1.59	3.26	2.71	-4.17	0.0264	6.8e-05	Moderately soluble	-5.36	0.0017	4.4e-06	Moderately soluble	-5.01	0.00377	9.73e-06	Moderately soluble	High	No	Yes	No	Yes	Yes	Yes	Yes	-6.31	0	0	0	0	0	0.55	0	0	1	3.56
EN401	COc1ccccc1CNC(=O)Cn1c(=O)n(Cc2ccccc2)c2c(c1=O)n(cn2)CC(C)C	C26H29N5O4	475.54	35	21	0.31	10	5	1	134.54	100.15	4.03	3.14	2.24	1.66	2.97	2.81	-4.55	0.0134	2.81e-05	Moderately soluble	-4.91	0.00581	1.22e-05	Moderately soluble	-6.96	5.24e-05	1.1e-07	Poorly soluble	High	No	No	No	Yes	Yes	Yes	Yes	-6.97	0	1	0	0	0	0.55	0	0	2	3.54
EN402	O=C(CC1SC(=NC1=O)N1CCCCC1)Nc1cccc(c1)C(=O)N1CCN(CC1)c1ncccn1	C25H29N7O3S	507.61	36	12	0.44	8	6	1	153.35	136.4	3.25	1.68	0.54	1.37	2.07	1.78	-3.76	0.0874	0.000172	Soluble	-4.16	0.0352	6.94e-05	Moderately soluble	-5.47	0.0017	3.35e-06	Moderately soluble	High	No	Yes	No	No	Yes	No	Yes	-8.2	1	2	0	1	0	0.55	0	0	2	4.58
EN403	OC1CC(N(C1)S(=O)(=O)c1ccc2c(c1)OCCO2)C(=O)NNC(=S)Nc1ccc(cc1F)F	C20H20F2N4O6S2	514.52	34	12	0.3	8	9	4	122.64	169.7	1.45	1.38	2.23	0.92	1.25	1.44	-3.63	0.12	0.000233	Soluble	-4.55	0.0146	2.84e-05	Moderately soluble	-4.9	0.00646	1.26e-05	Moderately soluble	Low	No	Yes	No	Yes	No	No	No	-8.46	1	1	1	1	1	0.55	0	1	2	4.68
EN404	COc1ccc(cc1)N(S(=O)(=O)c1cccc(c1)C(=O)Nc1cccc(c1)C#N)C	C22H19N3O4S	421.47	30	18	0.09	7	5	1	113.88	107.88	3.12	3.15	4.53	2.17	2.27	3.05	-4.42	0.016	3.81e-05	Moderately soluble	-5.09	0.00346	8.21e-06	Moderately soluble	-7.2	2.68e-05	6.35e-08	Poorly soluble	High	No	No	No	Yes	Yes	Yes	Yes	-6.63	0	0	0	0	0	0.55	0	0	1	2.84
EN405	O=C(Nc1cc(nn1c1ccccc1)c1ccc(cc1)C)CSc1nccn1C	C22H21N5OS	403.5	29	22	0.14	7	3	1	116.57	90.04	3.42	4.09	4.12	2.51	3.08	3.44	-5.02	0.00387	9.6e-06	Moderately soluble	-5.69	0.000831	2.06e-06	Moderately soluble	-7.18	2.65e-05	6.56e-08	Poorly soluble	High	No	No	Yes	Yes	Yes	Yes	Yes	-5.86	0	0	0	0	0	0.55	0	0	2	3.25
EN406	O=C(Cn1nc(C(=O)N)c2c(c1=O)cccc2)NCC1COc2c(O1)cccc2	C20H18N4O5	394.38	29	16	0.2	6	6	2	103.17	125.54	2.13	1.01	0.45	0.82	1.27	1.14	-2.93	0.459	0.00116	Soluble	-3.24	0.229	0.000581	Soluble	-5.05	0.00347	8.81e-06	Moderately soluble	High	No	Yes	No	No	No	No	No	-7.99	0	0	0	0	0	0.55	0	0	1	3.63
EN407	CCN(C(=O)CSc1ccccn1)CC(=O)NCc1ccc(cc1)F	C18H20FN3O2S	361.43	25	12	0.28	10	4	1	95.34	87.6	3.29	2.53	2.75	1.75	3.16	2.7	-3.37	0.154	0.000427	Soluble	-4.02	0.0348	9.63e-05	Moderately soluble	-6.18	0.000241	6.67e-07	Poorly soluble	High	No	No	No	Yes	Yes	Yes	Yes	-6.71	0	0	0	0	0	0.55	0	0	2	2.71
EN408	O=C(CN(C(=O)CSc1nc2c(o1)cccc2)C)Nc1ccc(c(c1)C(F)(F)F)Cl	C19H15ClF3N3O3S	457.85	30	15	0.21	9	7	1	107.09	100.74	3.02	4.55	5.65	2.95	4.16	4.06	-5.32	0.00219	4.77e-06	Moderately soluble	-6.39	0.000187	4.09e-07	Poorly soluble	-7.39	1.85e-05	4.04e-08	Poorly soluble	High	No	No	Yes	Yes	Yes	Yes	Yes	-5.86	0	1	0	0	0	0.55	0	0	3	3.22
EN409	CN(C(=O)c1cccc(c1)NC(=O)c1cccs1)Cc1ccccc1N1CCOCC1	C24H25N3O3S	435.54	31	17	0.25	8	3	1	126.64	90.12	3.48	3.47	3.39	2.5	4.2	3.41	-4.6	0.0108	2.49e-05	Moderately soluble	-5.04	0.00393	9.03e-06	Moderately soluble	-6.85	6.11e-05	1.4e-07	Poorly soluble	High	No	Yes	No	Yes	Yes	Yes	Yes	-6.49	0	0	0	0	0	0.55	0	0	2	3.2
EN410	O=C(c1nn(Cc2ccccc2)c(=O)c2c1cccc2)Nc1cccc(c1)S(=O)(=O)N1CCOCC1	C26H24N4O5S	504.56	36	22	0.19	7	7	1	139.26	118.98	3.25	2.41	3.23	2.23	2.28	2.68	-4.48	0.0168	3.34e-05	Moderately soluble	-4.55	0.0142	2.81e-05	Moderately soluble	-7.78	8.43e-06	1.67e-08	Poorly soluble	High	No	Yes	No	Yes	Yes	No	Yes	-7.67	1	2	0	0	0	0.55	0	0	1	3.63
EN411	Fc1ccc(c(c1)C(=O)c1cnn(c1)c1ccccc1)OCC(=O)N1CCc2c1cccc2	C26H20FN3O3	441.45	33	23	0.12	7	5	0	124.41	64.43	3.41	4.43	4.25	3.21	4.3	3.92	-5.42	0.00167	3.79e-06	Moderately soluble	-5.5	0.00139	3.15e-06	Moderately soluble	-8.05	3.9e-06	8.83e-09	Poorly soluble	High	Yes	Yes	No	Yes	Yes	No	Yes	-5.85	0	0	0	0	0	0.55	0	0	2	3.17
EN412	COc1ccc(c(c1)OC)NC(=O)CSc1nc(cn1c1ccccc1)c1cccc(c1)[N+](=O)[O-]	C25H22N4O5S	490.53	35	23	0.12	10	6	1	136.36	136.5	3.65	4.85	5	1.95	2.11	3.51	-5.76	0.000846	1.73e-06	Moderately soluble	-7.45	1.74e-05	3.54e-08	Poorly soluble	-7.94	5.58e-06	1.14e-08	Poorly soluble	Low	No	No	No	Yes	Yes	Yes	Yes	-5.85	0	2	0	1	0	0.55	0	2	3	3.65
EN413	O=C1Nc2ccccc2N(C1)C(=O)CSc1nnnn1c1ccccc1	C17H14N6O2S	366.4	26	17	0.12	5	5	1	102.87	118.31	2.57	2.14	0.79	2.19	0.82	1.7	-3.61	0.0892	0.000243	Soluble	-4.26	0.0203	5.54e-05	Moderately soluble	-4.94	0.00421	1.15e-05	Moderately soluble	High	No	No	No	No	Yes	No	Yes	-7.02	0	0	0	0	0	0.55	0	0	1	2.95
EN414	O=C(c1ccccc1Nc1cccc(c1)C(F)(F)F)OCc1cc(=O)n2c(n1)scc2	C21H14F3N3O3S	445.41	31	21	0.1	7	7	1	109.65	100.94	2.71	4.51	5.88	3.49	4.76	4.27	-5.48	0.00147	3.29e-06	Moderately soluble	-6.35	0.000199	4.46e-07	Poorly soluble	-7.62	1.06e-05	2.37e-08	Poorly soluble	Low	No	No	Yes	Yes	Yes	No	No	-5.81	0	1	0	0	0	0.55	0	0	2	3.33
EN415	O=C(c1ccccc1Nc1cccc(c1)C(F)(F)F)OCc1cc(=O)n2c(n1)scc2	C21H14F3N3O3S	445.41	31	21	0.1	7	7	1	109.65	100.94	2.71	4.51	5.88	3.49	4.76	4.27	-5.48	0.00147	3.29e-06	Moderately soluble	-6.35	0.000199	4.46e-07	Poorly soluble	-7.62	1.06e-05	2.37e-08	Poorly soluble	Low	No	No	Yes	Yes	Yes	No	No	-5.81	0	1	0	0	0	0.55	0	0	2	3.33
EN416	CN(CC(=O)Nc1cccc2c1cccc2)CC(=O)NC(=O)Nc1ccccc1F	C22H21FN4O3	408.43	30	16	0.14	10	5	3	112.76	90.54	2.98	3.58	3.24	2.65	2.31	2.95	-4.36	0.0177	4.34e-05	Moderately soluble	-5.17	0.00278	6.8e-06	Moderately soluble	-7.32	1.96e-05	4.81e-08	Poorly soluble	High	No	No	No	Yes	Yes	Yes	No	-6.25	0	0	0	0	0	0.55	0	0	3	2.95
EN417	CCN(c1ccc(cc1S(=O)(=O)Nc1ccccc1OC)NC(=O)C1CCN(CC1)S(=O)(=O)c1cc(ccc1C)[N+](=O)[O-])CC	C30H37N5O8S2	659.77	45	18	0.37	13	9	2	178.51	187.7	3.54	3.94	6	1.29	0.23	3	-5.85	0.00093	1.41e-06	Moderately soluble	-7.58	1.73e-05	2.62e-08	Poorly soluble	-8.26	3.64e-06	5.52e-09	Poorly soluble	Low	No	No	No	No	Yes	No	Yes	-7.53	2	4	2	2	2	0.17	1	2	3	4.68
EN418	CSCCC(C(=O)OC(C(=O)Nc1ccc(cc1Cl)[N+](=O)[O-])C)NC(=O)c1ccc(cc1)C(C)(C)C	C25H30ClN3O6S	536.04	36	12	0.4	14	6	2	144.09	155.62	4.22	5.59	4.78	3.07	3.33	4.2	-6.01	0.000526	9.82e-07	Poorly soluble	-8.62	1.29e-06	2.4e-09	Poorly soluble	-7.38	2.23e-05	4.16e-08	Poorly soluble	Low	No	Yes	No	Yes	Yes	Yes	Yes	-5.6	1	2	2	1	2	0.55	0	2	3	4.39
EN419	Clc1ccc(c(c1)NS(=O)(=O)c1cc(ccc1C)C(C)(C)C)n1ncnc1	C19H21ClN4O2S	404.91	27	17	0.26	5	4	1	107.72	85.26	2.97	4.85	5.22	3.26	2.93	3.85	-5.54	0.00116	2.87e-06	Moderately soluble	-6.37	0.000171	4.22e-07	Poorly soluble	-7.18	2.68e-05	6.61e-08	Poorly soluble	High	No	No	No	Yes	Yes	No	Yes	-5.33	0	0	0	0	0	0.55	0	0	2	3.28
EN420	N#Cc1ccc(c(c1)OC)OCC(=O)NC(c1ccc2c(c1)CCCC2)C	C22H24N2O3	364.44	27	12	0.36	7	4	1	103.48	71.35	3.4	4.2	3.38	2.13	4.59	3.54	-4.61	0.0089	2.44e-05	Moderately soluble	-5.41	0.00142	3.91e-06	Moderately soluble	-6.77	6.2e-05	1.7e-07	Poorly soluble	High	Yes	No	No	Yes	Yes	Yes	Yes	-5.54	0	0	0	0	0	0.55	0	0	2	3.24
EN421	O=C(NC(=O)NCc1ccco1)COC(=O)c1ccccc1NS(=O)(=O)c1ccc2c(c1)OCCO2	C23H21N3O9S	515.49	36	17	0.17	12	9	3	123.27	170.65	3.18	2.67	2.77	0.13	1.16	1.98	-4.28	0.0273	5.3e-05	Moderately soluble	-5.91	0.000641	1.24e-06	Moderately soluble	-6.96	5.68e-05	1.1e-07	Poorly soluble	Low	No	Yes	No	Yes	Yes	No	Yes	-7.55	2	1	2	1	1	0.17	0	0	2	3.78
EN422	C=CCSc1nc2c(n1CC(=O)Nc1cccc(c1)C#N)cccc2	C19H16N4OS	348.42	25	15	0.11	7	3	1	100.4	96.01	2.77	3.65	3.63	2.18	3.31	3.11	-4.28	0.0182	5.23e-05	Moderately soluble	-5.36	0.00154	4.42e-06	Moderately soluble	-6.02	0.000335	9.62e-07	Poorly soluble	High	No	No	Yes	Yes	Yes	Yes	Yes	-5.83	0	0	0	0	0	0.55	0	1	1	2.76
EN423	COCCn1c(SC(C(=O)Nc2sc3c(c2C(=O)OCC)CCN(C3)Cc2ccccc2)C)nc2c1cccc2	C30H34N4O4S2	578.75	40	20	0.37	13	6	1	164.75	139.23	4.74	5.56	4.72	3.05	5.97	4.81	-6.44	0.000209	3.61e-07	Poorly soluble	-8.24	3.29e-06	5.69e-09	Poorly soluble	-8.65	1.29e-06	2.23e-09	Poorly soluble	Low	No	Yes	No	Yes	Yes	Yes	Yes	-5.88	1	3	1	1	1	0.55	0	0	3	5.05
EN424	CCOC(=O)c1c(COC(=O)[C@@H](NC(=O)c2ccco2)Cc2ccccc2)[nH]c(c1C)C(=O)OCC	C26H28N2O8	496.51	36	16	0.31	15	8	2	127.87	136.93	3.41	3.96	3.2	1.43	4.81	3.36	-4.75	0.00879	1.77e-05	Moderately soluble	-6.54	0.000145	2.91e-07	Poorly soluble	-7.58	1.31e-05	2.64e-08	Poorly soluble	Low	No	Yes	No	Yes	Yes	Yes	Yes	-6.52	0	1	1	1	0	0.55	0	1	3	4.26
EN425	Cc1ccc2c(c1)oc(=O)cc2COC(=O)c1cccc(c1)C(F)(F)F	C19H13F3O4	362.3	26	16	0.16	5	7	0	88.22	56.51	3.21	4.06	5.48	3.93	5.35	4.41	-4.77	0.00616	1.7e-05	Moderately soluble	-4.95	0.00406	1.12e-05	Moderately soluble	-7.45	1.29e-05	3.56e-08	Poorly soluble	High	Yes	No	Yes	Yes	Yes	No	No	-5.63	0	0	0	0	0	0.55	0	1	2	3.27
EN426	Fc1ccc(cc1)C1CC(=NN1C(=O)C(C)C)c1cccc(c1)NS(=O)(=O)C	C20H22FN3O3S	403.47	28	12	0.3	6	5	1	114.87	87.22	2.95	2.81	3.76	2.46	3.1	3.02	-4.03	0.0374	9.27e-05	Moderately soluble	-4.3	0.0203	5.03e-05	Moderately soluble	-6.22	0.000244	6.05e-07	Poorly soluble	High	No	No	No	Yes	Yes	No	Yes	-6.77	0	0	0	0	0	0.55	0	0	1	3.75
EN427	O=C(c1cccc(c1)S(=O)(=O)Nc1ccc2c(c1)OCO2)NC(c1ccc(cc1)n1cncc1)C	C25H22N4O5S	490.53	35	23	0.12	8	6	2	129.03	119.93	3.02	3.18	4.46	1.82	2.15	2.93	-4.84	0.00704	1.44e-05	Moderately soluble	-5.37	0.00209	4.27e-06	Moderately soluble	-7.96	5.39e-06	1.1e-08	Poorly soluble	High	No	Yes	No	Yes	Yes	Yes	Yes	-7.03	0	1	0	0	0	0.55	0	0	2	3.8
EN428	CCCCCCn1nc(C(=O)Nc2cccc(c2)S(=O)(=O)NC(C)(C)C)c2c(c1=O)cccc2	C25H32N4O4S	484.61	34	16	0.4	11	6	2	135.87	118.54	3.72	4.43	5.2	3.01	3.57	3.98	-5.26	0.00268	5.52e-06	Moderately soluble	-6.64	0.000112	2.3e-07	Poorly soluble	-8.37	2.09e-06	4.32e-09	Poorly soluble	Low	No	No	No	Yes	Yes	Yes	Yes	-6.11	0	2	1	0	0	0.55	0	0	3	3.7
EN429	O=C(C(NC(=O)c1ccco1)Cc1ccccc1)Nc1cccc(c1)S(=O)(=O)N1CCOCC1	C24H25N3O6S	483.54	34	17	0.25	10	7	2	128.13	126.33	2.73	2.27	2.79	0.54	1.94	2.05	-3.98	0.0509	0.000105	Soluble	-4.56	0.0133	2.76e-05	Moderately soluble	-7.05	4.31e-05	8.91e-08	Poorly soluble	High	No	Yes	No	Yes	Yes	Yes	Yes	-7.64	0	1	0	0	0	0.55	0	0	2	3.94
EN430	C=CCn1c(=O)n(CC(=O)N2N=C(CC2c2ccco2)c2ccc(cc2)C)c(=O)n(c1=O)CC=C	C25H25N5O5	475.5	35	17	0.24	9	6	0	138.63	111.81	4.33	2.63	0.74	1.81	3.07	2.51	-4.21	0.0293	6.16e-05	Moderately soluble	-4.63	0.0112	2.35e-05	Moderately soluble	-5.03	0.0044	9.25e-06	Moderately soluble	High	No	No	No	No	Yes	No	Yes	-7.33	0	1	0	0	0	0.55	0	1	2	4.52
EN431	CNC(=O)C1CN(CC(=O)N2N=C(CC2c2ccco2)c2cccs2)c2c(O1)cccc2	C23H22N4O4S	450.51	32	16	0.26	7	5	1	130.83	115.62	2.9	2.79	1.57	0.94	3.39	2.32	-4.3	0.0226	5.03e-05	Moderately soluble	-4.87	0.00602	1.34e-05	Moderately soluble	-5.9	0.000571	1.27e-06	Moderately soluble	High	No	Yes	No	Yes	Yes	Yes	Yes	-7.07	0	1	0	0	0	0.55	0	0	1	4.61
EN432	O=C(CNC(=O)c1ccc(cc1)C(C)(C)C)OCC(=O)Nc1ccc2c(c1)OCO2	C22H24N2O6	412.44	30	12	0.32	10	6	2	109.5	102.96	3.5	3.51	2.43	1.82	3.25	2.9	-4.24	0.0235	5.7e-05	Moderately soluble	-5.36	0.00182	4.41e-06	Moderately soluble	-6.29	0.000212	5.15e-07	Poorly soluble	High	No	No	No	Yes	Yes	Yes	Yes	-6.32	0	0	0	0	0	0.55	0	0	3	3.08
EN433	N#Cc1cccc(c1)NC(=O)C(N1CCN(CC1)CC=Cc1ccccc1)C	C23H26N4O	374.48	28	12	0.3	7	4	1	120.24	59.37	3.68	3.24	2.15	2	3.26	2.87	-4.06	0.0328	8.75e-05	Moderately soluble	-4.16	0.0259	6.92e-05	Moderately soluble	-5.66	0.000827	2.21e-06	Moderately soluble	High	Yes	No	No	No	Yes	Yes	Yes	-6.28	0	0	0	0	0	0.55	0	0	1	3.46
EN434	CCCNC(=O)Nc1ccc(c(c1)S(=O)(=O)Nc1ccc(cc1)OC)OC	C18H23N3O5S	393.46	27	12	0.28	10	5	3	103.66	114.14	2.4	2.29	3.74	1.58	1.28	2.26	-3.39	0.16	0.000406	Soluble	-4.32	0.0186	4.74e-05	Moderately soluble	-6.32	0.000187	4.75e-07	Poorly soluble	High	No	Yes	No	Yes	Yes	Yes	No	-7.07	0	0	0	0	0	0.55	0	0	2	3.29
EN435	S=C(Nc1c(cnn1c1ccc(cc1)S(=O)(=O)N)C(=O)N)NC(=O)c1cccc(c1)[N+](=O)[O-]	C18H15N7O6S2	489.49	33	17	0	9	8	4	121.09	248.49	0.64	1.09	1.54	-0.52	-2.06	0.14	-3.35	0.219	0.000448	Soluble	-5.9	0.000615	1.26e-06	Moderately soluble	-4.02	0.047	9.59e-05	Moderately soluble	Low	No	Yes	No	Yes	No	No	No	-8.51	1	1	1	1	1	0.55	0	3	2	3.38
EN436	Clc1ccc(cc1)Sc1ncccc1C(=O)Nc1ccnn1Cc1cccnc1	C21H16ClN5OS	421.9	29	23	0.05	7	4	1	113.36	98	2.67	3.89	4.59	3.01	3.64	3.56	-5.03	0.00392	9.3e-06	Moderately soluble	-5.65	0.000954	2.26e-06	Moderately soluble	-8.25	2.37e-06	5.62e-09	Poorly soluble	High	No	No	Yes	Yes	Yes	Yes	Yes	-6.11	0	0	0	0	0	0.55	0	0	2	2.97
EN437	CC(=O)c1cccc(c1)NC(=O)C(c1ccccc1)Sc1nnc2n1CCCCC2	C23H24N4O2S	420.53	30	17	0.3	7	4	1	118.79	102.18	3.13	3.63	4.16	2.97	3.75	3.53	-4.69	0.00856	2.03e-05	Moderately soluble	-5.46	0.00145	3.44e-06	Moderately soluble	-6.86	5.82e-05	1.38e-07	Poorly soluble	High	No	Yes	No	Yes	Yes	Yes	Yes	-6.29	0	0	0	0	0	0.55	0	0	2	4.04
EN438	O=C(CN1CCSC1=O)Nc1cccc(c1)C(=O)Nc1cccc(c1)C(F)(F)F	C19H16F3N3O3S	423.41	29	12	0.21	8	6	2	107.27	103.81	2.53	3.06	4.45	2.67	3.16	3.17	-4.17	0.0286	6.74e-05	Moderately soluble	-4.91	0.00525	1.24e-05	Moderately soluble	-6.27	0.000226	5.33e-07	Poorly soluble	High	No	No	Yes	Yes	Yes	Yes	Yes	-6.71	0	0	0	0	0	0.55	0	1	2	3.03
EN439	N#Cc1cccc(c1)NC(=O)CNc1cc(ccc1N1CCCC1)S(=O)(=O)N1CCOCC1	C23H27N5O4S	469.56	33	12	0.39	8	6	2	132.24	123.15	2.96	1.91	2.17	0.37	1.32	1.74	-3.7	0.0946	0.000202	Soluble	-4.12	0.0357	7.6e-05	Moderately soluble	-5.87	0.000635	1.35e-06	Moderately soluble	High	No	Yes	No	Yes	Yes	Yes	Yes	-7.81	0	1	0	0	0	0.55	0	0	2	3.56
EN440	N#Cc1ccc(cc1)OCC(=O)Nc1c(nc2n1ccc(c2)C)c1cccs1	C21H16N4O2S	388.44	28	20	0.1	6	4	1	108.51	107.66	2.59	4.43	4.07	1.45	4.17	3.34	-5.17	0.00262	6.73e-06	Moderately soluble	-6.41	0.000151	3.9e-07	Poorly soluble	-6.94	4.46e-05	1.15e-07	Poorly soluble	High	No	No	Yes	Yes	Yes	Yes	Yes	-5.52	0	0	0	0	0	0.55	0	0	2	3.28
EN441	N#Cc1cccc(c1)NC(=O)c1cccc(c1)C(F)(F)F	C15H9F3N2O	290.24	21	12	0.07	4	5	1	70.37	52.89	2.22	3.36	4.79	3.21	3.64	3.45	-3.92	0.0353	0.000122	Soluble	-4.15	0.0206	7.1e-05	Moderately soluble	-5.88	0.000382	1.32e-06	Moderately soluble	High	Yes	No	Yes	Yes	No	Yes	No	-5.68	0	0	0	0	0	0.55	0	0	0	1.86
EN442	O=C(OC(C(=O)Nc1ccc(cn1)Cl)C)CCNC(=O)c1ccc(cc1)[N+](=O)[O-]	C18H17ClN4O6	420.8	29	12	0.22	11	7	2	105.41	143.21	1.88	2.05	2.14	0.81	0.55	1.49	-3.32	0.201	0.000478	Soluble	-4.69	0.00867	2.06e-05	Moderately soluble	-5.38	0.00177	4.2e-06	Moderately soluble	Low	No	Yes	No	Yes	Yes	No	Yes	-7.41	0	0	2	1	0	0.55	0	2	2	3.24
EN443	NC(=O)CCC(C(=O)O)NS(=O)(=O)c1ccccc1C(F)(F)F	C12H13F3N2O5S	354.3	23	6	0.33	8	9	3	71.25	134.94	0.18	1.21	2.94	-1.62	0.51	0.64	-2.46	1.22	0.00344	Soluble	-3.64	0.0811	0.000229	Soluble	-3.04	0.323	0.000912	Soluble	High	No	No	No	No	No	No	No	-7.6	0	0	0	1	0	0.56	0	0	2	3.12
EN444	O=C(Nc1ccc(cc1)C)CSc1ccccc1C(=O)Nc1cccc(c1)C(=O)C	C24H22N2O3S	418.51	30	18	0.12	9	3	2	121.37	100.57	2.71	4.22	4.8	3.6	4.8	4.03	-4.94	0.00477	1.14e-05	Moderately soluble	-6.04	0.00038	9.07e-07	Poorly soluble	-8.58	1.11e-06	2.65e-09	Poorly soluble	High	No	No	Yes	Yes	Yes	Yes	Yes	-5.86	0	0	0	0	0	0.55	0	0	3	3.01
EN445	Clc1cccc(c1C)n1c(SCC(=O)c2c(=O)[nH]c(=O)n(c2N)C)nc2c(c1=O)cccc2	C22H18ClN5O4S	483.93	33	22	0.14	5	5	2	129.3	158.14	2.41	3.36	2.3	2.28	3.53	2.78	-5.12	0.00367	7.58e-06	Moderately soluble	-6.36	0.000212	4.38e-07	Poorly soluble	-7.02	4.58e-05	9.46e-08	Poorly soluble	Low	No	No	No	No	Yes	No	Yes	-6.87	0	1	1	1	1	0.55	0	0	1	3.44
EN446	O=C(c1cccc(c1)NC(=O)c1ccccc1S(=O)(=O)C)Nc1cccc(c1)C(F)(F)F	C22H17F3N2O4S	462.44	32	18	0.09	8	7	2	112.97	100.72	2.17	3.71	6.46	3.69	3.77	3.96	-4.93	0.0054	1.17e-05	Moderately soluble	-5.52	0.00141	3.05e-06	Moderately soluble	-8.49	1.49e-06	3.21e-09	Poorly soluble	Low	No	No	No	Yes	Yes	No	Yes	-6.49	0	1	0	1	0	0.55	0	0	3	2.92
EN447	O=C(c1cccc(c1)Oc1ccccc1)Nc1cc(ccc1Cl)S(=O)(=O)C	C20H16ClNO4S	401.86	27	18	0.05	6	4	1	105.28	80.85	2.9	4.15	5.68	3.9	3.7	4.06	-5.04	0.00364	9.05e-06	Moderately soluble	-5.56	0.00112	2.78e-06	Moderately soluble	-8.02	3.83e-06	9.53e-09	Poorly soluble	High	No	No	No	Yes	Yes	Yes	Yes	-5.8	0	1	0	0	0	0.55	0	0	2	2.69
EN448	O=C(N1N=C(CC1c1ccco1)c1cccs1)Cn1cc(cc(c1=O)Cl)C(F)(F)F	C19H13ClF3N3O3S	455.84	30	16	0.21	6	7	0	112.23	96.05	2.73	3.28	4.62	2.61	5.21	3.69	-4.73	0.00846	1.86e-05	Moderately soluble	-4.97	0.00486	1.07e-05	Moderately soluble	-6.32	0.000219	4.81e-07	Poorly soluble	High	No	No	No	Yes	Yes	No	No	-6.75	0	0	0	0	0	0.55	0	0	1	4.06
EN449	O=C(c1ccc2c(c1)OCO2)CN1C(=O)NC(C1=O)(Cc1ccccc1)c1ccccc1	C25H20N2O5	428.44	32	18	0.16	6	5	1	122.99	84.94	3.08	3.84	2.42	2.08	3.89	3.06	-4.94	0.00497	1.16e-05	Moderately soluble	-5.32	0.00205	4.79e-06	Moderately soluble	-7.82	6.44e-06	1.5e-08	Poorly soluble	High	No	Yes	No	Yes	Yes	Yes	Yes	-6.19	0	0	0	0	0	0.55	0	1	2	3.49
EN450	O=C(Nc1ccnn1Cc1ccc(cc1)C)COc1ccccc1c1ccccc1	C25H23N3O2	397.47	30	23	0.12	8	3	1	118.7	56.15	3.14	5.03	4.73	3.66	4.49	4.21	-5.51	0.00122	3.07e-06	Moderately soluble	-5.95	0.000446	1.12e-06	Moderately soluble	-8.82	5.99e-07	1.51e-09	Poorly soluble	High	Yes	Yes	Yes	Yes	Yes	Yes	Yes	-5.15	0	0	0	0	1	0.55	0	0	3	3.11
EN451	O=C(Cc1n[nH]c(=O)c2c1cccc2)NN1C(=O)NC2(C1=O)CCCCC2	C18H19N5O4	369.37	27	10	0.39	4	5	3	103.72	124.26	1.51	1.17	-0.01	1.33	1.39	1.08	-2.88	0.49	0.00133	Soluble	-3.37	0.156	0.000422	Soluble	-4.96	0.00405	1.1e-05	Moderately soluble	High	No	Yes	No	No	No	No	No	-7.72	0	0	0	0	0	0.55	0	1	1	3.66
EN452	N#Cc1cccc(c1)NC(=O)CSc1ccccc1C(=O)NCc1cccnc1	C22H18N4O2S	402.47	29	18	0.09	9	4	2	111.99	120.18	2.43	2.76	3.27	1.7	3.67	2.77	-3.94	0.0463	0.000115	Soluble	-4.94	0.00463	1.15e-05	Moderately soluble	-7.99	4.16e-06	1.03e-08	Poorly soluble	High	No	No	Yes	Yes	Yes	Yes	Yes	-6.8	0	0	0	0	0	0.55	0	0	2	2.85
EN453	Fc1ccc2c(c1)C(O)(C(=O)N2)c1c(C)nn(c1N)c1cccc(c1)[N+](=O)[O-]	C18H14FN5O4	383.33	28	17	0.11	3	6	3	102.54	138.99	1.88	1.65	1.75	1.29	-0.05	1.3	-3.51	0.119	0.000311	Soluble	-4.18	0.0252	6.57e-05	Moderately soluble	-4.97	0.00408	1.06e-05	Moderately soluble	High	No	Yes	Yes	No	Yes	No	No	-7.47	0	0	0	1	0	0.55	0	2	1	3.56
EN454	O=C(NNC(=O)c1cccc(c1)S(=O)(=O)NCc1ccccc1)CCc1nc2c(s1)cccc2	C24H22N4O4S2	494.59	34	21	0.12	11	6	3	130.1	153.88	2.95	3.55	4.1	2.22	3.66	3.3	-4.87	0.00661	1.34e-05	Moderately soluble	-6.47	0.000169	3.42e-07	Poorly soluble	-9.02	4.68e-07	9.46e-10	Poorly soluble	Low	No	No	Yes	Yes	Yes	No	Yes	-6.8	0	2	2	1	1	0.55	0	0	3	3.59
EN455	O=c1cc(COC(=O)c2cc(=O)[nH]c3c2cccc3)c2c(o1)cc1c(c2)CCC1	C23H17NO5	387.38	29	20	0.17	4	5	1	109	89.37	3.1	2.77	3.33	3.4	5.52	3.62	-4.23	0.0226	5.84e-05	Moderately soluble	-4.3	0.0193	4.98e-05	Moderately soluble	-8.2	2.47e-06	6.38e-09	Poorly soluble	High	No	Yes	Yes	Yes	Yes	No	No	-6.7	0	0	0	0	0	0.55	0	1	1	3.29
EN456	O=C(c1ccccc1OCCOc1ccccc1)NNC(=O)c1cccc(c1)CS(=O)(=O)C	C24H24N2O6S	468.52	33	18	0.17	12	6	2	123.2	119.18	2.53	3.18	3.69	2.75	2.97	3.03	-4.36	0.0205	4.37e-05	Moderately soluble	-5.35	0.00207	4.43e-06	Moderately soluble	-8.3	2.37e-06	5.06e-09	Poorly soluble	High	No	No	No	Yes	Yes	Yes	No	-6.9	0	0	1	0	0	0.55	0	0	2	3.56
EN457	O=C(Nc1ccccc1C(F)(F)F)CN(C(=O)CSc1nnc(n1C)c1ccncc1)C	C20H19F3N6O2S	464.46	32	17	0.25	10	8	1	112.59	118.31	2.56	2.18	4.05	2	2.56	2.67	-3.83	0.0693	0.000149	Soluble	-4.3	0.0234	5.04e-05	Moderately soluble	-6.43	0.000174	3.75e-07	Poorly soluble	High	No	No	No	Yes	Yes	No	Yes	-7.59	0	0	0	0	0	0.55	0	0	2	3.27
EN458	COCCn1c(C)cc(c1C)C(=O)CSc1nnc(o1)c1ccc(cc1OC)OC	C21H25N3O5S	431.51	30	16	0.38	10	7	0	114.04	113.91	4.4	2.94	3.79	1.19	4.18	3.3	-4.1	0.0341	7.9e-05	Moderately soluble	-4.99	0.00437	1.01e-05	Moderately soluble	-6.61	0.000106	2.45e-07	Poorly soluble	High	No	No	No	Yes	Yes	No	Yes	-6.84	0	0	0	0	0	0.55	0	0	2	3.81
EN459	NC(=O)CSc1ccc(cn1)S(=O)(=O)N1CCCCC1	C12H17N3O3S2	315.41	20	6	0.5	5	5	1	80.69	127.04	1.47	0.63	1.53	-0.13	0.41	0.78	-2.08	2.6	0.00823	Soluble	-2.87	0.423	0.00134	Soluble	-2.76	0.547	0.00173	Soluble	High	No	No	No	No	No	No	No	-7.78	0	0	0	0	0	0.55	0	0	0	2.89
EN460	COc1ccc(cc1)C1CCCCCN1CC(=O)Nc1ccccc1SCC(=O)N	C23H29N3O3S	427.56	30	12	0.39	9	4	2	124.71	109.96	3.14	3.32	2.93	2.21	3.14	2.95	-4.28	0.0222	5.19e-05	Moderately soluble	-5.31	0.00212	4.95e-06	Moderately soluble	-6.22	0.000256	6e-07	Poorly soluble	High	No	Yes	No	Yes	Yes	Yes	Yes	-6.55	0	0	0	0	0	0.55	0	0	2	3.5
EN461	CCOC(=O)c1c(NC(=O)C(c2ccccc2)OC(=O)c2cccc(c2)O)sc2c1CCC(C2)C	C27H27NO6S	493.57	35	17	0.3	10	6	2	134.27	130.17	3.88	6.47	4.78	3.46	5.79	4.88	-6.68	0.000104	2.11e-07	Poorly soluble	-9	4.95e-07	1e-09	Poorly soluble	-7.44	1.79e-05	3.63e-08	Poorly soluble	Low	No	Yes	No	Yes	Yes	No	Yes	-4.72	0	2	0	0	1	0.55	0	1	3	4.9
EN462	COCCCn1c(SCC(=O)N(Cc2ccccc2)Cc2ccccc2)nc2c(c1=O)cc(s2)c1ccccc1	C32H31N3O3S2	569.74	40	27	0.22	13	4	0	164.3	117.97	4.7	6.22	6.18	3.84	7.35	5.66	-6.93	6.66e-05	1.17e-07	Poorly soluble	-8.48	1.87e-06	3.29e-09	Poorly soluble	-10.92	6.87e-09	1.21e-11	Insoluble	Low	No	Yes	Yes	Yes	Yes	No	Yes	-5.36	1	4	1	1	1	0.55	0	0	3	4.28
EN463	O=C(CCc1nc2c(n1C)ccc(c2)S(=O)(=O)N(C)C)NNC(=O)c1ccc2c(c1)OCO2	C21H23N5O6S	473.5	33	15	0.29	9	8	2	117.95	140.24	2.76	1.11	2.03	0.82	0.41	1.43	-3.22	0.287	0.000606	Soluble	-3.65	0.106	0.000225	Soluble	-5.44	0.00172	3.62e-06	Moderately soluble	High	No	Yes	No	No	Yes	No	Yes	-8.4	1	0	1	1	0	0.55	0	0	2	3.44
EN464	O=C1COc2c(N1)cc(cc2)C(=O)COC(=O)CCCN1C(=O)c2c(C1=O)cccc2	C22H18N2O7	422.39	31	12	0.23	8	7	1	113.77	119.08	2.43	1.44	0.87	0.89	2.88	1.7	-3.12	0.317	0.000751	Soluble	-3.55	0.12	0.000284	Soluble	-5.97	0.000452	1.07e-06	Moderately soluble	High	No	Yes	No	No	Yes	No	Yes	-7.85	0	0	0	0	0	0.55	0	1	2	2.98
EN465	[O-][N+](=O)c1cc(ccc1NN=Cc1c([nH]c2c1cccc2)c1ccccc1)S(=O)(=O)Nc1ccccc1C(=O)O	C28H21N5O6S	555.56	40	27	0	9	7	4	154.11	177.85	2.64	6.31	6.39	1.18	2.1	3.72	-7.17	3.8e-05	6.83e-08	Poorly soluble	-9.83	8.14e-08	1.47e-10	Poorly soluble	-9.46	1.9e-07	3.43e-10	Poorly soluble	Low	No	No	No	Yes	Yes	No	No	-5.21	2	3	1	2	2	0.11	0	3	3	4.06
EN466	N#CC(c1scc(n1)C)C(=O)CSc1nnc(n1Cc1ccccc1)c1ccccc1F	C23H18FN5OS2	463.55	32	22	0.17	8	6	0	122.38	138	2.38	4.43	5.29	2.76	5.88	4.15	-5.49	0.00152	3.27e-06	Moderately soluble	-7.05	4.17e-05	8.99e-08	Poorly soluble	-8.02	4.46e-06	9.62e-09	Poorly soluble	Low	No	Yes	No	Yes	Yes	No	Yes	-5.98	0	0	0	1	0	0.55	0	0	3	4.11
EN467	O=C(Cc1n[nH]c(=O)c2c1cccc2)OC(C(=O)c1c(C)[nH]c2c1cccc2)C	C22H19N3O4	389.4	29	19	0.18	6	5	2	109.57	104.91	2.32	3.38	3.07	2.15	4.95	3.17	-4.47	0.0131	3.37e-05	Moderately soluble	-5.26	0.00213	5.47e-06	Moderately soluble	-7.43	1.43e-05	3.67e-08	Poorly soluble	High	No	No	No	Yes	Yes	No	No	-6.28	0	0	0	0	0	0.55	0	0	1	3.5
EN468	CC(Cn1nc(C(=O)Nc2ccccc2N2CCCC2=O)c2c(c1=O)cccc2)C	C23H24N4O3	404.46	30	16	0.3	6	4	1	120.74	84.3	3.41	2.9	2.86	3.04	3.13	3.07	-4.17	0.0271	6.71e-05	Moderately soluble	-4.33	0.0189	4.67e-05	Moderately soluble	-6.41	0.000158	3.91e-07	Poorly soluble	High	No	No	No	Yes	Yes	No	Yes	-6.71	0	0	0	0	0	0.55	0	0	1	3.02
EN469	NC(=O)CSc1ccc(cn1)S(=O)(=O)N1CCOCC1	C11H15N3O4S2	317.38	20	6	0.45	5	6	1	76.97	136.27	0.96	-0.58	0.38	-1.21	-0.18	-0.13	-1.33	14.7	0.0463	Very soluble	-1.81	4.9	0.0155	Very soluble	-2.22	1.9	0.006	Soluble	High	No	No	No	No	No	No	No	-8.65	0	0	0	1	0	0.55	0	0	0	2.94
EN470	COc1ccc(cc1)CNC(=O)COc1ccc(cc1C(=O)N)Cl	C17H17ClN2O4	348.78	24	12	0.18	8	4	2	89.63	90.65	2.06	2.21	1.99	1.75	2.78	2.16	-3.24	0.202	0.00058	Soluble	-3.75	0.0623	0.000179	Soluble	-5.76	0.000606	1.74e-06	Moderately soluble	High	No	No	No	Yes	Yes	Yes	Yes	-6.86	0	0	0	0	0	0.55	0	0	1	2.43
EN471	CCOc1ccc(cc1)CC(C(=O)N)CNC(=O)Nc1cccc(c1)c1nnnn1C1CC1	C23H27N7O3	449.51	33	17	0.35	12	6	3	122.63	137.05	3.02	1.86	2.29	2.54	1.69	2.28	-3.39	0.184	0.000409	Soluble	-4.36	0.0197	4.37e-05	Moderately soluble	-6.21	0.000279	6.21e-07	Poorly soluble	High	No	Yes	No	Yes	Yes	No	Yes	-7.72	0	0	1	1	0	0.55	0	0	2	3.7
EN472	O=C(Nc1ccc(cc1)S(=O)(=O)N(C)C)CNc1ccccc1C(=O)NCCc1ccccc1	C25H28N4O4S	480.58	34	18	0.2	12	5	3	132.67	115.99	3.02	3.74	3.66	2.15	2.29	2.97	-4.78	0.00806	1.68e-05	Moderately soluble	-5.87	0.000651	1.36e-06	Moderately soluble	-8.58	1.27e-06	2.65e-09	Poorly soluble	High	No	No	No	Yes	Yes	Yes	Yes	-6.58	0	2	1	0	0	0.55	0	0	3	3.2
EN473	CC(Oc1ccc(cc1NC(=O)c1cccc(c1)S(=O)(=O)N1CCCC1)S(=O)(=O)N1CCOCC1)C	C24H31N3O7S2	537.65	36	12	0.46	9	9	1	142.27	139.08	3.74	1.94	3.74	0.82	1.2	2.29	-4.05	0.0481	8.95e-05	Moderately soluble	-4.49	0.0176	3.27e-05	Moderately soluble	-5.74	0.000985	1.83e-06	Moderately soluble	Low	No	Yes	No	Yes	Yes	No	Yes	-8.2	1	2	0	1	0	0.55	0	0	2	3.85
EN474	CCc1ccccc1NC(=O)CN(C(=O)COC(=O)C1COc2c(O1)cccc2)C	C22H24N2O6	412.44	30	12	0.32	10	6	1	109.33	94.17	3.6	2.82	1.84	1.14	2.56	2.39	-3.81	0.0639	0.000155	Soluble	-4.46	0.0145	3.51e-05	Moderately soluble	-5.59	0.00106	2.57e-06	Moderately soluble	High	No	No	No	Yes	Yes	No	Yes	-6.81	0	0	0	0	0	0.55	0	0	2	3.74
EN475	CN(CC(=O)Nc1cccc(c1)F)CC(=O)NC(=O)Nc1ccc2c(c1)OCCO2	C20H21FN4O5	416.4	30	12	0.25	10	7	3	106.12	109	2.17	2.05	1.85	0.98	1.39	1.69	-3.35	0.186	0.000448	Soluble	-3.97	0.0449	0.000108	Soluble	-5.67	0.000894	2.15e-06	Moderately soluble	High	No	Yes	No	Yes	No	No	Yes	-7.38	0	0	0	0	0	0.55	0	0	2	3.28
EN476	CC(C(C(=O)OCc1nc2ccsc2c(=O)[nH]1)NS(=O)(=O)c1ccc2c(c1)OCCO2)C	C20H21N3O7S2	479.53	32	15	0.35	8	9	2	116.81	173.3	2.67	2.4	2.73	0.69	3.38	2.37	-4.14	0.0344	7.18e-05	Moderately soluble	-5.68	0.001	2.08e-06	Moderately soluble	-5.84	0.000692	1.44e-06	Moderately soluble	Low	No	Yes	No	No	Yes	No	Yes	-7.52	0	0	1	1	1	0.55	0	0	2	4.35
EN477	O=C(CCC(=O)c1ccccc1)NCCC(=O)OCN1C(=O)c2c(C1=O)cccc2	C22H20N2O6	408.4	30	12	0.23	11	6	1	109.57	109.85	2.48	1.38	1.57	1.54	2.96	1.99	-2.81	0.63	0.00154	Soluble	-3.29	0.209	0.000513	Soluble	-6.16	0.000285	6.98e-07	Poorly soluble	High	No	No	No	No	Yes	No	No	-7.81	0	0	1	0	0	0.55	0	1	2	2.89
EN478	O=C(C(c1ccccc1)Sc1nnc(n1N)c1ccco1)Nc1cc(C)cc(c1)C	C22H21N5O2S	419.5	30	22	0.14	7	4	2	117.84	124.27	3.52	4.11	3.83	3.2	2.97	3.53	-5.11	0.00325	7.75e-06	Moderately soluble	-6.43	0.000157	3.75e-07	Poorly soluble	-7.28	2.19e-05	5.22e-08	Poorly soluble	High	No	No	No	Yes	Yes	No	Yes	-5.94	0	0	0	0	0	0.55	0	0	2	4.08
EN479	COCCN(Cc1nc2ccccc2c(=O)[nH]1)CC(=O)Nc1ccccc1C(=O)c1ccccc1	C27H26N4O4	470.52	35	22	0.19	11	6	2	134.25	104.39	3.18	3.41	2.9	1.79	4.45	3.15	-4.64	0.0107	2.27e-05	Moderately soluble	-5.28	0.00246	5.22e-06	Moderately soluble	-9.16	3.29e-07	6.98e-10	Poorly soluble	High	No	Yes	No	Yes	Yes	Yes	Yes	-6.75	0	1	1	0	0	0.55	0	0	2	3.39
EN480	Cc1ccc(s1)CN(C(=O)Cn1cnc2c1c(=O)n(C)c(=O)n2C)CCc1ccccc1	C23H25N5O3S	451.54	32	20	0.3	8	4	0	126.18	110.37	3.25	2.74	1.92	2.39	3.37	2.73	-4.3	0.0226	5.01e-05	Moderately soluble	-4.71	0.00876	1.94e-05	Moderately soluble	-5.75	0.000807	1.79e-06	Moderately soluble	High	No	No	No	Yes	Yes	No	Yes	-7.11	0	0	0	0	0	0.55	0	0	2	3.38
EN481	CSCCC(C(=O)OCC(=O)Nc1cc(F)ccc1F)NC(=O)c1ccc2c(n1)cccc2	C23H21F2N3O4S	473.49	33	16	0.22	12	7	2	121.4	122.69	3.52	3.87	4.2	2.71	4.46	3.75	-4.78	0.00785	1.66e-05	Moderately soluble	-6.14	0.00034	7.18e-07	Poorly soluble	-8.08	3.96e-06	8.36e-09	Poorly soluble	High	No	No	Yes	Yes	Yes	Yes	Yes	-6.44	0	0	1	0	0	0.55	0	0	3	3.62
EN482	COc1ccc(cc1F)c1csc(n1)NC(=O)c1cccc(c1)OCc1cn2c(n1)c(C)ccc2	C26H21FN4O3S	488.53	35	26	0.12	8	6	1	132.91	105.99	3.93	5.56	5.82	2.47	5.62	4.68	-6.39	0.000197	4.04e-07	Poorly soluble	-7.55	1.39e-05	2.84e-08	Poorly soluble	-9.31	2.4e-07	4.92e-10	Poorly soluble	Low	No	Yes	No	Yes	Yes	Yes	Yes	-5.33	0	3	0	0	1	0.55	0	0	3	3.56
EN483	O=C(Cn1c(nc2c1cccc2)c1cscn1)NC(c1ccc(cc1)S(=O)(=O)C)C	C21H20N4O3S2	440.54	30	20	0.19	7	5	1	117.11	130.57	2.24	2.75	4.2	1.66	3.52	2.87	-4.34	0.0204	4.62e-05	Moderately soluble	-5.15	0.00314	7.13e-06	Moderately soluble	-7.05	3.89e-05	8.83e-08	Poorly soluble	Low	No	No	Yes	Yes	Yes	No	Yes	-7.03	0	0	0	0	0	0.55	0	0	1	3.65
EN484	O=C(Nc1cccc(c1)C(=O)NN(c1ccccc1)c1ccccc1)CSc1nncn1C	C24H22N6O2S	458.54	33	23	0.08	10	4	2	128.99	117.45	3.09	4.02	3.84	3	1.89	3.17	-5.07	0.00389	8.49e-06	Moderately soluble	-6.19	0.000297	6.47e-07	Poorly soluble	-7.7	9.25e-06	2.02e-08	Poorly soluble	High	No	No	No	Yes	Yes	Yes	Yes	-6.24	0	0	0	0	0	0.55	0	0	3	3.51
EN485	CCC(C(C(=O)OCC(=O)N1CCN(CC1)c1ccc(cc1)OC)NC(=O)OCc1ccccc1)C	C27H35N3O6	497.58	36	12	0.44	14	6	1	142.9	97.41	4.22	4.17	2.31	1.95	3.12	3.15	-4.87	0.00664	1.33e-05	Moderately soluble	-5.92	0.000593	1.19e-06	Moderately soluble	-6.11	0.000384	7.71e-07	Poorly soluble	High	No	No	No	Yes	Yes	Yes	Yes	-6.37	0	3	1	0	0	0.55	1	1	3	4.54
EN486	O=C(CN(C(=O)c1nc2n(c1)cccc2)C)Nc1cccc(c1)F	C17H15FN4O2	326.33	24	15	0.12	6	4	1	86.88	66.71	1.57	2.56	2.41	1.5	1.37	1.88	-3.54	0.0936	0.000287	Soluble	-3.61	0.0804	0.000246	Soluble	-4.93	0.00379	1.16e-05	Moderately soluble	High	Yes	No	No	No	Yes	No	No	-6.47	0	0	0	0	0	0.55	0	0	0	2.44
EN487	O=C(Nc1cccc(c1)S(=O)(=O)NCc1ccco1)CCC1Cc2ccccc2NC1=O	C23H23N3O5S	453.51	32	17	0.22	9	6	3	122.64	125.89	2.22	1.82	3.45	1.11	2.48	2.21	-3.6	0.115	0.000253	Soluble	-4.08	0.0374	8.25e-05	Moderately soluble	-8.25	2.56e-06	5.65e-09	Poorly soluble	High	No	Yes	No	Yes	Yes	Yes	Yes	-7.77	0	0	0	0	0	0.55	0	0	2	3.92
EN488	O=C(Nc1cccc(c1)N1CCCC1=O)CCC1Cc2ccccc2NC1=O	C22H23N3O3	377.44	28	12	0.32	6	3	2	114.83	78.51	2.63	1.69	2.2	2.32	3.08	2.39	-3.17	0.258	0.000682	Soluble	-2.95	0.42	0.00111	Soluble	-6.54	0.000109	2.89e-07	Poorly soluble	High	No	Yes	No	Yes	Yes	Yes	Yes	-7.4	0	0	0	0	0	0.55	0	0	1	3.24
EN489	CSCCC(C(=O)NNC(=O)C(Oc1ccc(cc1)F)C)NC(=O)c1ccccc1Cl	C21H23ClFN3O4S	467.94	31	12	0.29	13	5	3	117.66	121.83	3.44	3.92	3.37	3.1	3.65	3.5	-4.64	0.0107	2.29e-05	Moderately soluble	-6.18	0.000311	6.65e-07	Poorly soluble	-7.2	2.95e-05	6.31e-08	Poorly soluble	High	No	Yes	No	Yes	Yes	Yes	Yes	-6.37	0	0	1	0	0	0.55	0	0	3	4.07
EN490	COc1ccc(cc1)N(CC(=O)N1N=C(CC1c1ccco1)c1cccs1)CCC(=O)N	C23H24N4O4S	452.53	32	16	0.26	10	5	1	129.92	129.61	3.29	2.48	2.32	0.94	3.66	2.54	-3.92	0.0546	0.000121	Soluble	-4.85	0.00644	1.42e-05	Moderately soluble	-5.97	0.000482	1.06e-06	Moderately soluble	High	No	Yes	No	Yes	Yes	Yes	Yes	-7.3	0	0	0	0	0	0.55	1	0	2	4.34
EN491	CCOc1ncccc1CNC(=O)Cc1sc(nc1c1ccc(cc1)C)C	C21H23N3O2S	381.49	27	17	0.29	8	4	1	108.64	92.35	3.8	3.72	3.93	1.94	5.93	3.86	-4.49	0.0124	3.26e-05	Moderately soluble	-5.35	0.0017	4.46e-06	Moderately soluble	-8.01	3.73e-06	9.77e-09	Poorly soluble	High	No	No	Yes	Yes	Yes	Yes	Yes	-5.99	0	0	0	0	0	0.55	0	0	3	3.34
EN492	CCC(=O)Nc1ccc(cc1)C(=O)COC(=O)C(NC(=O)COc1ccccc1)CCSC	C24H28N2O6S	472.55	33	12	0.33	16	6	2	127.3	136.1	2.75	3.26	2.89	1.62	3.97	2.9	-4.04	0.0434	9.19e-05	Moderately soluble	-5.79	0.000763	1.61e-06	Moderately soluble	-7.1	3.73e-05	7.89e-08	Poorly soluble	Low	No	Yes	No	Yes	Yes	Yes	Yes	-6.87	0	0	1	1	1	0.55	0	0	2	3.84
EN493	Fc1ccc(cc1)C=C(c1cccs1)C(=O)OC(C(=O)c1ccc2c(c1)CCN2C(=O)C)C	C26H22FNO4S	463.52	33	17	0.19	8	5	0	130.07	91.92	3.72	4.86	5.08	3.56	6.49	4.74	-5.63	0.00109	2.35e-06	Moderately soluble	-6.52	0.000138	2.99e-07	Poorly soluble	-7.23	2.74e-05	5.92e-08	Poorly soluble	High	No	No	No	Yes	Yes	No	Yes	-5.68	0	1	0	0	0	0.55	0	1	3	3.96
EN494	COc1cccc(c1)N1CC(CC1=O)C(=O)NNC(=O)c1ccc(o1)COc1ccccc1	C24H23N3O6	449.46	33	17	0.21	10	6	2	121.35	110.11	3.46	2.31	2.15	1.28	2.3	2.3	-3.8	0.0707	0.000157	Soluble	-4.26	0.0247	5.49e-05	Moderately soluble	-6.9	5.68e-05	1.26e-07	Poorly soluble	High	No	Yes	No	Yes	Yes	Yes	Yes	-7.4	0	0	0	0	0	0.55	0	0	2	4.05
EN495	O=C(N1CCCC1c1ccc2c(c1)OCCO2)c1ccc(c(c1)S(=O)(=O)N1CCCCC1)Cl	C24H27ClN2O5S	491	33	12	0.46	5	6	0	133.14	84.53	3.34	3.74	4.26	2.69	3.38	3.48	-5.18	0.00325	6.61e-06	Moderately soluble	-5.21	0.00305	6.2e-06	Moderately soluble	-6.21	0.000305	6.21e-07	Poorly soluble	High	No	Yes	No	Yes	Yes	Yes	Yes	-6.64	0	2	0	0	0	0.55	0	0	2	3.89
EN496	O=C1Nc2cc(ccc2N(C1)C(=O)COc1ccccc1C(=O)N)C(F)(F)F	C18H14F3N3O4	393.32	28	12	0.17	6	7	2	98.03	101.73	1.58	1.72	2.37	1.51	2.17	1.87	-3.28	0.205	0.000521	Soluble	-3.47	0.133	0.000337	Soluble	-5.24	0.00226	5.75e-06	Moderately soluble	High	No	Yes	No	No	No	No	No	-7.48	0	0	0	0	0	0.55	0	0	1	2.77
EN497	O=C(C(OC(=O)c1cnn(c1)Cc1ccccc1)C)Nc1ccc(c(c1)C(F)(F)F)Cl	C21H17ClF3N3O3	451.83	31	17	0.19	9	7	1	107.91	73.22	3.3	4.5	5.75	3.61	4.28	4.29	-5.29	0.00233	5.15e-06	Moderately soluble	-5.76	0.000788	1.74e-06	Moderately soluble	-7.35	2.02e-05	4.47e-08	Poorly soluble	High	No	No	Yes	Yes	Yes	No	Yes	-5.86	0	1	0	0	0	0.55	0	0	3	3.23
EN498	COc1ccc2c(c1)occ2CC(=O)Nc1cccc2c1ccnc2	C20H16N2O3	332.35	25	19	0.1	5	4	1	96.81	64.36	2.72	3.25	3.98	1.7	3.92	3.11	-4.18	0.0219	6.6e-05	Moderately soluble	-4.28	0.0176	5.31e-05	Moderately soluble	-7.61	8.12e-06	2.44e-08	Poorly soluble	High	Yes	Yes	Yes	Yes	Yes	Yes	Yes	-6.02	0	0	0	0	0	0.55	0	0	0	2.76
EN499	O=C(c1cn(nc1c1cccnc1)Cc1ccccc1)OC(C(=O)N1CCc2c1cccc2)C	C27H24N4O3	452.5	34	23	0.19	8	5	0	131.82	77.32	3.27	3.79	3.75	2.79	3.93	3.5	-5.01	0.00446	9.87e-06	Moderately soluble	-5.11	0.00353	7.8e-06	Moderately soluble	-7.83	6.74e-06	1.49e-08	Poorly soluble	High	Yes	Yes	No	Yes	Yes	No	Yes	-6.37	0	1	0	0	0	0.55	0	0	3	3.94
EN500	CS(=O)Cc1cccc(c1)C(=O)OCc1cc(=O)oc2c1ccc(c2)C	C20H18O5S	370.42	26	16	0.2	6	5	0	101.27	92.79	3.06	2.23	3.9	2.65	3.97	3.16	-3.6	0.0929	0.000251	Soluble	-3.81	0.0569	0.000154	Soluble	-7.37	1.6e-05	4.32e-08	Poorly soluble	High	No	No	No	Yes	Yes	No	Yes	-6.98	0	0	0	0	0	0.55	0	1	1	4.07
EN501	CC(N(CC(=O)N)CC(=O)Nc1cc(cc(c1)C(F)(F)F)C(F)(F)F)C	C15H17F6N3O2	385.3	26	6	0.47	9	9	2	80.6	75.43	2.29	2.68	4.97	2.54	2.92	3.08	-3.49	0.124	0.000321	Soluble	-3.92	0.0467	0.000121	Soluble	-4.66	0.00835	2.17e-05	Moderately soluble	High	No	No	No	No	No	No	No	-6.75	0	0	0	0	0	0.55	0	0	2	2.36
EN502	COCCN(C(=O)Cn1c2ccccc2n(c1=O)CCC)Cc1nc2ccccc2c(=O)[nH]1	C24H27N5O4	449.5	33	19	0.33	10	5	1	126.96	102.22	3.39	1.7	1.97	1.95	3.05	2.41	-3.46	0.154	0.000344	Soluble	-3.46	0.155	0.000345	Soluble	-6.63	0.000106	2.36e-07	Poorly soluble	High	No	Yes	No	Yes	Yes	No	Yes	-7.83	0	0	0	0	0	0.55	0	0	2	3.52
EN503	O=C(C(Sc1ccccn1)C)Nc1c(C)n(n(c1=O)c1ccccc1)C	C19H20N4O2S	368.45	26	17	0.21	6	3	1	104.41	94.22	2.72	1.38	2.81	2.36	2.35	2.32	-3.08	0.305	0.000829	Soluble	-2.96	0.402	0.00109	Soluble	-5.42	0.00139	3.78e-06	Moderately soluble	High	No	No	No	No	Yes	No	Yes	-7.57	0	0	0	0	0	0.55	0	0	1	3.56
EN504	O=C(C(NC(=O)c1ccccc1)Cc1ccccc1)NCC(c1cccs1)N1CCOCC1	C26H29N3O3S	463.59	33	17	0.31	11	4	2	133.53	98.91	3.27	3.44	2.57	2.11	4.84	3.25	-4.54	0.0135	2.91e-05	Moderately soluble	-5.2	0.00294	6.34e-06	Moderately soluble	-7.66	1.03e-05	2.21e-08	Poorly soluble	High	No	Yes	No	Yes	Yes	Yes	Yes	-6.69	0	1	1	0	0	0.55	0	0	2	4.06
EN505	OC(Cn1c(CCNC(=O)c2ccccc2)nc2c1cccc2)COc1cccc2c1cccc2	C29H27N3O3	465.54	35	25	0.17	10	4	2	137.58	76.38	3.28	4.94	4.6	3.23	4.86	4.18	-5.71	0.000914	1.96e-06	Moderately soluble	-6.28	0.000244	5.23e-07	Poorly soluble	-9.49	1.51e-07	3.25e-10	Poorly soluble	High	No	Yes	No	Yes	Yes	Yes	Yes	-5.63	0	1	0	0	0	0.55	0	0	3	3.62
EN506	Fc1ccc2c(c1)c(c1cnn(c1)c1ccccc1)c(o2)C(=O)Nc1ccccc1N1CCCC1=O	C28H21FN4O3	480.49	36	26	0.11	6	5	1	137.79	80.37	3.45	4.61	5.65	3.61	4.43	4.35	-5.86	0.000661	1.37e-06	Moderately soluble	-6.02	0.000456	9.49e-07	Poorly soluble	-9.31	2.37e-07	4.93e-10	Poorly soluble	High	No	Yes	No	Yes	Yes	No	Yes	-5.96	0	3	0	0	0	0.55	0	0	2	3.69
EN507	CCCCCn1nc(C(=O)OCc2ccc(cc2)C(=O)N2CCCC2)c2c(c1=O)cccc2	C26H29N3O4	447.53	33	16	0.38	10	5	0	131.57	81.5	4.22	4.4	3.65	3.8	4.67	4.15	-5.09	0.00368	8.21e-06	Moderately soluble	-5.83	0.000664	1.48e-06	Moderately soluble	-7.3	2.25e-05	5.02e-08	Poorly soluble	High	No	No	No	Yes	Yes	Yes	Yes	-5.91	0	1	0	0	0	0.55	0	0	3	3.4
EN508	COCCN(C(=O)Cc1coc2c1ccc(c2)CC)CC(=O)Nc1cccc(c1C)C	C25H30N2O4	422.52	31	15	0.36	11	4	1	122.93	71.78	4.01	4	4.08	2.21	5.2	3.9	-4.61	0.0103	2.45e-05	Moderately soluble	-5.21	0.00261	6.17e-06	Moderately soluble	-8.3	2.1e-06	4.97e-09	Poorly soluble	High	Yes	No	No	Yes	Yes	Yes	Yes	-6.04	0	0	1	0	0	0.55	0	0	3	3.63
EN509	CSCCC(N1C(=O)c2c(C1=O)cccc2)C(=O)OCC(=O)Nc1ccccc1C(=O)NC(C)C	C25H27N3O6S	497.56	35	12	0.32	13	6	2	136.08	147.18	3.46	3.39	2.15	1.93	3.33	2.85	-4.46	0.0174	3.5e-05	Moderately soluble	-6.16	0.000344	6.92e-07	Poorly soluble	-6.68	0.000104	2.1e-07	Poorly soluble	Low	No	Yes	No	Yes	Yes	Yes	Yes	-6.93	0	2	2	1	0	0.55	0	1	2	4.01
EN510	COc1cc(cc(c1)OC)C(c1nccn1C)NC(=O)C(n1c(=O)oc2c1cccc2)C	C23H24N4O5	436.46	32	20	0.26	8	6	1	118.16	100.52	3.22	2.33	2.49	1	2.37	2.28	-3.95	0.0491	0.000113	Soluble	-4.08	0.0363	8.32e-05	Moderately soluble	-6.06	0.000381	8.73e-07	Poorly soluble	High	No	Yes	Yes	No	Yes	No	Yes	-7.31	0	0	0	0	0	0.55	0	0	2	4.3
EN511	O=C(C(c1ccccc1)NC(=O)c1cccs1)Nc1ccc(c(c1)NS(=O)(=O)C)F	C20H18FN3O4S2	447.5	30	17	0.1	9	5	3	113.86	140.99	2.39	2.88	4.16	1.62	3.05	2.82	-4.25	0.0249	5.57e-05	Moderately soluble	-5.5	0.00141	3.16e-06	Moderately soluble	-7.27	2.4e-05	5.36e-08	Poorly soluble	Low	No	No	Yes	Yes	Yes	Yes	Yes	-6.98	0	0	1	1	0	0.55	0	0	2	3.44
EN512	O=C(Nc1cccc(c1)C(=O)N)CSc1nncn1C1CC1	C14H15N5O2S	317.37	22	11	0.29	7	4	2	82.43	128.2	1.81	0.51	1.19	0.97	0.61	1.02	-2.04	2.91	0.00918	Soluble	-2.77	0.536	0.00169	Soluble	-3.24	0.183	0.000575	Soluble	High	No	Yes	No	No	No	No	No	-7.87	0	0	0	0	0	0.55	0	0	0	2.55
EN513	COCCN(c1c(=O)[nH]c(=O)n(c1N)Cc1ccccc1)C(=O)COC(=O)C1(CC1)c1ccccc1	C26H28N4O6	492.52	36	18	0.31	12	6	2	134.16	136.72	3.14	1.51	1.37	1.91	3.08	2.2	-3.42	0.186	0.000378	Soluble	-3.99	0.0505	0.000103	Soluble	-6.69	0.000101	2.06e-07	Poorly soluble	High	No	Yes	No	No	Yes	No	Yes	-8.23	0	2	1	1	0	0.55	0	0	2	3.76
EN514	CC1OCCN(C1)C(C(=O)N1c2ccccc2NC(=O)C1(C)C)C	C18H25N3O3	331.41	24	6	0.56	3	4	1	103.19	61.88	2.77	1.38	0.53	1.06	1.6	1.47	-2.75	0.588	0.00177	Soluble	-2.28	1.73	0.00522	Soluble	-3.69	0.068	0.000205	Soluble	High	No	Yes	No	No	No	No	No	-7.34	0	0	0	0	0	0.55	0	0	0	3.52
EN515	O=C(NC(c1cccc(c1)F)C)NC(c1cccc(c1)NC(=O)C)C	C19H22FN3O2	343.4	25	12	0.26	8	3	3	95.59	70.23	2.93	2.44	3.49	3.19	3.08	3.02	-3.33	0.159	0.000464	Soluble	-3.56	0.095	0.000277	Soluble	-6.47	0.000116	3.39e-07	Poorly soluble	High	Yes	Yes	No	Yes	No	Yes	Yes	-6.66	0	0	0	0	0	0.55	0	0	1	3.14
EN516	O=C1CCC2(N1c1ccccc1S2)C(=O)Nc1cccc2c1CCCC2	C21H20N2O2S	364.46	26	12	0.33	3	2	1	107.39	74.71	3.13	3.87	3.56	3.42	3.9	3.58	-4.68	0.00759	2.08e-05	Moderately soluble	-5.14	0.00266	7.31e-06	Moderately soluble	-6.4	0.000145	3.98e-07	Poorly soluble	High	Yes	Yes	Yes	Yes	Yes	Yes	Yes	-5.78	0	0	0	0	0	0.55	0	0	2	3.9
EN517	N#Cc1ccc(cc1)OCC(=O)NC(c1cccs1)c1ccc(cc1)C(C)C	C23H22N2O2S	390.5	28	17	0.22	8	3	1	111.7	90.36	3.6	4.99	4.7	2.72	5.98	4.4	-5.33	0.00184	4.72e-06	Moderately soluble	-6.63	9.22e-05	2.36e-07	Poorly soluble	-7.73	7.2e-06	1.85e-08	Poorly soluble	High	No	No	Yes	Yes	Yes	Yes	Yes	-5.14	0	0	0	0	0	0.55	0	0	3	3.47
EN518	COc1ccc(cc1)CCC(=O)Nc1ccccc1C(=O)OCC(=O)NC(c1ccc(cc1F)F)C	C27H26F2N2O5	496.5	36	18	0.22	13	7	2	129.65	93.73	4.12	4.81	4.9	3.88	5.58	4.66	-5.46	0.00172	3.46e-06	Moderately soluble	-6.51	0.000153	3.08e-07	Poorly soluble	-9.28	2.59e-07	5.21e-10	Poorly soluble	High	No	Yes	No	Yes	Yes	Yes	No	-5.91	0	1	1	0	0	0.55	0	0	3	3.71
EN519	CN(C(=O)c1cccc(c1)NC(=O)c1cccs1)Cc1cccc(c1Cl)Cl	C20H16Cl2N2O2S	419.32	27	17	0.1	7	2	1	110.94	77.65	3.3	4.98	5.24	3.72	5.56	4.56	-5.58	0.0011	2.62e-06	Moderately soluble	-6.35	0.000187	4.47e-07	Poorly soluble	-7.92	5.1e-06	1.22e-08	Poorly soluble	High	No	No	Yes	Yes	Yes	No	Yes	-5.32	0	0	0	0	0	0.55	0	0	2	2.72
EN520	COc1ccc(cc1)C1CCCN1CCS(=O)(=O)CCC(=O)N	C16H24N2O4S	340.44	23	6	0.56	8	5	1	92.92	98.08	2.03	0.47	1.5	0.64	1.38	1.2	-1.91	4.17	0.0123	Very soluble	-2.1	2.71	0.00797	Soluble	-3.84	0.0491	0.000144	Soluble	High	No	Yes	No	No	No	No	No	-8.04	0	0	0	0	0	0.55	0	0	1	3.11
EN521	O=C(C1CSC2(N1C(=O)CC2)C)NC(c1ccc2c(c1)[nH]c(n2)C(F)(F)F)c1ccccc1	C23H21F3N4O2S	474.5	33	15	0.35	6	6	2	122.42	103.39	2.36	3.61	4.69	2.78	4.46	3.58	-5	0.00478	1.01e-05	Moderately soluble	-5.47	0.00161	3.4e-06	Moderately soluble	-7.35	2.1e-05	4.43e-08	Poorly soluble	High	No	Yes	No	Yes	Yes	Yes	Yes	-6.63	0	0	0	0	0	0.55	0	0	2	4.3
EN522	NC(=O)CCCCCn1c(SCc2cc(=O)n(c(=O)n2C)C)nc2c(c1=O)cccc2	C21H25N5O4S	443.52	31	16	0.38	9	5	1	121.46	147.28	2.89	0.71	0.98	1.92	2.24	1.75	-2.83	0.664	0.0015	Soluble	-3.38	0.185	0.000416	Soluble	-5.13	0.00327	7.38e-06	Moderately soluble	Low	No	Yes	No	No	No	No	Yes	-8.5	0	0	1	1	0	0.55	0	0	2	3.63
EN523	O=C(Nc1cc(nn1c1ccc(cc1)F)C)CSc1nnc2n1cccc2	C18H15FN6OS	382.41	27	20	0.11	6	5	1	100.59	102.41	3.05	3.73	3.32	2.99	1.84	2.99	-4.71	0.0074	1.94e-05	Moderately soluble	-5.57	0.00102	2.68e-06	Moderately soluble	-5.88	0.000505	1.32e-06	Moderately soluble	High	No	No	Yes	Yes	Yes	No	Yes	-5.98	0	0	0	0	0	0.55	0	0	2	2.98
EN524	O=C(c1cccc(c1)C(=O)N)NC1CCCc2c1cccc2	C18H18N2O2	294.35	22	12	0.22	4	2	2	84.49	72.19	2.16	2.35	2.27	2.47	2.76	2.4	-3.29	0.153	0.000519	Soluble	-3.51	0.0918	0.000312	Soluble	-5.38	0.00124	4.22e-06	Moderately soluble	High	Yes	Yes	No	Yes	No	Yes	No	-6.43	0	0	0	0	0	0.55	0	0	0	2.57
EN525	COc1ccc(cc1)C(c1nccn1C)NC(=O)CCCN(S(=O)(=O)c1ccc(cc1)C(=O)C)C	C25H30N4O5S	498.59	35	17	0.32	12	7	1	132.18	118.98	2.92	1.65	3.69	0.48	2.45	2.24	-3.54	0.144	0.00029	Soluble	-3.76	0.0863	0.000173	Soluble	-7.03	4.65e-05	9.33e-08	Poorly soluble	High	No	Yes	No	Yes	Yes	Yes	Yes	-8.17	0	2	1	0	0	0.55	0	0	2	3.88
EN526	COc1ccc2c(c1)oc(=O)cc2COC(=O)c1cccc(c1)C(F)(F)F	C19H13F3O5	378.3	27	16	0.16	6	8	0	89.74	65.74	3.27	3.66	5.18	3.37	4.9	4.08	-4.53	0.0111	2.93e-05	Moderately soluble	-4.73	0.00705	1.86e-05	Moderately soluble	-7.18	2.52e-05	6.67e-08	Poorly soluble	High	No	No	Yes	Yes	Yes	No	No	-6.01	0	0	0	0	0	0.55	0	1	2	3.19
EN527	O=C(c1cccc(c1)S(=O)(=O)N(C)C)Nc1c(nc2n1ccs2)c1ccccc1	C20H18N4O3S2	426.51	29	20	0.1	6	5	1	113.52	120.4	2.57	3.84	4.46	1.84	2.21	2.98	-5.02	0.00409	9.6e-06	Moderately soluble	-6.06	0.000368	8.62e-07	Poorly soluble	-6.32	0.000202	4.74e-07	Poorly soluble	High	No	No	No	Yes	Yes	No	Yes	-6.18	0	0	0	0	0	0.55	0	0	2	3.33
EN528	O=C(C(c1ccccc1)NC(=O)c1ccccc1)OCc1cc(=O)n2c(n1)scc2	C22H17N3O4S	419.45	30	21	0.09	8	5	1	112.21	118.01	3.21	2.57	2.49	2.39	3.7	2.87	-4.05	0.0374	8.92e-05	Moderately soluble	-4.7	0.00844	2.01e-05	Moderately soluble	-6.76	7.27e-05	1.73e-07	Poorly soluble	High	No	No	No	Yes	Yes	No	Yes	-7.03	0	0	0	0	0	0.55	0	0	2	3.67
EN529	N#Cc1ccc(cc1)OCCOC(=O)C1CC(=O)N(C1)c1ccc(c(c1)F)C	C21H19FN2O4	382.38	28	12	0.29	7	6	0	102.64	79.63	3.37	2.7	3.02	2.22	3.81	3.02	-3.77	0.0654	0.000171	Soluble	-4.03	0.0361	9.44e-05	Moderately soluble	-5.95	0.000432	1.13e-06	Moderately soluble	High	No	No	No	Yes	Yes	Yes	Yes	-6.72	0	0	0	0	0	0.55	0	0	1	3.24
EN530	O=C(CN1C(C)CCc2c1cccc2)Nc1cc(cc(c1)C(=O)N)C(=O)N	C20H22N4O3	366.41	27	12	0.25	6	3	3	106.07	118.52	1.99	1.52	1.09	1.35	1.35	1.46	-3	0.365	0.000995	Soluble	-3.62	0.0884	0.000241	Soluble	-4.77	0.00621	1.69e-05	Moderately soluble	High	No	Yes	No	No	No	No	No	-7.46	0	0	0	0	0	0.55	0	0	1	3.2
EN531	Cc1ccn2c(c1)nc(cc2=O)COC(=O)C12CCC(=O)N2c2c(S1)cccc2	C21H17N3O4S	407.44	29	16	0.24	4	5	0	111.49	106.28	3.44	1.13	2.14	1.94	2.7	2.27	-3.22	0.244	0.000599	Soluble	-2.96	0.451	0.00111	Soluble	-5.75	0.000725	1.78e-06	Moderately soluble	High	No	Yes	No	Yes	Yes	No	Yes	-7.98	0	0	0	0	0	0.55	0	0	1	4.02
EN532	COC(=O)c1[nH]c(c(c1C)C(=O)C1=C(O)C(=O)N(C1c1ccncc1)Cc1cccnc1)C	C24H22N4O5	446.46	33	17	0.21	7	7	2	121.99	125.48	2.03	2.08	2.13	-0.4	3.44	1.86	-3.84	0.0649	0.000145	Soluble	-4.34	0.0202	4.52e-05	Moderately soluble	-6.48	0.000148	3.32e-07	Poorly soluble	High	No	Yes	No	No	Yes	No	Yes	-7.55	0	0	0	0	0	0.56	0	0	1	4.02
EN533	O=C(NC(c1ccc2c(c1)CCCC2)C)CN1CCNC(=O)C1	C18H25N3O2	315.41	23	6	0.56	5	3	2	97.1	61.44	2.63	2	0.09	1.34	2.67	1.75	-2.92	0.38	0.00121	Soluble	-2.92	0.382	0.00121	Soluble	-4.71	0.00608	1.93e-05	Moderately soluble	High	No	Yes	No	No	No	Yes	No	-6.8	0	0	0	0	0	0.55	0	0	0	2.84
EN534	O=C(Cn1c(nc2c1cccc2)CS(=O)(=O)C)NCc1ccc(cc1)Cn1cccn1	C22H23N5O3S	437.51	31	20	0.23	9	5	1	118.37	107.26	2.26	1.49	2.92	1.36	1.93	1.99	-3.37	0.185	0.000422	Soluble	-3.35	0.196	0.000447	Soluble	-6.95	4.89e-05	1.12e-07	Poorly soluble	High	No	Yes	No	Yes	Yes	No	Yes	-7.91	0	0	0	0	0	0.55	0	0	2	3.29
EN535	O=C1CCC(=O)N1Cc1ccc(cc1)C(=O)Nc1ccccc1NC(=O)c1ccc(cc1)C(C)(C)C	C29H29N3O4	483.56	36	18	0.24	9	4	2	143.43	95.58	3.84	3.98	4.22	3.34	4.84	4.05	-5.12	0.00366	7.56e-06	Moderately soluble	-5.69	0.000991	2.05e-06	Moderately soluble	-9.11	3.75e-07	7.76e-10	Poorly soluble	High	No	Yes	No	Yes	Yes	Yes	Yes	-6.42	0	2	0	0	0	0.55	0	1	3	2.87
EN536	O=C(C1CC(=O)N(C1)C1CCCC1)Nc1cccc(c1)C(=O)NC1CC1	C20H25N3O3	355.43	26	6	0.55	7	3	2	102.49	78.51	2.66	1.37	1.67	1.85	2.17	1.95	-2.62	0.861	0.00242	Soluble	-2.62	0.85	0.00239	Soluble	-4.22	0.0216	6.08e-05	Moderately soluble	High	No	Yes	No	No	No	Yes	No	-7.5	0	0	0	0	0	0.55	0	0	1	3.01
EN537	O=C(Cn1cc(cc(c1=O)Cl)C(F)(F)F)Nc1c(C)n[nH]c1C	C13H12ClF3N4O2	348.71	23	11	0.31	5	6	2	77.89	79.78	1.73	1.66	3.46	1.74	3.23	2.36	-3.07	0.296	0.000848	Soluble	-2.95	0.392	0.00112	Soluble	-5.11	0.00273	7.83e-06	Moderately soluble	High	No	No	No	No	No	No	No	-7.25	0	0	0	0	0	0.55	0	0	0	2.7
EN538	O=C(Cc1cccc2c1cccc2)OC(C(=O)Nc1noc(c1)C)c1ccccc1	C24H20N2O4	400.43	30	21	0.12	8	5	1	113.16	81.43	2.89	4.74	4.09	2.74	4.49	3.79	-5.3	0.00201	5.03e-06	Moderately soluble	-6.18	0.000265	6.61e-07	Poorly soluble	-8.4	1.59e-06	3.98e-09	Poorly soluble	High	No	No	No	Yes	Yes	No	Yes	-5.38	0	0	0	0	0	0.55	0	0	3	3.77
EN539	O=C(Cn1c2ccccc2nc1C(F)(F)F)Nc1cccc2c1C(=O)c1c(C2=O)cccc1	C24H14F3N3O3	449.38	33	21	0.08	5	7	1	113.14	81.06	2.93	4.86	5.43	2.57	4.59	4.08	-5.83	0.000666	1.48e-06	Moderately soluble	-6.3	0.000227	5.05e-07	Poorly soluble	-8.62	1.09e-06	2.42e-09	Poorly soluble	High	No	No	Yes	Yes	Yes	No	Yes	-5.59	0	0	0	0	0	0.55	1	0	2	3.14
EN540	COc1ccc(cc1NC(=O)Cc1sc(nc1c1ccc(cc1)F)C)S(=O)(=O)N(C)C	C21H22FN3O4S2	463.55	31	17	0.24	8	7	1	118.56	125.22	3.16	3.04	5.01	1.5	4.17	3.38	-4.51	0.0144	3.11e-05	Moderately soluble	-5.34	0.00214	4.62e-06	Moderately soluble	-7.42	1.74e-05	3.76e-08	Poorly soluble	Low	No	No	No	Yes	Yes	No	Yes	-6.97	0	0	0	0	0	0.55	0	0	2	3.62
EN541	O=C(Nc1ccc(cc1)F)CSCC(=O)N1CCN(CC1)S(=O)(=O)c1cn(c(c1)C(=O)N)C	C20H24FN5O5S2	497.56	33	11	0.35	10	7	2	128.82	168.49	2.27	-0.02	1.02	-0.17	-0.04	0.61	-2.5	1.58	0.00317	Soluble	-3.07	0.425	0.000854	Soluble	-3.96	0.0549	0.00011	Soluble	Low	No	Yes	No	Yes	No	No	No	-9.35	0	1	1	1	1	0.55	0	0	2	3.57
EN542	CC(CN(c1c(=O)[nH]c(=O)n(c1N)Cc1ccccc1)C(=O)COC(=O)C1(CC1)c1ccccc1)C	C27H30N4O5	490.55	36	18	0.33	11	5	2	137.88	127.49	3.16	2.99	2.38	2.88	3.77	3.04	-4.41	0.0191	3.9e-05	Moderately soluble	-5.33	0.00229	4.66e-06	Moderately soluble	-6.98	5.15e-05	1.05e-07	Poorly soluble	High	No	Yes	No	No	Yes	Yes	Yes	-7.17	0	2	1	0	0	0.55	0	0	2	3.83
EN543	O=C(N(Cc1ccc(cc1)C(=O)NCC(F)(F)F)C)COc1ccc2c(c1)cccc2	C23H21F3N2O3	430.42	31	16	0.22	10	6	1	110.44	58.64	3.08	4.56	5.28	3.28	4.53	4.14	-5.1	0.00339	7.88e-06	Moderately soluble	-5.51	0.00132	3.06e-06	Moderately soluble	-8	4.32e-06	1e-08	Poorly soluble	High	Yes	No	No	Yes	Yes	Yes	Yes	-5.69	0	0	0	0	0	0.55	0	0	3	2.43
EN544	CCCCn1c(=O)[nH]c(=O)c(c1N)N(C(=O)Cc1n[nH]c(=O)c2c1cccc2)CC	C20H24N6O4	412.44	30	16	0.35	8	5	3	115.84	146.94	1.91	0.85	0.76	1.34	2.48	1.47	-2.8	0.655	0.00159	Soluble	-3.52	0.125	0.000303	Soluble	-5.63	0.00096	2.33e-06	Moderately soluble	Low	No	Yes	No	No	No	No	No	-8.21	0	0	1	1	0	0.55	0	0	2	3.38
EN545	O=C(CN1CCCC1=O)Nc1cccc(c1)C(=O)Nc1cccc(c1)C(F)(F)F	C20H18F3N3O3	405.37	29	12	0.25	8	6	2	104.1	78.51	2.99	2.41	3.91	2.48	3.23	3	-3.65	0.0908	0.000224	Soluble	-3.7	0.0807	0.000199	Soluble	-6.46	0.000141	3.48e-07	Poorly soluble	High	No	Yes	No	Yes	Yes	Yes	Yes	-7.06	0	0	0	0	0	0.55	0	0	2	2.48
EN546	O=C(c1cccc(c1)S(=O)(=O)NCc1ccco1)Nc1cccc2c1cccn2	C21H17N3O4S	407.44	29	21	0.05	7	6	2	108.61	109.68	2.26	2.59	4.3	1.22	2.45	2.56	-4.07	0.0345	8.48e-05	Moderately soluble	-4.54	0.0117	2.87e-05	Moderately soluble	-8.25	2.31e-06	5.68e-09	Poorly soluble	High	No	No	Yes	Yes	Yes	Yes	Yes	-6.95	0	0	0	0	0	0.55	0	0	1	3.03
EN547	COc1ccc2c(c1)oc(=O)cc2COC(=O)c1ccccc1SCC1CCCO1	C23H22O6S	426.48	30	16	0.3	8	6	0	114.66	100.27	3.81	3.7	4.28	3.1	5.13	4	-4.68	0.00887	2.08e-05	Moderately soluble	-5.5	0.00136	3.19e-06	Moderately soluble	-7.38	1.77e-05	4.15e-08	Poorly soluble	High	No	No	Yes	Yes	Yes	Yes	Yes	-6.27	0	0	0	0	0	0.55	0	1	3	4.28
EN548	COc1ccc(cc1)S(=O)(=O)N(CCCC(=O)NC(c1ccc(cc1)S(=O)(=O)N)C)C	C20H27N3O6S2	469.57	31	12	0.35	11	8	2	116.25	152.63	2.65	1.11	3.46	0.57	0.61	1.68	-3.01	0.458	0.000975	Soluble	-3.91	0.058	0.000124	Soluble	-5.76	0.00081	1.73e-06	Moderately soluble	Low	No	Yes	No	Yes	Yes	Yes	No	-8.38	0	0	2	1	1	0.55	0	0	2	3.45
EN549	CCOc1ccc(cc1)C1CCCN1CC(=O)Nc1cccc(c1)S(=O)(=O)N	C20H25N3O4S	403.5	28	12	0.35	8	6	2	111.46	110.11	2.25	2.09	2.69	1.08	1.45	1.91	-3.45	0.144	0.000357	Soluble	-4.03	0.0375	9.28e-05	Moderately soluble	-5.55	0.00113	2.81e-06	Moderately soluble	High	No	Yes	No	Yes	No	Yes	Yes	-7.28	0	0	0	0	0	0.55	0	0	2	3.22
EN550	CCc1ccc(cc1)c1scc(n1)CC(=O)Nc1cc(nn1C1CCS(=O)(=O)C1)C	C21H24N4O3S2	444.57	30	16	0.38	7	5	1	119.41	130.57	2.8	2.74	4.31	2.11	4.06	3.2	-4.26	0.0247	5.56e-05	Moderately soluble	-5.14	0.00325	7.3e-06	Moderately soluble	-6.61	0.000109	2.45e-07	Poorly soluble	Low	No	Yes	No	Yes	Yes	No	Yes	-7.07	0	0	0	0	0	0.55	0	0	1	4.15
EN551	CCc1ccccc1NC(=O)CN(C(=O)CSc1nnc([nH]1)c1ccccc1Br)C	C21H22BrN5O2S	488.4	30	17	0.24	10	4	2	122.36	116.28	2.96	3.9	3.8	3.01	4.13	3.56	-5.08	0.00402	8.23e-06	Moderately soluble	-6.04	0.000445	9.12e-07	Poorly soluble	-7.97	5.25e-06	1.07e-08	Poorly soluble	High	No	No	No	Yes	Yes	Yes	Yes	-6.51	0	1	0	0	0	0.55	0	0	3	3.41
EN552	COc1ccc(cc1)C(c1nccn1C)NC(=O)C1=NN(C(=O)CC1)C1CCS(=O)(=O)C1	C21H25N5O5S	459.52	32	11	0.43	7	7	1	124.46	131.34	2.71	-0.31	0.79	-0.05	1.22	0.87	-2.29	2.38	0.00517	Soluble	-1.99	4.73	0.0103	Very soluble	-4.53	0.0136	2.96e-05	Moderately soluble	High	No	Yes	No	No	No	No	No	-9.32	0	0	0	0	0	0.55	0	0	1	4.59
EN553	Fc1ccc2c(c1)NC(=O)CC2C(=O)Nc1ccc(cc1)NS(=O)(=O)c1ccc2c(c1)OCCO2	C24H20FN3O6S	497.5	35	18	0.17	6	7	3	128.32	131.21	2.4	1.95	4.01	1.68	2.41	2.49	-4.14	0.0362	7.29e-05	Moderately soluble	-4.33	0.0233	4.68e-05	Moderately soluble	-8.08	4.1e-06	8.24e-09	Poorly soluble	Low	No	Yes	No	No	Yes	Yes	Yes	-7.95	0	1	0	0	0	0.55	0	0	1	3.96
EN554	O=C(CN(S(=O)(=O)c1ccccc1)Cc1ccc(cc1)F)Nc1cc(cc(c1)C(=O)N)C(=O)N	C23H21FN4O5S	484.5	34	18	0.09	10	7	3	121.71	161.04	1.88	1.32	3.01	1.4	1.34	1.79	-3.41	0.19	0.000392	Soluble	-4.3	0.0241	4.98e-05	Moderately soluble	-6.8	7.66e-05	1.58e-07	Poorly soluble	Low	No	No	No	Yes	Yes	Yes	No	-8.32	0	1	1	1	1	0.55	0	0	2	3.32
EN555	O=C1NC2(C(=O)N1CCCNCc1ccc3c(c1)OCCO3)CCCC2	C19H25N3O4	359.42	26	6	0.58	6	5	2	103.28	79.9	3.37	1.33	0.89	1.31	2.43	1.87	-2.68	0.749	0.00208	Soluble	-2.61	0.884	0.00246	Soluble	-5.15	0.00256	7.11e-06	Moderately soluble	High	No	Yes	No	No	No	Yes	No	-7.55	0	0	0	0	0	0.55	0	1	1	3.37
EN556	O=C(c1cccc(c1)OCc1ccccc1)OCc1cc(=O)n2c(n1)cccc2	C23H18N2O4	386.4	29	22	0.09	7	5	0	108.21	69.9	3.72	2.94	3.33	3.03	3.76	3.36	-4.19	0.0251	6.5e-05	Moderately soluble	-4.07	0.0329	8.51e-05	Moderately soluble	-7.62	9.35e-06	2.42e-08	Poorly soluble	High	Yes	No	Yes	Yes	Yes	No	Yes	-6.57	0	0	0	0	0	0.55	0	0	1	3.02
EN557	O=C(C(Sc1ncc2n1cccc2)C)Nc1ccc2c(c1)[nH]c(=O)[nH]2	C17H15N5O2S	353.4	25	18	0.12	5	3	3	98.03	120.35	2.39	2.64	2.43	1.78	2.32	2.31	-3.9	0.0448	0.000127	Soluble	-4.82	0.00537	1.52e-05	Moderately soluble	-5.53	0.00105	2.96e-06	Moderately soluble	High	No	No	No	No	Yes	No	No	-6.58	0	0	0	0	0	0.55	0	0	1	3.03
EN558	NC(=Nc1sc(c(n1)c1ccccc1)C(=O)Nc1ccc2c(c1)OCO2)N	C18H15N5O3S	381.41	27	17	0.06	5	5	3	102.45	153.09	1.95	2.41	2.51	1.48	2.78	2.22	-3.86	0.0528	0.000138	Soluble	-5.27	0.00206	5.41e-06	Moderately soluble	-5.39	0.00154	4.03e-06	Moderately soluble	Low	No	Yes	No	No	Yes	No	Yes	-6.92	0	0	1	1	1	0.55	0	2	1	3.45
EN559	O=C(NCc1cn(nc1c1ccccc1)c1ccccc1)CCN1C(=O)CCC1=O	C23H22N4O3	402.45	30	17	0.22	8	4	1	115.71	84.3	3.55	1.52	2.16	1.83	2.95	2.4	-3.18	0.263	0.000654	Soluble	-2.9	0.508	0.00126	Soluble	-6.8	6.36e-05	1.58e-07	Poorly soluble	High	No	Yes	No	Yes	Yes	Yes	Yes	-7.68	0	0	0	0	0	0.55	0	1	2	3.06
EN560	O=C1CCCN1Cc1cccc(c1)C(=O)NC(c1ccccc1)c1ccccc1	C25H24N2O2	384.47	29	18	0.2	7	2	1	117.5	49.41	3.47	3.72	3.47	3.51	4.67	3.77	-4.56	0.0105	2.73e-05	Moderately soluble	-4.45	0.0137	3.56e-05	Moderately soluble	-8.15	2.7e-06	7.01e-09	Poorly soluble	High	Yes	Yes	No	Yes	Yes	Yes	Yes	-6	0	0	0	0	0	0.55	0	0	2	2.39
EN561	Fc1ccc(cc1)S(=O)(=O)Nc1ccccc1C(=O)Nc1cccc(c1)N1CCCC1=O	C23H20FN3O4S	453.49	32	18	0.13	7	5	2	122.57	103.96	1.96	3.36	4.74	2.77	2.65	3.1	-4.72	0.00859	1.89e-05	Moderately soluble	-5.22	0.00273	6.01e-06	Moderately soluble	-7.89	5.79e-06	1.28e-08	Poorly soluble	High	No	No	Yes	Yes	Yes	Yes	Yes	-6.68	0	0	0	0	0	0.55	0	0	1	3.11
EN562	C=CCn1c(=O)n(CC(=O)N(Cc2ccccc2)CCC(=O)N)c(=O)n(c1=O)CC=C	C21H25N5O5	427.45	31	12	0.29	12	5	1	115.81	129.4	3.04	0.53	-0.7	0.72	1.04	0.93	-2.32	2.05	0.0048	Soluble	-2.82	0.649	0.00152	Soluble	-3.14	0.313	0.000731	Soluble	High	No	No	No	No	No	No	No	-8.53	0	1	1	0	0	0.55	0	1	2	3.15
EN563	O=C(C1CCN(CC1)S(=O)(=O)C=Cc1ccccc1)Nc1cccc(c1)n1ccc(n1)C(=O)N	C24H25N5O4S	479.55	34	17	0.21	8	6	2	133.28	135.77	3.38	2	3.02	1.28	0.87	2.11	-3.92	0.0583	0.000122	Soluble	-4.48	0.016	3.33e-05	Moderately soluble	-5.39	0.00197	4.1e-06	Moderately soluble	Low	No	Yes	No	No	Yes	No	Yes	-7.81	0	1	0	1	0	0.55	0	0	2	4.05
EN564	O=C1CCc2c(N1)ccc(c2)OCC(=O)N(Cc1ccc(cc1)N(C)C)C	C21H25N3O3	367.44	27	12	0.33	7	3	1	109.24	61.88	3.1	2.18	1.95	1.78	2.64	2.33	-3.36	0.161	0.000438	Soluble	-3.11	0.283	0.000771	Soluble	-5.97	0.000397	1.08e-06	Moderately soluble	High	Yes	Yes	No	Yes	No	Yes	Yes	-6.99	0	0	0	0	0	0.55	2	0	1	2.69
EN565	COc1cc(OC)cc2c1[nH]c(c2)C(=O)NCc1ccnc(c1)Oc1ccccc1	C23H21N3O4	403.43	30	21	0.13	8	5	2	113.08	85.47	3.4	3.89	4.15	1.92	4.19	3.51	-4.78	0.00666	1.65e-05	Moderately soluble	-5.38	0.00167	4.14e-06	Moderately soluble	-8.27	2.19e-06	5.43e-09	Poorly soluble	High	No	Yes	Yes	Yes	Yes	Yes	Yes	-6	0	0	0	0	0	0.55	0	0	3	3.11
EN566	Cc1cccc(c1)N1CC(CC1=O)c1nc2c(n1CC(=O)N1CCOCC1)cccc2	C24H26N4O3	418.49	31	15	0.38	5	4	0	125.31	67.67	3.05	1.91	1.96	1.88	2.72	2.3	-3.67	0.0903	0.000216	Soluble	-2.95	0.465	0.00111	Soluble	-5.54	0.00121	2.9e-06	Moderately soluble	High	Yes	Yes	No	Yes	Yes	Yes	Yes	-7.5	0	0	0	0	0	0.55	0	0	1	3.73
EN567	COc1ccc(cc1)C(C(C)C)NC(=O)CN1C(=O)NC2(C1=O)CCCC2	C20H27N3O4	373.45	27	6	0.55	7	4	2	108.71	87.74	3.01	2.37	1.29	1.19	2.36	2.04	-3.35	0.166	0.000446	Soluble	-3.85	0.0524	0.00014	Soluble	-4.84	0.00541	1.45e-05	Moderately soluble	High	No	Yes	No	No	No	No	Yes	-6.9	0	0	0	0	0	0.55	0	1	1	3.54
EN568	COc1ncccc1CNC(=O)C1CC(=O)Nc2c1cccc2	C17H17N3O3	311.34	23	12	0.24	5	4	2	87.93	80.32	2.2	0.78	1.11	0.99	2.16	1.45	-2.32	1.5	0.00481	Soluble	-2.05	2.79	0.00897	Soluble	-5.6	0.000784	2.52e-06	Moderately soluble	High	No	Yes	No	No	No	No	No	-7.65	0	0	0	0	0	0.55	0	0	0	2.88
EN569	NC(=O)C1Oc2ccccc2N(C1)C(=O)COc1ccc(cc1C(=O)C)Cl	C19H17ClN2O5	388.8	27	12	0.21	6	5	1	101.9	98.93	1.73	2.01	1.82	0.95	2.39	1.78	-3.45	0.138	0.000355	Soluble	-3.71	0.075	0.000193	Soluble	-4.88	0.00514	1.32e-05	Moderately soluble	High	No	No	No	Yes	Yes	No	Yes	-7.24	0	0	0	0	0	0.55	0	0	1	3.31
EN570	COC(=O)CC(c1ccccc1)NC(=O)C1CC(=O)Nc2c1ccc(c2)F	C20H19FN2O4	370.37	27	12	0.25	7	5	2	99.31	84.5	2.64	1.51	2.2	2.13	3.17	2.33	-2.95	0.411	0.00111	Soluble	-2.89	0.474	0.00128	Soluble	-6.21	0.000228	6.17e-07	Poorly soluble	High	No	Yes	No	No	No	No	Yes	-7.49	0	0	0	0	0	0.55	0	0	1	3.35
EN571	O=C(CC(C(F)(F)F)(c1nccn1C)O)NC1CCc2c1cccc2	C17H18F3N3O2	353.34	25	11	0.41	6	6	2	84.07	67.15	2.32	1.85	3.19	1.34	2.5	2.24	-3.13	0.264	0.000749	Soluble	-2.88	0.465	0.00131	Soluble	-4.64	0.00815	2.31e-05	Moderately soluble	High	Yes	Yes	No	No	No	Yes	No	-7.14	0	0	0	0	0	0.55	0	0	1	3.28
EN572	O=C(CCS(=O)(=O)c1ccc2c(c1)OCCO2)NCc1nnc2n1cccc2	C18H18N4O5S	402.42	28	15	0.28	7	7	1	98.86	120.27	1.91	0.91	1.91	0.8	1.04	1.31	-2.84	0.578	0.00144	Soluble	-3.02	0.383	0.000952	Soluble	-5.32	0.00192	4.76e-06	Moderately soluble	High	No	Yes	No	No	Yes	No	Yes	-8.11	0	0	0	0	0	0.55	0	0	1	3.39
EN573	Cc1ccc(cc1)c1nc(sc1CC(=O)N(Cc1nc2ccsc2c(=O)[nH]1)C)C	C21H20N4O2S2	424.54	29	20	0.24	6	4	1	118.25	135.43	2.55	3.32	3.77	1.99	6.67	3.66	-4.68	0.00891	2.1e-05	Moderately soluble	-5.84	0.000613	1.44e-06	Moderately soluble	-7.59	1.09e-05	2.56e-08	Poorly soluble	Low	No	No	Yes	Yes	Yes	No	Yes	-6.53	0	0	0	1	0	0.55	0	0	1	3.6
EN574	Fc1ccc(c(c1)C=C1SC(=S)N(C1=O)c1cccnc1)F	C15H8F2N2OS2	334.36	22	12	0	2	4	0	89.18	90.59	2.68	3.67	4.12	2.62	4.92	3.6	-4.5	0.0107	3.19e-05	Moderately soluble	-5.26	0.00183	5.47e-06	Moderately soluble	-5.36	0.00146	4.38e-06	Moderately soluble	High	No	No	Yes	Yes	Yes	No	Yes	-5.73	0	0	0	0	0	0.55	1	2	1	3.14
EN575	O=C(NC(c1ccccc1)C(=O)NCc1ccc(cc1)Cl)CCc1nc2ccccc2c(=O)[nH]1	C26H23ClN4O3	474.94	34	22	0.15	10	4	3	131.35	103.95	3.36	3.04	3.21	2.99	5.29	3.58	-4.52	0.0144	3.03e-05	Moderately soluble	-4.89	0.00614	1.29e-05	Moderately soluble	-10	4.77e-08	1e-10	Poorly soluble	High	No	Yes	No	Yes	Yes	Yes	Yes	-7.04	0	1	0	0	0	0.55	0	0	2	3.48
EN576	NC(=O)c1ccc(cc1)CN1C(C)CC(c2c1cccc2)C(=O)N	C19H21N3O2	323.39	24	12	0.26	4	2	2	96.35	89.42	2.04	1.83	1.62	1.87	1.77	1.83	-3.1	0.255	0.000787	Soluble	-3.33	0.152	0.00047	Soluble	-4.57	0.00874	2.7e-05	Moderately soluble	High	No	Yes	No	No	No	Yes	No	-6.97	0	0	0	0	0	0.55	0	0	0	3.17
EN577	O=C(CC(c1ccccc1)C(=O)O)Nc1cccc(c1)C(=O)N	C17H16N2O4	312.32	23	12	0.12	7	4	3	84.72	109.49	1.38	1.1	1.79	1.72	1.68	1.53	-2.39	1.26	0.00404	Soluble	-2.99	0.318	0.00102	Soluble	-4.32	0.0151	4.84e-05	Moderately soluble	High	No	No	No	No	No	No	No	-7.42	0	0	0	0	0	0.56	0	0	0	2.56
EN578	O=C(CC(C(F)(F)F)(c1nccn1C)O)NCCc1ccccc1F	C16H17F4N3O2	359.32	25	11	0.38	8	7	2	81.17	67.15	2.24	1.44	3.63	1.49	2.97	2.35	-2.77	0.607	0.00169	Soluble	-2.46	1.26	0.0035	Soluble	-5.12	0.00271	7.55e-06	Moderately soluble	High	Yes	Yes	No	No	No	No	No	-7.47	0	0	0	0	0	0.55	0	0	2	3.06
EN579	O=C(Cc1c(C)nc([nH]c1=O)C)NCc1cccc(c1)C(=O)Nc1ccccc1	C22H22N4O3	390.44	29	18	0.18	8	4	3	111.07	103.95	2.11	1.2	2.16	1.85	4.16	2.3	-2.95	0.44	0.00113	Soluble	-2.98	0.409	0.00105	Soluble	-8.11	3.04e-06	7.78e-09	Poorly soluble	High	No	Yes	No	No	No	No	Yes	-7.83	0	0	0	0	0	0.55	0	0	2	2.88
EN580	COCCn1cc(ccc1=O)C(=O)NCCc1ccc(cc1)S(=O)(=O)N	C17H21N3O5S	379.43	26	12	0.29	9	6	2	95.95	128.87	1.91	-0.24	1.2	0.07	0.85	0.76	-1.79	6.17	0.0163	Very soluble	-2.01	3.72	0.00981	Soluble	-4.88	0.00505	1.33e-05	Moderately soluble	High	No	No	No	No	No	No	No	-8.78	0	0	0	0	0	0.55	0	0	2	2.74
EN581	O=C(Nc1cc(ccc1N1CCCCC1)C(=O)N)CN1C(=O)C2C(C1=O)CCCC2	C22H28N4O4	412.48	30	6	0.55	6	4	2	119.74	112.81	2.95	1.53	0.94	1.3	1.43	1.63	-3.11	0.318	0.00077	Soluble	-3.51	0.128	0.000311	Soluble	-3.9	0.052	0.000126	Soluble	High	No	Yes	No	No	No	No	No	-7.73	0	0	0	0	0	0.55	0	1	1	3.7
EN582	O=C(Nc1cccc(c1)C(=O)N)CSc1nncn1c1cccc(c1)Cl	C17H14ClN5O2S	387.84	26	17	0.06	7	4	2	100.02	128.2	2.25	2.34	2.56	2.27	1.86	2.25	-3.74	0.0705	0.000182	Soluble	-4.67	0.00826	2.13e-05	Moderately soluble	-5.73	0.000729	1.88e-06	Moderately soluble	High	No	No	No	No	Yes	No	Yes	-7	0	0	0	0	0	0.55	0	0	1	2.77
EN583	O=C(Nc1ccccc1C(=O)NC(c1ccccc1)C)CN1CCCC(C1)CNC(=O)N	C24H31N5O3	437.53	32	12	0.38	11	4	4	127.49	116.56	2.51	2.38	1.6	1.71	1.75	1.99	-3.6	0.109	0.000249	Soluble	-4.47	0.0149	3.4e-05	Moderately soluble	-6.18	0.000287	6.56e-07	Poorly soluble	High	No	Yes	No	No	No	Yes	Yes	-7.28	0	0	1	0	0	0.55	0	0	2	3.81
EN584	O=C(Cc1noc2c1cccc2)Nc1ccccc1NC(=O)c1ccc(cc1)C(C)(C)C	C26H25N3O3	427.5	32	21	0.19	8	4	2	126.29	84.23	3.8	5.02	5.18	3.55	4.95	4.5	-5.61	0.00105	2.45e-06	Moderately soluble	-6.53	0.000126	2.96e-07	Poorly soluble	-9.46	1.48e-07	3.46e-10	Poorly soluble	High	No	No	No	Yes	Yes	Yes	Yes	-5.34	0	0	0	0	1	0.55	0	0	3	3.42
EN585	O=C(CN(C1CCc2c1cccc2)C)Nc1cccc2c1C(=O)c1ccccc1C2=O	C26H22N2O3	410.46	31	18	0.19	5	4	1	118.72	66.48	3.43	4.58	3.5	2.41	4.49	3.68	-5.37	0.00175	4.27e-06	Moderately soluble	-5.7	0.000819	2e-06	Moderately soluble	-8.4	1.63e-06	3.97e-09	Poorly soluble	High	Yes	Yes	No	Yes	Yes	No	Yes	-5.55	0	0	0	0	0	0.55	1	0	2	3.56
EN586	CNC(=O)C1CN(Cc2ccc(cc2)C(=O)N)c2c(O1)cccc2	C18H19N3O3	325.36	24	12	0.22	5	3	2	93.16	84.66	2.15	1.54	0.77	1.09	1.49	1.41	-2.87	0.441	0.00136	Soluble	-2.93	0.385	0.00118	Soluble	-4.67	0.00696	2.14e-05	Moderately soluble	High	No	Yes	No	No	No	No	No	-7.19	0	0	0	0	0	0.55	0	0	0	3.01
EN587	N#Cc1cccc(c1)NC(=O)N1CCCC(C1)C(F)(F)F	C14H14F3N3O	297.28	21	6	0.43	4	5	1	74.78	56.13	2.39	2.69	4.05	2.24	2.23	2.72	-3.33	0.141	0.000473	Soluble	-3.52	0.0895	0.000301	Soluble	-3.85	0.0415	0.00014	Soluble	High	Yes	No	No	Yes	No	No	No	-6.2	0	0	0	0	0	0.55	0	0	0	2.72
EN588	Clc1ccc(c(c1)NC(=O)c1cccc(c1)NC(=O)C(C)(C)C)OCC(F)(F)F	C20H20ClF3N2O3	428.83	29	12	0.3	9	6	2	105.63	67.43	3.27	5.05	6.4	3.84	4.76	4.66	-5.39	0.00174	4.05e-06	Moderately soluble	-6.21	0.000266	6.2e-07	Poorly soluble	-7.67	9.19e-06	2.14e-08	Poorly soluble	High	No	No	No	Yes	Yes	Yes	Yes	-5.33	0	1	0	1	1	0.55	0	0	3	2.65
EN589	O=C(Nc1cc(ccc1O)C(C)(C)C)CCn1c(=O)n(c2c1cccc2)C	C21H25N3O3	367.44	27	15	0.33	6	3	2	108.66	76.26	3.2	3.05	3.18	2.71	2.8	2.99	-4.05	0.0324	8.82e-05	Moderately soluble	-4.32	0.0177	4.81e-05	Moderately soluble	-5.46	0.00126	3.43e-06	Moderately soluble	High	Yes	No	No	No	Yes	Yes	No	-6.38	0	0	0	0	0	0.55	0	1	1	2.81
EN590	O=C1CC(C)N(c2c(N1)cccc2)C(=O)CNc1cccc2c1cccc2	C22H21N3O2	359.42	27	16	0.18	4	2	2	114.86	61.44	2.67	3.56	2.87	2.62	2.93	2.93	-4.49	0.0117	3.27e-05	Moderately soluble	-4.54	0.0105	2.91e-05	Moderately soluble	-7.21	2.2e-05	6.12e-08	Poorly soluble	High	Yes	Yes	Yes	Yes	Yes	Yes	Yes	-5.96	0	0	0	0	0	0.55	0	0	2	3.25
EN591	COC(=O)c1cc(ccc1Br)S(=O)(=O)N1CCCCC1c1nc2c(n1C)cccc2	C21H22BrN3O4S	492.39	30	15	0.33	5	6	0	121.48	89.88	3.28	3.54	4.41	2.83	2.54	3.32	-5.16	0.00338	6.87e-06	Moderately soluble	-5.11	0.0038	7.72e-06	Moderately soluble	-6.17	0.000334	6.79e-07	Poorly soluble	High	No	No	No	Yes	Yes	No	Yes	-6.79	0	1	0	0	0	0.55	0	0	2	3.73
EN592	O=C(C=Cc1ccccc1[N+](=O)[O-])NNC(=O)Cc1nc2c([nH]1)cccc2	C18H15N5O4	365.34	27	15	0.06	8	5	3	99.92	132.7	1.09	2.16	1.77	0.94	0.55	1.3	-3.35	0.164	0.000448	Soluble	-4.58	0.00962	2.63e-05	Moderately soluble	-5.25	0.00204	5.58e-06	Moderately soluble	High	No	No	No	No	No	No	No	-6.99	0	0	0	1	0	0.55	0	3	2	3.2
EN593	COc1cc(ccc1OC)c1scc(n1)CSc1nc2c(n1C(F)F)cccc2	C20H17F2N3O2S2	433.49	29	20	0.2	7	6	0	111.4	102.71	3.9	5.3	6.23	2.8	5.55	4.76	-5.92	0.000527	1.22e-06	Moderately soluble	-7.21	2.69e-05	6.2e-08	Poorly soluble	-7.29	2.24e-05	5.18e-08	Poorly soluble	Low	No	Yes	Yes	Yes	Yes	Yes	Yes	-5.18	0	1	0	1	1	0.55	0	0	2	3.35
EN594	O=C(Cc1cccc2c1cccc2)NC(C(=O)OC(C(=O)Nc1cccnc1Cl)C)C(C)C	C25H26ClN3O4	467.94	33	16	0.28	11	5	2	128.3	97.39	3.54	4.87	3.95	2.32	4.61	3.86	-5.44	0.00169	3.61e-06	Moderately soluble	-6.65	0.000105	2.24e-07	Poorly soluble	-8.09	3.79e-06	8.09e-09	Poorly soluble	High	No	No	No	Yes	Yes	Yes	Yes	-5.7	0	0	1	0	0	0.55	0	1	3	4
EN595	O=C(Cn1c(nc2c1cccc2)CS(=O)(=O)C)NCc1ccccn1	C17H18N4O3S	358.41	25	15	0.24	7	5	1	94.63	102.33	2.2	0.55	2.07	0.38	1.47	1.33	-2.39	1.46	0.00407	Soluble	-2.27	1.92	0.00536	Soluble	-5.71	0.000696	1.94e-06	Moderately soluble	High	No	No	No	No	Yes	No	Yes	-8.1	0	0	0	0	0	0.55	0	0	1	2.92
EN596	CNC(=O)C1CN(CC(=O)NC(c2ccco2)C)c2c(O1)cccc2	C18H21N3O4	343.38	25	11	0.33	7	4	2	94.75	83.81	1.77	1.51	0.77	0.06	1.41	1.1	-2.78	0.565	0.00164	Soluble	-2.88	0.455	0.00132	Soluble	-4.72	0.00656	1.91e-05	Moderately soluble	High	No	Yes	No	No	No	No	No	-7.32	0	0	0	0	0	0.55	0	0	0	3.74
EN597	O=C(C1=NN(C(C1)C(=O)N)c1ccccc1)N1CCCC(C1)c1nc2c(s1)cccc2	C23H23N5O2S	433.53	31	15	0.3	5	4	1	132.41	120.13	3	3.11	1.98	2	3.4	2.7	-4.52	0.0132	3.05e-05	Moderately soluble	-5.3	0.00217	5e-06	Moderately soluble	-5.38	0.00181	4.17e-06	Moderately soluble	High	No	No	No	Yes	Yes	Yes	Yes	-6.74	0	1	0	0	0	0.55	0	0	1	4.59
EN598	O=C(CC(C(F)(F)F)(c1nccn1C)O)NCC(c1ccccc1)C	C17H20F3N3O2	355.35	25	11	0.41	8	6	2	86.02	67.15	2.97	1.67	3.63	1.34	2.75	2.47	-2.89	0.455	0.00128	Soluble	-2.69	0.718	0.00202	Soluble	-4.88	0.00472	1.33e-05	Moderately soluble	High	Yes	Yes	No	No	No	No	No	-7.28	0	0	0	0	0	0.55	0	0	2	3.31
EN599	COc1ccc(cc1NCC(=O)N1c2ccccc2NC(=O)C1(C)C)S(=O)(=O)NC1CC1	C22H26N4O5S	458.53	32	12	0.36	8	6	3	127.28	125.22	2.12	2.05	2.19	0.83	1.27	1.69	-3.72	0.0866	0.000189	Soluble	-4.31	0.0226	4.92e-05	Moderately soluble	-6.48	0.000151	3.3e-07	Poorly soluble	High	No	Yes	No	Yes	Yes	Yes	Yes	-7.64	0	0	0	0	0	0.55	0	0	2	3.52
EN600	O=C(Nc1cc(ccc1n1ncnc1)C(F)(F)F)COC(=O)Cn1c(=O)cnc2c1cccc2	C21H15F3N6O4	472.38	34	21	0.14	9	10	1	111.92	121	2.94	2.34	3.14	1.91	1.86	2.44	-4.11	0.037	7.83e-05	Moderately soluble	-4.52	0.0143	3.02e-05	Moderately soluble	-6.32	0.000225	4.76e-07	Poorly soluble	High	No	No	Yes	Yes	Yes	No	Yes	-7.52	0	0	0	0	0	0.55	0	0	2	3.2
EN601	Cc1cccc(c1)C(=O)Nc1ccccc1C(=O)OCc1nc(N)nc(n1)N	C19H18N6O3	378.38	28	18	0.11	7	6	3	103.58	146.11	2.36	2.41	1.63	1.3	1.43	1.83	-3.72	0.0724	0.000191	Soluble	-5.12	0.00287	7.58e-06	Moderately soluble	-6.02	0.000363	9.59e-07	Poorly soluble	Low	No	Yes	No	No	No	No	Yes	-6.9	0	0	1	1	0	0.55	0	0	1	2.78
EN602	N#Cc1c2CCCCc2c(n2c1nc1c2cccc1)NCc1cccnc1	C22H19N5	353.42	27	19	0.23	3	3	1	106.43	66.01	2.74	4.21	3.9	2.82	3.82	3.5	-5.01	0.00348	9.86e-06	Moderately soluble	-5.31	0.00175	4.94e-06	Moderately soluble	-7.52	1.08e-05	3.05e-08	Poorly soluble	High	Yes	Yes	Yes	Yes	Yes	Yes	Yes	-5.47	0	0	0	0	0	0.55	0	0	2	3.12
EN603	O=C(c1cc(ccc1C)S(=O)(=O)NC1CC1)Nc1cccc(c1)Cn1nc2n(c1=O)cccc2	C24H23N5O4S	477.54	34	21	0.21	8	6	2	127.78	122.95	3.21	2.44	3.37	2.66	1.52	2.64	-4.27	0.0258	5.41e-05	Moderately soluble	-4.67	0.0103	2.16e-05	Moderately soluble	-7.04	4.32e-05	9.04e-08	Poorly soluble	High	No	Yes	No	Yes	Yes	No	Yes	-7.48	0	0	0	0	0	0.55	0	0	2	3.39
EN604	O=C1NC(CCC1C(=O)Nc1cc(cc(c1)C(F)(F)F)C(F)(F)F)C(F)(F)F	C15H11F9N2O2	422.25	28	6	0.47	6	11	2	79.79	58.2	1.91	4.02	7.11	3.32	4.29	4.13	-4.75	0.00746	1.77e-05	Moderately soluble	-4.94	0.00479	1.14e-05	Moderately soluble	-5.83	0.000629	1.49e-06	Moderately soluble	Low	No	No	No	Yes	No	No	Yes	-6.02	0	1	0	1	1	0.55	0	1	2	3.05
EN605	CCCC(=O)Nc1ccc(c(c1)C(=O)C)OCCOc1ccccc1C(=O)C	C22H25NO5	383.44	28	12	0.32	11	5	1	108.07	81.7	3.08	3.31	4.1	1.9	4.66	3.41	-3.89	0.049	0.000128	Soluble	-4.7	0.00762	1.99e-05	Moderately soluble	-7.01	3.75e-05	9.77e-08	Poorly soluble	High	No	No	No	Yes	Yes	Yes	Yes	-6.29	0	0	1	0	0	0.55	0	0	2	2.72
EN606	CNC(=O)c1ccc(cc1)CN(Cc1ccco1)CC(=O)NN1C(=O)NC(C1=O)(C)CC	C22H27N5O5	441.48	32	11	0.36	11	6	3	122.56	123.99	2.7	1.2	0.33	0.65	1.26	1.23	-2.86	0.607	0.00138	Soluble	-3.4	0.176	0.000398	Soluble	-6.12	0.000339	7.67e-07	Poorly soluble	High	No	Yes	No	No	No	No	Yes	-8.14	0	0	1	0	0	0.55	0	1	2	4
EN607	CCOC(=O)COc1ccc(cc1OC)C(NC(=O)NCc1ccc2c(c1)OCO2)C	C22H26N2O7	430.45	31	12	0.36	12	7	2	111.26	104.35	3.77	2.8	2.45	1.52	3.08	2.72	-3.77	0.0736	0.000171	Soluble	-4.65	0.00968	2.25e-05	Moderately soluble	-6.21	0.000266	6.18e-07	Poorly soluble	High	No	Yes	No	Yes	Yes	Yes	Yes	-6.94	0	0	1	0	0	0.55	0	0	2	3.76
EN608	CNS(=O)(=O)c1ccc(cc1)CNC(=O)NCc1cccnc1	C15H18N4O3S	334.39	23	12	0.2	8	5	3	85.39	108.57	1.51	0.25	1.77	0.17	0.57	0.85	-1.93	3.94	0.0118	Very soluble	-2.09	2.71	0.00812	Soluble	-5.74	0.00061	1.82e-06	Moderately soluble	High	No	Yes	No	No	No	No	No	-8.16	0	0	0	0	0	0.55	0	0	1	2.36
EN609	COc1ccc(cc1)C1CCCCCN1CC(=O)N(c1ccccc1)CCC(=O)N	C24H31N3O3	409.52	30	12	0.42	9	4	1	122.7	75.87	2.68	2.9	2.82	2.15	2.86	2.68	-3.91	0.0506	0.000124	Soluble	-4.15	0.0287	7.02e-05	Moderately soluble	-5.82	0.000623	1.52e-06	Moderately soluble	High	Yes	Yes	No	No	No	Yes	Yes	-6.74	0	0	0	0	0	0.55	0	0	2	3.3
EN610	O=C(NC(c1ccc2c(c1)CCC(=O)N2)C)NCCCn1cccn1	C18H23N5O2	341.41	25	11	0.39	8	3	3	98.3	88.05	2.13	0.71	1.32	1.42	1.58	1.43	-2.2	2.15	0.00629	Soluble	-2.14	2.49	0.00729	Soluble	-5.37	0.00147	4.31e-06	Moderately soluble	High	No	Yes	No	No	No	No	No	-7.88	0	0	0	0	0	0.55	0	0	1	3.11
EN611	O=C(c1cccc(c1)S(=O)(=O)Nc1ccccc1F)NCc1nc2n(c1)cccc2	C21H17FN4O3S	424.45	30	21	0.05	7	5	2	109.75	100.95	2.28	3.19	4.36	2	1.92	2.75	-4.54	0.0123	2.9e-05	Moderately soluble	-4.98	0.00443	1.04e-05	Moderately soluble	-7.68	8.85e-06	2.08e-08	Poorly soluble	High	No	No	Yes	Yes	Yes	Yes	Yes	-6.62	0	0	0	0	0	0.55	0	0	1	2.93
EN612	O=C(Nc1ccnn1Cc1ccc(cc1)C(C)(C)C)Cc1nc2n(c1)cccc2	C23H25N5O	387.48	29	20	0.26	7	3	1	114.8	64.22	3.03	4.48	3.87	2.9	3.11	3.48	-5.11	0.00299	7.71e-06	Moderately soluble	-5.55	0.0011	2.83e-06	Moderately soluble	-7.08	3.19e-05	8.22e-08	Poorly soluble	High	Yes	No	No	Yes	Yes	Yes	Yes	-5.48	0	0	0	0	0	0.55	0	0	2	3.15
EN613	CC(=O)Nc1ccc(c(c1)NC(=O)C1CCCN1c1ncc(cc1Cl)C(F)(F)F)F	C19H17ClF4N4O2	444.81	30	12	0.32	7	7	2	107	74.33	2.65	3.52	5.27	2.94	3.77	3.63	-4.65	0.00997	2.24e-05	Moderately soluble	-4.76	0.00764	1.72e-05	Moderately soluble	-6.81	6.94e-05	1.56e-07	Poorly soluble	High	No	Yes	No	Yes	Yes	Yes	Yes	-6.51	0	0	0	0	0	0.55	0	0	2	3.55
EN614	Fc1ccc(cc1)n1nc(c(c1C)CC(=O)N(Cc1nc2ccsc2c(=O)[nH]1)C)C	C21H20FN5O2S	425.48	30	20	0.24	6	5	1	114.22	112.12	2.66	2.7	3.4	2.65	4.94	3.27	-4.28	0.0225	5.29e-05	Moderately soluble	-4.71	0.00834	1.96e-05	Moderately soluble	-6.99	4.39e-05	1.03e-07	Poorly soluble	High	No	No	No	Yes	Yes	No	Yes	-6.98	0	0	0	0	0	0.55	0	0	1	3.35
EN615	CCCN(C(=O)CSc1nnc(n1CC(C)C)CCC(=O)N)Cc1nnc(o1)c1cccs1	C21H29N7O3S2	491.63	33	15	0.52	14	7	1	127.7	186.57	3.23	1.84	2.84	1.51	3.59	2.6	-3.46	0.171	0.000347	Soluble	-5.38	0.00206	4.18e-06	Moderately soluble	-5.67	0.00105	2.14e-06	Moderately soluble	Low	No	Yes	No	No	Yes	No	Yes	-7.99	0	1	2	1	1	0.55	0	0	2	4.22
EN616	C=CCNS(=O)(=O)c1cccc(c1)C(=O)NCC(c1c[nH]c2c1cccc2)c1ccc(cc1)OC	C27H27N3O4S	489.59	35	21	0.15	11	5	3	136.6	108.67	2.34	4.32	5.28	2.41	4.64	3.8	-5.32	0.00237	4.84e-06	Moderately soluble	-6.32	0.000236	4.83e-07	Poorly soluble	-9.56	1.35e-07	2.75e-10	Poorly soluble	High	No	No	Yes	Yes	Yes	Yes	Yes	-6.22	0	2	1	0	0	0.55	0	1	3	3.83
EN617	O=C(Nc1ccccc1C)Cc1scc(n1)COC(=O)C1=NN(C(C1)C(=O)N)c1ccccc1	C24H23N5O4S	477.54	34	17	0.21	10	6	2	135.83	155.22	2.6	2.51	1.69	1.08	3.84	2.34	-4.09	0.0386	8.09e-05	Moderately soluble	-5.42	0.00183	3.84e-06	Moderately soluble	-6.62	0.000115	2.4e-07	Poorly soluble	Low	No	Yes	No	Yes	Yes	No	Yes	-7.43	0	1	1	1	1	0.55	0	0	2	4.5
EN618	COc1ncccc1CNC(=O)C1CC(=O)Nc2c1ccc(c2)F	C17H16FN3O3	329.33	24	12	0.24	5	5	2	87.89	80.32	2.27	0.88	1.67	1.38	2.58	1.76	-2.48	1.1	0.00334	Soluble	-2.15	2.33	0.00706	Soluble	-5.87	0.000446	1.36e-06	Moderately soluble	High	No	Yes	No	No	No	Yes	No	-7.68	0	0	0	0	0	0.55	0	0	0	2.96
EN619	OC(=O)CC(c1ccccc1)NS(=O)(=O)c1cc(F)ccc1F	C15H13F2NO4S	341.33	23	12	0.13	6	7	2	78.13	91.85	1.51	2.11	4.06	2.55	2.23	2.49	-3.28	0.181	0.00053	Soluble	-3.67	0.073	0.000214	Soluble	-5.24	0.00195	5.71e-06	Moderately soluble	High	No	No	No	No	No	No	Yes	-6.88	0	0	0	0	0	0.56	0	0	0	3.01
EN620	O=C(Cn1cc(c2c1cccc2)C(=O)N)NC(c1nc2c([nH]1)cccc2)Cc1ccccc1	C26H23N5O2	437.49	33	24	0.12	8	3	3	127.34	105.8	1.74	3.41	3.39	2.21	3.72	2.89	-4.71	0.00851	1.95e-05	Moderately soluble	-5.31	0.00214	4.88e-06	Moderately soluble	-8.34	2e-06	4.56e-09	Poorly soluble	High	No	Yes	No	Yes	Yes	Yes	Yes	-6.55	0	0	0	0	0	0.55	0	0	2	3.56
EN621	CC(=O)Nc1cc2ccccc2cc1C(=O)OCC(=O)c1ccc2c(c1)OCO2	C22H17NO6	391.37	29	16	0.14	7	6	1	105.32	90.93	3.41	3.98	3.38	2.02	3.8	3.32	-4.72	0.00745	1.9e-05	Moderately soluble	-5.59	0.001	2.57e-06	Moderately soluble	-6.7	7.76e-05	1.98e-07	Poorly soluble	High	No	No	Yes	Yes	Yes	Yes	Yes	-5.86	0	0	0	0	0	0.55	0	0	2	2.88
EN622	O=C(C(NC(=O)c1ccccc1)Cc1ccccc1)NCc1cccnc1N1CCOCC1	C26H28N4O3	444.53	33	18	0.27	10	4	2	129.36	83.56	3.5	3.04	2.04	1.95	3.55	2.82	-4.25	0.0247	5.56e-05	Moderately soluble	-4.46	0.0154	3.46e-05	Moderately soluble	-7.98	4.61e-06	1.04e-08	Poorly soluble	High	No	Yes	No	Yes	Yes	Yes	Yes	-6.85	0	0	0	0	0	0.55	0	0	2	3.61
EN623	OC(COc1cccc(c1)F)CNC(=O)COc1ccc(cc1)Oc1ccccn1	C22H21FN2O5	412.41	30	18	0.18	11	7	2	106.61	89.91	3.12	3.18	3.37	1.69	3.43	2.96	-4.12	0.0314	7.61e-05	Moderately soluble	-4.74	0.00752	1.82e-05	Moderately soluble	-7.16	2.86e-05	6.93e-08	Poorly soluble	High	No	No	Yes	Yes	Yes	Yes	Yes	-6.56	0	0	1	0	0	0.55	0	0	2	3.54
EN624	NC(=O)C1CCC(N(C1)c1nc(nc2c1cccc2)c1cccnc1)C	C20H21N5O	347.41	26	16	0.3	3	4	1	104.74	85	2.61	2.39	2.4	2.11	2.25	2.35	-3.76	0.0608	0.000175	Soluble	-3.82	0.053	0.000153	Soluble	-5.67	0.000734	2.11e-06	Moderately soluble	High	No	Yes	No	Yes	No	Yes	Yes	-6.72	0	0	0	0	0	0.55	0	0	0	3.5
EN625	O=C(CN1C(=O)N(C2(C1=O)CCCCC2)C)Nc1cccc(c1)C(=O)N1CCCCC1	C23H30N4O4	426.51	31	6	0.57	6	4	1	128.36	90.03	3.15	2.13	1.51	2.05	1.77	2.12	-3.57	0.114	0.000267	Soluble	-3.65	0.095	0.000223	Soluble	-4.42	0.0163	3.82e-05	Moderately soluble	High	No	Yes	No	No	Yes	Yes	Yes	-7.39	0	0	0	0	0	0.55	0	1	1	3.53
EN626	CCN(C(=O)Nc1cccc(c1)N1CCNC1=O)Cc1cccc(c1)F	C19H21FN4O2	356.39	26	12	0.26	7	3	2	105.24	64.68	2.7	2.03	2.73	3.06	2.01	2.5	-3.21	0.221	0.000619	Soluble	-3.02	0.343	0.000964	Soluble	-5.79	0.000578	1.62e-06	Moderately soluble	High	Yes	Yes	No	Yes	No	No	No	-7.03	0	0	0	0	0	0.55	0	0	1	2.71
EN627	CSCc1nc2c(n1CC(=O)NCc1nnc3n1cccc3)cccc2	C18H18N6OS	366.44	26	18	0.22	7	4	1	102.01	102.41	2.16	2.15	1.95	1.69	1.64	1.92	-3.52	0.111	0.000304	Soluble	-3.93	0.0428	0.000117	Soluble	-5.58	0.000964	2.63e-06	Moderately soluble	High	No	Yes	No	Yes	Yes	Yes	Yes	-7.01	0	0	0	0	0	0.55	0	0	1	3.08
EN628	O=C(NC(c1ccc2c(c1)CCC(=O)N2)C)NCCCn1cncc1	C18H23N5O2	341.41	25	11	0.39	8	3	3	98.3	88.05	2.06	0.49	1.32	1.01	1.58	1.29	-2.06	2.95	0.00865	Soluble	-1.91	4.21	0.0123	Very soluble	-5.37	0.00147	4.31e-06	Moderately soluble	High	No	Yes	No	No	No	No	No	-8.03	0	0	0	0	0	0.55	0	0	1	3.11
EN629	O=C1CCc2c(N1)ccc(c2)C(=O)OCc1cccc2c1nccc2	C20H16N2O3	332.35	25	16	0.15	4	4	1	97.61	68.29	2.84	2.68	2.75	2.59	3.88	2.95	-3.8	0.0528	0.000159	Soluble	-3.77	0.0569	0.000171	Soluble	-7.05	2.93e-05	8.83e-08	Poorly soluble	High	Yes	Yes	Yes	Yes	Yes	Yes	Yes	-6.42	0	0	0	0	0	0.55	0	0	0	2.37
EN630	COc1ccc(cc1NS(=O)(=O)c1ccc2c(c1)CCC2)C(=O)N	C17H18N2O4S	346.4	24	12	0.24	5	4	2	90.77	106.87	2.12	2.13	2.97	1.45	1.89	2.11	-3.37	0.148	0.000427	Soluble	-4.01	0.0342	9.87e-05	Moderately soluble	-5.4	0.00137	3.96e-06	Moderately soluble	High	No	Yes	Yes	No	Yes	Yes	Yes	-6.9	0	0	0	0	0	0.55	0	0	0	2.78
EN631	O=C(N(C1CCCC1)Cc1ccco1)COc1cccc(c1)NC(=O)c1ccco1	C23H24N2O5	408.45	30	16	0.3	10	5	1	110.8	84.92	3.22	3.52	4.13	1.26	3.27	3.08	-4.32	0.0193	4.74e-05	Moderately soluble	-4.99	0.00421	1.03e-05	Moderately soluble	-6.77	7e-05	1.71e-07	Poorly soluble	High	No	Yes	No	Yes	Yes	Yes	Yes	-6.29	0	0	0	0	0	0.55	0	0	3	3.07
EN632	O=c1n(Cc2ccco2)c(COC(=O)C2(CCCC2)S(=O)(=O)c2ccccc2)nc2c1cccc2	C26H24N2O6S	492.54	35	21	0.27	8	7	0	129.65	116.85	2.76	3.41	4.8	2.77	3.88	3.53	-4.96	0.00542	1.1e-05	Moderately soluble	-5.54	0.00141	2.86e-06	Moderately soluble	-8.29	2.54e-06	5.15e-09	Poorly soluble	High	No	No	No	Yes	Yes	No	Yes	-6.88	0	1	0	0	0	0.55	0	0	2	3.97
EN633	O=C(c1cn(nc1c1cccnc1)Cc1ccccc1)Nc1cccc(c1)N1CCCC1=O	C26H23N5O2	437.49	33	23	0.15	7	4	1	130.26	80.12	2.73	2.68	3.8	2.45	3.45	3.02	-4.29	0.0222	5.07e-05	Moderately soluble	-4.01	0.0423	9.67e-05	Moderately soluble	-8.21	2.67e-06	6.1e-09	Poorly soluble	High	No	Yes	No	Yes	Yes	Yes	Yes	-7.07	0	1	0	0	0	0.55	0	0	1	3.43
EN634	COc1cc(C(NC(=O)C2CC(=O)Nc3c2cccc3)C)c(cc1OC)C	C21H24N2O4	368.43	27	12	0.33	6	4	2	106.4	76.66	2.98	2.26	2.42	1.78	3.52	2.59	-3.48	0.122	0.00033	Soluble	-3.51	0.115	0.000312	Soluble	-6.48	0.000122	3.3e-07	Poorly soluble	High	Yes	Yes	No	Yes	No	Yes	Yes	-6.94	0	0	0	0	0	0.55	0	0	1	3.48
EN635	CCCCN1CC(CC1=O)c1nc2c(n1CC(=O)N(c1ccccc1)CC)cccc2	C25H30N4O2	418.53	31	15	0.4	9	3	0	128.05	58.44	3.47	3.54	3.82	2.88	3.56	3.46	-4.43	0.0156	3.72e-05	Moderately soluble	-4.45	0.0148	3.53e-05	Moderately soluble	-6.7	8.45e-05	2.02e-07	Poorly soluble	High	Yes	Yes	No	Yes	Yes	Yes	Yes	-6.34	0	0	0	0	0	0.55	0	0	3	3.87
EN636	N#CCCN(c1ccccc1F)C(=O)Cn1c(=O)c(ccc1C(F)(F)F)C(=O)N	C18H14F4N4O3	410.32	29	12	0.22	8	8	1	93.12	109.19	1.66	1.8	3.62	1.68	2.5	2.25	-3.3	0.207	0.000506	Soluble	-3.71	0.0796	0.000194	Soluble	-4.88	0.00543	1.32e-05	Moderately soluble	High	No	No	No	Yes	No	No	No	-7.52	0	0	0	0	0	0.55	0	0	2	2.88
EN637	O=C(N1CCCC1c1nnc2n1CCCCC2)c1cccc(c1)NC(=O)C1CCCO1	C23H29N5O3	423.51	31	11	0.57	6	5	1	120.06	89.35	2.97	1.6	2.2	2.02	2.16	2.19	-3.34	0.193	0.000457	Soluble	-3.09	0.346	0.000817	Soluble	-4.63	0.01	2.37e-05	Moderately soluble	High	No	Yes	No	No	No	Yes	Yes	-7.75	0	0	0	0	0	0.55	0	0	1	4.32
EN638	NC(=O)CCS(=O)(=O)CCN1CCCC1c1ccc(cc1)C(C)(C)C	C19H30N2O3S	366.52	25	6	0.63	8	4	1	105.7	88.85	2.63	2.18	2.79	1.9	2.69	2.44	-3.14	0.268	0.000732	Soluble	-3.68	0.0767	0.000209	Soluble	-4.91	0.00456	1.24e-05	Moderately soluble	High	No	Yes	No	No	No	Yes	Yes	-6.99	0	0	0	0	0	0.55	0	0	2	3.45
EN639	CC(=O)N1CCc2c1ccc(c2)C(=O)C(OC(=O)c1cc(=O)c2c(o1)cccc2)C	C23H19NO6	405.4	30	16	0.22	6	6	0	113.29	93.89	2.84	2.81	2.75	1.49	4	2.78	-4.12	0.0306	7.54e-05	Moderately soluble	-4.44	0.0148	3.64e-05	Moderately soluble	-6.34	0.000184	4.55e-07	Poorly soluble	High	No	No	No	Yes	Yes	No	Yes	-6.78	0	0	0	0	0	0.55	0	0	1	3.69
EN640	COc1ccc(cc1S(=O)(=O)Nc1ccc(c(c1)F)F)CC(=O)O	C15H13F2NO5S	357.33	24	12	0.13	6	7	2	81.51	101.08	1.47	2.08	4.13	2.28	2.22	2.44	-3.34	0.163	0.000457	Soluble	-3.83	0.0526	0.000147	Soluble	-5.31	0.00174	4.88e-06	Moderately soluble	High	No	No	No	No	No	No	No	-7	0	0	0	0	0	0.56	0	0	1	2.69
EN641	O=C(CN(C(=O)CSc1ccccc1F)C)Nc1cccc(c1)F	C17H16F2N2O2S	350.38	24	12	0.18	8	4	1	89.43	74.71	2.45	3.07	3.8	3.39	3.36	3.22	-3.79	0.057	0.000163	Soluble	-4.31	0.0173	4.94e-05	Moderately soluble	-6.03	0.00033	9.42e-07	Poorly soluble	High	Yes	No	Yes	Yes	Yes	Yes	Yes	-6.26	0	0	0	0	0	0.55	0	0	2	2.65
EN642	O=C1CCc2c(N1)ccc(c2)OC(=O)COc1ccc2c(c1)CCC2	C20H19NO4	337.37	25	12	0.3	5	4	1	96.68	64.63	2.79	3.35	2.47	2.77	4.09	3.09	-4.07	0.0289	8.56e-05	Moderately soluble	-4.38	0.0139	4.12e-05	Moderately soluble	-6.32	0.000162	4.81e-07	Poorly soluble	High	Yes	Yes	Yes	Yes	Yes	Yes	Yes	-5.98	0	0	0	0	0	0.55	0	1	0	2.65
EN643	CCOC(=O)Nc1cccc(c1)C(=O)OCc1c(Cl)nc2n1ccs2	C16H14ClN3O4S	379.82	25	14	0.19	8	5	1	94.44	110.17	3.18	4.15	3.63	1.83	3.06	3.17	-4.7	0.00765	2.01e-05	Moderately soluble	-6.17	0.000256	6.74e-07	Poorly soluble	-5.05	0.00335	8.83e-06	Moderately soluble	High	No	No	Yes	Yes	Yes	No	Yes	-5.67	0	0	0	0	0	0.55	0	1	3	3.22
EN644	NC(=O)C1CCN(C1)c1nc2ccccc2c(n1)c1ccccc1	C19H18N4O	318.37	24	16	0.21	3	3	1	97.33	72.11	2.51	2.77	2.23	2.16	2.5	2.43	-3.85	0.0445	0.00014	Soluble	-3.94	0.0366	0.000115	Soluble	-5.63	0.000746	2.34e-06	Moderately soluble	High	Yes	Yes	Yes	Yes	Yes	Yes	Yes	-6.28	0	0	0	0	0	0.55	0	0	0	2.91
EN645	COC(=O)c1ccc(c(c1)NC(=O)N1CCCC(C1)O)OC(C)C	C17H24N2O5	336.38	24	6	0.53	7	5	2	93.62	88.1	3.03	1.6	1.68	1.51	1.29	1.82	-2.66	0.742	0.00221	Soluble	-3.06	0.292	0.000868	Soluble	-2.93	0.399	0.00119	Soluble	High	No	Yes	No	No	No	No	No	-7.22	0	0	0	0	0	0.55	0	0	0	3.24
EN646	CC(C(=O)Nn1cnc2c1cccc2)NC(=O)c1[nH]nc2c1cccc2	C18H16N6O2	348.36	26	18	0.11	6	4	3	96.76	104.7	1.52	2.42	1.61	1.78	1.26	1.72	-3.64	0.0797	0.000229	Soluble	-4.26	0.0191	5.48e-05	Moderately soluble	-5.51	0.00106	3.05e-06	Moderately soluble	High	No	No	No	No	No	No	No	-6.71	0	0	0	0	0	0.55	0	0	0	3.18
EN647	CCC(=O)Nc1ccc(cc1)C(NC(=O)NCc1ccc2c(c1)OCO2)C	C20H23N3O4	369.41	27	12	0.3	9	4	3	101.69	88.69	2.98	2.22	2.66	1.97	2.72	2.51	-3.26	0.201	0.000545	Soluble	-3.72	0.0708	0.000192	Soluble	-6.3	0.000186	5.02e-07	Poorly soluble	High	No	Yes	No	Yes	Yes	Yes	Yes	-6.98	0	0	0	0	0	0.55	0	0	2	3.15
EN648	N#CC(c1nc2c([nH]1)cccc2)C(=O)COc1ccc2c(c1)cccc2	C21H15N3O2	341.36	26	19	0.1	5	4	1	98.95	78.77	1.38	4.08	3.97	1.85	4.43	3.14	-4.74	0.00625	1.83e-05	Moderately soluble	-5.44	0.00124	3.64e-06	Moderately soluble	-7.3	1.72e-05	5.04e-08	Poorly soluble	High	No	Yes	Yes	Yes	Yes	Yes	Yes	-5.49	0	0	0	0	0	0.55	0	0	1	3
EN649	O=C(N1CCCC(C1)(O)c1nnn(c1)C(C)C)c1cc2c([nH]1)cccc2	C19H23N5O2	353.42	26	14	0.42	4	4	2	102.41	87.04	2.21	1.5	1.97	1.44	2.03	1.83	-3.11	0.274	0.000775	Soluble	-2.94	0.41	0.00116	Soluble	-4.31	0.0173	4.91e-05	Moderately soluble	High	No	Yes	No	No	No	No	No	-7.39	0	0	0	0	0	0.55	0	0	1	3.55
EN650	Clc1ccc(cc1)C1N(CCc2c1ccs2)C(=O)[C@H]1CC[C@H](O1)C(=O)N	C19H19ClN2O3S	390.88	26	11	0.37	4	3	1	104.17	100.87	2.28	2.68	2.2	1.87	3.67	2.54	-4	0.039	9.98e-05	Moderately soluble	-4.45	0.0139	3.54e-05	Moderately soluble	-4.59	0.01	2.56e-05	Moderately soluble	High	No	Yes	No	Yes	Yes	Yes	Yes	-6.78	0	0	0	0	0	0.55	0	0	1	3.99
EN651	O=C1CC(C1)C(=O)NCc1c(Cl)cccc1n1ccnc1	C15H14ClN3O2	303.74	21	11	0.27	5	3	1	78.66	63.99	1.94	0.83	1.97	1.2	2.43	1.67	-2.3	1.51	0.00497	Soluble	-1.76	5.32	0.0175	Very soluble	-4.7	0.00602	1.98e-05	Moderately soluble	High	Yes	Yes	Yes	Yes	No	No	No	-7.56	0	0	0	0	0	0.55	0	0	0	2.2
EN652	NC(=O)CCN1C(=O)NC(C1=O)(C)c1cccc(c1)C(F)(F)F	C14H14F3N3O3	329.27	23	6	0.36	5	6	2	80.25	92.5	1.72	0.75	1.63	1.33	1.74	1.43	-2.22	2	0.00607	Soluble	-2.27	1.76	0.00535	Soluble	-4.03	0.0308	9.35e-05	Moderately soluble	High	No	No	No	No	No	No	No	-7.78	0	0	0	0	0	0.55	0	1	0	2.84
EN653	CN(C(=O)CN(C1CCCC1)CC(=O)N)Cc1cc(ccc1F)C#N	C18H23FN4O2	346.4	25	6	0.5	8	5	1	90.94	90.43	2.71	1.32	1.65	0.83	1.84	1.67	-2.47	1.18	0.0034	Soluble	-2.82	0.524	0.00151	Soluble	-3.7	0.0698	0.000201	Soluble	High	No	Yes	No	No	No	No	No	-7.48	0	0	0	0	0	0.55	0	0	1	2.56
EN654	Cc1ccc2n(c1)cc(n2)COc1cccc(c1)C(=O)NCc1cccc(c1)CN1CCCC1=O	C28H28N4O3	468.55	35	21	0.25	9	4	1	137.71	75.94	3.98	3.76	3.44	2.47	4.31	3.59	-4.96	0.00509	1.09e-05	Moderately soluble	-5.05	0.0042	8.96e-06	Moderately soluble	-8.65	1.04e-06	2.23e-09	Poorly soluble	High	Yes	Yes	Yes	Yes	Yes	Yes	Yes	-6.49	0	1	0	0	0	0.55	0	0	3	3.26
EN655	CC1CC1C(=O)Nc1ccc(cc1C(=O)Nc1ccc(c(c1)C(=O)N)F)F	C19H17F2N3O3	373.35	27	12	0.21	7	5	3	95.29	101.29	2.45	2.46	3.37	2.42	2.87	2.71	-3.57	0.1	0.000268	Soluble	-4.23	0.0219	5.87e-05	Moderately soluble	-5.76	0.000643	1.72e-06	Moderately soluble	High	No	Yes	No	No	Yes	Yes	No	-6.83	0	0	0	0	0	0.55	0	0	1	3.29
EN656	NC(=O)COc1cccc(c1)CN1CCc2c(C1)ncnc2	C16H18N4O2	298.34	22	12	0.31	5	5	1	84.97	81.34	1.95	0.52	0.21	0.15	1.69	0.9	-2.09	2.42	0.00811	Soluble	-1.8	4.74	0.0159	Very soluble	-4.47	0.0102	3.42e-05	Moderately soluble	High	No	Yes	No	No	No	No	No	-7.75	0	0	0	0	0	0.55	0	0	0	2.44
EN657	CCC1(C)NC(=O)N(C1=O)NC(=O)CN1CCn2c(C1)ncc2	C14H20N6O3	320.35	23	5	0.57	5	5	2	91.66	99.57	1.33	-0.84	-1.84	-0.43	-1.08	-0.57	-1.13	23.9	0.0745	Very soluble	-0.77	54.3	0.17	Very soluble	-2.12	2.4	0.0075	Soluble	High	No	Yes	No	No	No	No	No	-8.85	0	1	0	0	0	0.55	0	1	0	3.62
EN658	O=C(NCc1ccnc(c1)N(C)C)NCCS(=O)c1ccccc1	C17H22N4O2S	346.45	24	12	0.29	9	3	2	95.95	93.54	2.43	1	2.47	1.4	0.83	1.63	-2.39	1.4	0.00404	Soluble	-2.55	0.969	0.0028	Soluble	-5.9	0.000436	1.26e-06	Moderately soluble	High	No	Yes	No	No	No	Yes	Yes	-7.7	0	0	0	0	0	0.55	0	0	1	3.41
EN659	OCC(C(=O)NC)NS(=O)(=O)c1ccc(cc1C)C(F)(F)F	C12H15F3N2O4S	340.32	22	6	0.42	7	8	3	70.89	103.88	1.73	0.83	2.63	0.66	1.12	1.4	-2.21	2.09	0.00613	Soluble	-2.59	0.867	0.00255	Soluble	-3.88	0.0448	0.000132	Soluble	High	No	No	No	No	No	No	No	-7.79	0	0	0	0	0	0.55	0	0	0	3.24
EN660	O=C(C1OCC2C1CCOC2)Nc1cc(nn1c1ccccc1)C1CCC1	C21H25N3O3	367.44	27	11	0.52	5	4	1	101.93	65.38	3.22	2.71	2.94	2.44	2.41	2.74	-3.8	0.0587	0.00016	Soluble	-3.74	0.0674	0.000184	Soluble	-4.48	0.0121	3.3e-05	Moderately soluble	High	Yes	Yes	No	No	No	Yes	Yes	-6.62	0	0	0	0	0	0.55	0	0	1	4.29
EN661	CN(c1ccc(cn1)S(=O)(=O)Nc1ccc(cc1)Cn1cncc1)C	C17H19N5O2S	357.43	25	17	0.18	6	4	1	97.09	88.5	2.09	1.52	3.08	0.68	0.49	1.57	-3.12	0.271	0.000757	Soluble	-2.99	0.368	0.00103	Soluble	-5.52	0.00108	3.02e-06	Moderately soluble	High	No	No	No	No	Yes	Yes	Yes	-7.4	0	0	0	0	0	0.55	0	0	1	2.84
EN662	Cn1c(N)c(C(=O)CSc2n[nH]c(=O)n2CCCOC)c(=O)[nH]c1=O	C13H18N6O5S	370.38	25	11	0.46	8	6	3	91.6	183.16	1.71	-0.48	-1.44	-0.78	0.56	-0.09	-1.63	8.65	0.0234	Very soluble	-2.9	0.467	0.00126	Soluble	-2.49	1.21	0.00326	Soluble	Low	No	No	No	No	No	No	No	-8.9	1	1	1	1	1	0.55	0	0	2	3.27
EN663	O=C(Cc1n[nH]c(=O)c2c1cccc2)OCC(=O)N(CC(=O)Nc1ccc(cc1)F)C	C21H19FN4O5	426.4	31	16	0.19	10	7	2	109.54	121.46	1.87	1.57	1.47	1.63	2.83	1.87	-3.19	0.272	0.000639	Soluble	-3.73	0.0792	0.000186	Soluble	-6.51	0.000133	3.12e-07	Poorly soluble	High	No	Yes	No	No	No	No	No	-7.79	0	0	0	0	0	0.55	0	0	2	3.05
EN664	COc1cc(OC)ccc1c1nnc([nH]1)NC(=O)COc1cccc(c1)F	C18H17FN4O4	372.35	27	17	0.17	8	7	2	95.09	98.36	1.73	2.39	2.87	1.53	3.02	2.31	-3.59	0.0952	0.000256	Soluble	-4.1	0.0298	8e-05	Moderately soluble	-6.52	0.000112	3.01e-07	Poorly soluble	High	No	Yes	No	No	Yes	Yes	Yes	-6.87	0	0	0	0	0	0.55	0	0	2	3.07
EN665	NC(=O)CN(C(=O)CSc1ccccc1Cl)CC(=O)N	C12H14ClN3O3S	315.78	20	6	0.25	8	3	2	76.12	131.79	1.03	0.48	0.23	0.53	0.65	0.58	-1.79	5.07	0.0161	Very soluble	-2.82	0.481	0.00152	Soluble	-2.79	0.518	0.00164	Soluble	High	No	No	No	No	No	No	No	-7.89	0	0	0	1	0	0.55	0	0	1	2.57
EN666	O=C(c1cc(cc(c1)C(F)(F)F)C(F)(F)F)OCC(=O)N1CCNC1=O	C14H10F6N2O4	384.23	26	6	0.36	7	10	1	79.16	75.71	2.47	2.45	3.98	2.64	2.91	2.89	-3.47	0.129	0.000335	Soluble	-3.68	0.0796	0.000207	Soluble	-4.25	0.0214	5.56e-05	Moderately soluble	High	Yes	No	Yes	No	No	No	No	-6.9	0	0	0	0	0	0.55	0	0	1	2.47
EN667	O=C(c1ccccc1S(=O)(=O)C)Nc1cccc(c1)c1[nH]ncc1	C17H15N3O3S	341.38	24	17	0.06	5	4	2	91.33	100.3	1.44	1.95	3.62	1.82	2.47	2.26	-3.38	0.143	0.000418	Soluble	-3.68	0.0712	0.000208	Soluble	-6.55	9.67e-05	2.83e-07	Poorly soluble	High	No	No	No	No	No	No	No	-7	0	0	0	0	0	0.55	0	0	0	2.51
EN668	O=C(c1cccc(c1)CN1CCCC1=O)Nc1ccnn1Cc1ccccc1Cl	C22H21ClN4O2	408.88	29	17	0.23	7	3	1	116.29	67.23	3.01	2.98	3.24	3.24	3.5	3.19	-4.22	0.0244	5.97e-05	Moderately soluble	-4.06	0.036	8.8e-05	Moderately soluble	-7.12	3.12e-05	7.62e-08	Poorly soluble	High	Yes	Yes	No	Yes	Yes	Yes	Yes	-6.68	0	0	0	0	0	0.55	0	0	1	2.85
EN669	O[C@@H]1CC(=C[C@H]([C@H]1O)O)C(=O)NC1CC(C)(C)Oc2c1cccc2	C18H23NO5	333.38	24	6	0.5	3	5	4	87.79	99.02	1.69	0.28	0.49	0.39	0.91	0.75	-2.07	2.84	0.0085	Soluble	-1.92	4	0.012	Very soluble	-2.47	1.12	0.00336	Soluble	High	No	Yes	No	No	No	No	No	-8.13	0	0	0	0	0	0.55	0	0	0	4.24
EN670	CC(Cc1nc(O)cc(c1)C(=O)Nc1ccn(n1)CC(=O)O)C	C15H18N4O4	318.33	23	11	0.33	7	6	3	83.49	117.34	1.27	1.63	1.33	0.84	0.77	1.17	-2.73	0.589	0.00185	Soluble	-3.71	0.0625	0.000196	Soluble	-2.97	0.343	0.00108	Soluble	High	No	Yes	No	No	No	No	No	-7.08	0	0	0	0	0	0.56	0	0	0	2.75
EN671	O=C(Cn1c(=O)[nH]c2c1cccc2)Nc1cccc(c1)n1cncc1	C18H15N5O2	333.34	25	20	0.06	5	3	2	94.78	84.71	2.07	1.4	1.96	1.45	1.55	1.69	-3.05	0.297	0.00089	Soluble	-2.78	0.55	0.00165	Soluble	-5.42	0.00128	3.84e-06	Moderately soluble	High	No	No	No	No	No	Yes	No	-7.34	0	0	0	0	0	0.55	0	0	0	2.75
EN672	Cc1cc(n(n1)CCOC(=O)c1cccc(c1)C(F)(F)F)NC(=O)c1cccc(c1)C(F)(F)F	C22H17F6N3O3	485.38	34	17	0.23	10	10	1	108.28	73.22	3.4	5.05	7.45	3.93	5.05	4.98	-5.74	0.000882	1.82e-06	Moderately soluble	-6.33	0.000227	4.69e-07	Poorly soluble	-7.94	5.56e-06	1.15e-08	Poorly soluble	Low	No	No	Yes	Yes	Yes	No	Yes	-5.68	0	2	0	1	1	0.55	0	0	3	3.19
EN673	O=C(COC(=O)CN1C(=O)c2c(C1=O)cccc2)NCC(=O)Nc1ccc(c(c1F)F)F	C20H14F3N3O6	449.34	32	12	0.15	10	9	2	103.94	121.88	2.46	1.37	1.69	1.73	2.71	1.99	-3.11	0.352	0.000783	Soluble	-3.53	0.132	0.000294	Soluble	-6.2	0.000285	6.34e-07	Poorly soluble	High	No	Yes	Yes	No	Yes	No	Yes	-8.07	0	0	0	0	0	0.55	0	2	2	2.72
EN674	O=C(Nc1cccc2c1ccnc2)NC(C(=O)N)Cc1ccccc1	C19H18N4O2	334.37	25	16	0.11	7	3	3	96.25	97.11	1.88	2.04	2.26	1.41	1.95	1.91	-3.21	0.206	0.000617	Soluble	-3.71	0.0656	0.000196	Soluble	-6.28	0.000174	5.21e-07	Poorly soluble	High	No	Yes	No	Yes	No	Yes	Yes	-6.89	0	0	0	0	0	0.55	0	0	0	2.77
EN675	CCn1cc(c2c1cccc2)CC(=O)N1CCCC1c1ccccn1	C21H23N3O	333.43	25	15	0.33	5	2	0	104.19	38.13	2.99	2.68	3.26	2.4	3.52	2.97	-3.71	0.0651	0.000195	Soluble	-3.13	0.245	0.000736	Soluble	-5.93	0.000388	1.16e-06	Moderately soluble	High	Yes	Yes	Yes	Yes	Yes	Yes	Yes	-6.43	0	0	0	0	0	0.55	0	0	0	3.14
EN676	CC(C(c1ccc(cc1)F)O)NC(=O)c1nc2ccccc2c(=O)[nH]1	C18H16FN3O3	341.34	25	16	0.17	5	5	3	90.58	95.08	2.2	1.78	2.01	2.1	3.26	2.27	-3.22	0.205	0.000601	Soluble	-3.39	0.137	0.000403	Soluble	-5.91	0.000422	1.24e-06	Moderately soluble	High	No	Yes	No	No	No	No	No	-7.12	0	0	0	0	0	0.55	0	0	0	3.16
EN677	COC(=O)C1CC2C(N1C(=O)Cn1c3ccccc3c(=O)c3c1cccc3)CCCC2	C25H26N2O4	418.48	31	14	0.4	5	4	0	123.92	68.61	3.61	4.44	3.11	2.54	3.22	3.39	-5.24	0.00243	5.81e-06	Moderately soluble	-5.6	0.00105	2.52e-06	Moderately soluble	-5.66	0.000924	2.21e-06	Moderately soluble	High	Yes	No	No	Yes	Yes	Yes	Yes	-5.7	0	0	0	0	0	0.55	0	1	2	3.92
EN678	O=C(CN1c2ccccc2N(S1(=O)=O)CC(=O)NCc1ccco1)NCc1ccco1	C20H20N4O6S	444.46	31	16	0.2	10	6	2	116.7	133.48	2.34	0.5	1.39	-0.11	0.39	0.9	-2.63	1.04	0.00233	Soluble	-2.87	0.595	0.00134	Soluble	-5.95	0.000498	1.12e-06	Moderately soluble	High	No	Yes	No	No	Yes	No	Yes	-8.66	0	0	0	1	0	0.55	0	0	2	3.47
EN679	CCC(NS(=O)(=O)Cc1cccc(c1)NC(=O)N1CCCC(CC1)OC)C	C19H31N3O4S	397.53	27	6	0.63	9	5	2	111.73	96.12	2.92	2.1	3.29	1.36	1.41	2.22	-3.2	0.252	0.000634	Soluble	-3.75	0.0709	0.000178	Soluble	-4.83	0.00585	1.47e-05	Moderately soluble	High	No	Yes	No	No	No	No	Yes	-7.23	0	0	0	0	0	0.55	0	0	2	4.09
EN680	NC(=O)C1C2CCCC2CN1S(=O)(=O)CCc1ccc2c(c1)CCO2	C18H24N2O4S	364.46	25	6	0.61	5	5	1	98.47	98.08	1.89	1.77	1.78	1.12	1.4	1.59	-3.06	0.316	0.000866	Soluble	-3.45	0.13	0.000357	Soluble	-3.55	0.103	0.000284	Soluble	High	No	Yes	No	No	No	No	No	-7.27	0	0	0	0	0	0.55	0	0	1	3.99
EN681	CN(C(=O)[C@H]1CC[C@H](O1)C(=O)Nc1cc(nn1Cc1ccccc1)C(C)(C)C)C	C22H30N4O3	398.5	29	11	0.5	8	4	1	112.47	76.46	3.78	3.01	2.61	1.92	2.27	2.72	-3.96	0.0437	0.00011	Soluble	-4.28	0.0209	5.24e-05	Moderately soluble	-4.91	0.00486	1.22e-05	Moderately soluble	High	Yes	No	No	No	Yes	Yes	Yes	-6.59	0	0	0	0	0	0.55	0	0	2	4.19
EN682	COc1ccc2c(c1)oc(=O)cc2CC(=O)NCc1n[nH]cc1	C16H15N3O4	313.31	23	15	0.19	6	5	2	83.19	97.22	1.9	0.47	1.23	0.61	2.85	1.41	-2.17	2.14	0.00684	Soluble	-2.08	2.6	0.00831	Soluble	-5.89	0.000406	1.3e-06	Moderately soluble	High	No	Yes	Yes	No	No	No	No	-7.88	0	0	0	0	0	0.55	0	1	0	2.79
EN683	NC(=O)C1CCCN(C1)C1CC(=O)N(C1=O)c1c(C)cccc1C	C18H23N3O3	329.39	24	6	0.5	3	4	1	97.86	83.71	2.21	0.97	0.37	1.12	1.56	1.25	-2.48	1.09	0.00331	Soluble	-2.32	1.59	0.00483	Soluble	-3.22	0.198	0.0006	Soluble	High	No	Yes	No	No	No	No	No	-7.62	0	0	0	0	0	0.55	0	1	0	3.31
EN684	O=C(c1cccnc1N1CCCC1)Nc1ccc(cc1)NS(=O)(=O)C	C17H20N4O3S	360.43	25	12	0.29	6	4	2	101.36	99.78	2.2	1.6	2.62	1.06	0.93	1.68	-3.04	0.327	0.000908	Soluble	-3.31	0.178	0.000493	Soluble	-5.3	0.00179	4.95e-06	Moderately soluble	High	No	Yes	No	No	Yes	Yes	Yes	-7.36	0	0	0	0	0	0.55	0	0	1	2.62
EN685	NC(=O)Cn1ncc(c1)NC(=O)C(c1ccccc1F)(C)C	C15H17FN4O2	304.32	22	11	0.27	6	4	2	79.46	90.01	1.71	1.08	1.65	1.07	1.3	1.36	-2.38	1.27	0.00416	Soluble	-2.56	0.834	0.00274	Soluble	-4.01	0.0296	9.73e-05	Moderately soluble	High	No	No	No	No	No	No	No	-7.39	0	0	0	0	0	0.55	0	0	0	2.57
EN686	O=C(N(Cc1cccc2c1cccc2)C)Cc1cc2ccccc2[nH]c1=O	C23H20N2O2	356.42	27	20	0.13	5	2	1	109.04	53.17	2.61	3.48	3.73	3.36	4.96	3.63	-4.46	0.0123	3.46e-05	Moderately soluble	-4.28	0.0187	5.26e-05	Moderately soluble	-8.24	2.06e-06	5.78e-09	Poorly soluble	High	Yes	Yes	Yes	Yes	Yes	Yes	Yes	-6	0	0	0	0	0	0.55	0	0	1	2.52
EN687	OC1CN(C(C1)C1CCCCC1)Cc1ccc(cc1[N+](=O)[O-])C(=O)N	C18H25N3O4	347.41	25	6	0.61	5	5	2	100.14	112.38	2.33	2.41	1.68	1.14	-0.01	1.51	-3.36	0.152	0.000437	Soluble	-4.41	0.0135	3.87e-05	Moderately soluble	-2.58	0.914	0.00263	Soluble	High	No	Yes	No	No	No	Yes	No	-6.71	0	0	0	0	0	0.55	0	2	0	3.55
EN688	CCN(c1ccc(cc1F)CNC(=O)c1c(=O)[nH]nc(c1C)C)CC	C18H23FN4O2	346.4	25	12	0.39	7	4	2	96.05	78.09	2.82	2.46	2.57	2.43	3.88	2.83	-3.43	0.128	0.000371	Soluble	-3.74	0.0625	0.00018	Soluble	-6.42	0.000132	3.81e-07	Poorly soluble	High	Yes	No	No	No	No	No	Yes	-6.67	0	0	0	0	0	0.55	1	0	0	2.83
EN689	O=C(c1ccc2c(n1)[nH]c(=O)[nH]2)N1CC2(C1)CCCC2	C14H16N4O2	272.3	20	9	0.5	2	3	2	78.07	81.85	2.16	1.08	0.89	1.4	2.46	1.6	-2.41	1.06	0.00389	Soluble	-2.39	1.11	0.00407	Soluble	-3.66	0.0598	0.00022	Soluble	High	No	Yes	Yes	No	No	Yes	No	-7.19	0	0	0	0	0	0.55	0	0	0	2.66
EN690	NC(=O)CC1(O)CCCN(C1)C(=O)c1ccc2c(c1)cc[nH]2	C16H19N3O3	301.34	22	9	0.38	4	3	3	86.14	99.42	1.56	0.6	0.63	0.42	1.58	0.96	-2.13	2.26	0.0075	Soluble	-2.26	1.65	0.00547	Soluble	-3.35	0.134	0.000444	Soluble	High	No	Yes	No	No	No	No	No	-7.71	0	0	0	0	0	0.55	0	0	0	2.47
EN691	OCC1(CCCN(C1)c1ccc(nn1)C(=O)N)Cc1ccccc1	C18H22N4O2	326.39	24	12	0.39	5	4	2	94.58	92.34	2.49	1.39	1.02	1.71	1.96	1.71	-2.78	0.543	0.00166	Soluble	-2.93	0.381	0.00117	Soluble	-4.68	0.00679	2.08e-05	Moderately soluble	High	No	Yes	No	No	No	Yes	No	-7.3	0	0	0	0	0	0.55	0	0	0	3.06
EN692	Cc1ccc(cc1)c1nnc(n1CC(=O)Nc1cccc(c1)C(=O)C)S	C19H18N4O2S	366.44	26	17	0.16	6	4	1	102.97	115.68	2.26	2.62	3.19	1.95	3.14	2.63	-3.85	0.0517	0.000141	Soluble	-4.7	0.00732	2e-05	Moderately soluble	-6.26	0.000202	5.51e-07	Poorly soluble	High	No	No	No	Yes	Yes	No	Yes	-6.68	0	0	0	0	0	0.55	0	1	1	2.71
EN693	NC(=O)C1CCN(C1)C(=O)COc1ccc(cc1Cl)F	C13H14ClFN2O3	300.71	20	6	0.38	5	4	1	74.55	72.63	1.52	1.16	1.23	1.29	1.87	1.41	-2.33	1.42	0.00471	Soluble	-2.28	1.58	0.00525	Soluble	-3.18	0.199	0.000661	Soluble	High	No	No	No	No	No	No	No	-7.31	0	0	0	0	0	0.55	0	0	0	2.78
EN694	O=C(C1COCC(=O)N1Cc1ccccc1)NCc1ccc(nc1)C	C19H21N3O3	339.39	25	12	0.32	6	4	1	96.48	71.53	2.11	1.08	0.75	0.52	2.53	1.4	-2.58	0.885	0.00261	Soluble	-2.17	2.27	0.0067	Soluble	-5.55	0.000954	2.81e-06	Moderately soluble	High	No	Yes	No	No	No	No	No	-7.6	0	0	0	0	0	0.55	0	0	0	3.04
EN695	O=C(C1CCC(=O)N1)Nc1cc(cc(c1)C(F)(F)F)C(F)(F)F	C13H10F6N2O2	340.22	23	6	0.38	5	8	2	69.98	58.2	2.28	2.31	4.67	2.49	3.34	3.02	-3.27	0.184	0.00054	Soluble	-3.17	0.23	0.000675	Soluble	-4.96	0.00376	1.1e-05	Moderately soluble	High	Yes	No	No	Yes	No	No	No	-6.74	0	0	0	0	0	0.55	0	0	0	2.44
EN696	CCC(=O)Nc1ccc(cc1)C(NC(=O)NCc1ccc2c(c1)OCCO2)C	C21H25N3O4	383.44	28	12	0.33	9	4	3	106.5	88.69	3.15	2.12	2.7	1.79	2.97	2.55	-3.28	0.203	0.00053	Soluble	-3.61	0.0933	0.000243	Soluble	-6.57	0.000104	2.71e-07	Poorly soluble	High	No	Yes	No	Yes	Yes	Yes	Yes	-7.13	0	0	0	0	0	0.55	0	0	2	3.29
EN697	O=C(Nc1ccccc1)Nc1cccc(c1)CNC(=O)c1c(C)oc2c1c(=O)n(cn2)C	C23H21N5O4	431.44	32	21	0.13	8	5	3	120.7	118.26	3.07	2.02	2.88	2.38	2.36	2.54	-3.75	0.0776	0.00018	Soluble	-4.13	0.0319	7.4e-05	Moderately soluble	-7.78	7.11e-06	1.65e-08	Poorly soluble	High	No	Yes	No	No	Yes	No	Yes	-7.5	0	0	0	0	0	0.55	0	0	2	3.66
EN698	O=C(Nc1c(F)cccc1N1CCCC1)CC1CCCCN1C(=O)C	C19H26FN3O2	347.43	25	6	0.58	6	3	1	103.9	52.65	3.13	2.15	2.62	2.49	2.74	2.63	-3.13	0.257	0.000741	Soluble	-2.89	0.45	0.00129	Soluble	-4.32	0.0167	4.8e-05	Moderately soluble	High	Yes	Yes	No	No	No	Yes	No	-6.89	0	0	0	0	0	0.55	0	0	0	3.24
EN699	O=C(N1CCCC(C1)c1ccncc1)CNS(=O)(=O)c1cccs1	C16H19N3O3S2	365.47	24	11	0.38	6	5	1	96.24	115.99	2.52	1.6	2.53	0.44	2.04	1.83	-3.06	0.32	0.000877	Soluble	-3.65	0.0823	0.000225	Soluble	-4.58	0.0095	2.6e-05	Moderately soluble	High	No	No	No	Yes	Yes	No	Yes	-7.39	0	0	0	0	0	0.55	0	0	1	3.44
EN700	Cc1ccc(c(n1)NC(=O)C1Cc2ccccc2CN1C(=O)C)O	C18H19N3O3	325.36	24	12	0.28	4	4	2	94.31	82.53	2.08	1.5	1.28	1.23	1.93	1.61	-2.91	0.402	0.00124	Soluble	-2.84	0.469	0.00144	Soluble	-4.6	0.00812	2.49e-05	Moderately soluble	High	No	Yes	No	No	No	No	No	-7.22	0	0	0	0	0	0.55	0	0	0	3.06
EN701	CC(=O)NC1CN(CC(=O)N2CCOCC2)c2c(C1)cccc2	C17H23N3O3	317.38	23	6	0.53	5	3	1	93.88	61.88	2.59	0.61	-0.35	0.56	1.2	0.92	-2.06	2.8	0.00881	Soluble	-1.48	10.4	0.0328	Very soluble	-3.24	0.182	0.000574	Soluble	High	No	Yes	No	No	No	No	No	-7.8	0	0	0	0	0	0.55	0	0	0	3.06
EN702	NC(=O)COc1cccc(c1)C(=O)Nc1cccc(c1)NS(=O)(=O)C	C16H17N3O5S	363.39	25	12	0.12	8	5	3	93.13	135.97	1.12	0.31	1.87	0.35	0.29	0.79	-2.12	2.79	0.00766	Soluble	-2.73	0.679	0.00187	Soluble	-4.96	0.00394	1.08e-05	Moderately soluble	High	No	No	No	No	No	No	No	-8.3	0	0	0	1	0	0.55	0	0	2	2.49
EN703	O=C(Cc1ccccc1)NCCC(C(F)(F)F)(c1nccn1C)O	C16H18F3N3O2	341.33	24	11	0.38	8	6	2	81.21	67.15	2.12	1.4	3.07	1.1	2.53	2.04	-2.65	0.765	0.00224	Soluble	-2.41	1.32	0.00385	Soluble	-4.86	0.00477	1.4e-05	Moderately soluble	High	Yes	Yes	No	No	No	No	No	-7.39	0	0	0	0	0	0.55	0	0	1	2.94
EN704	NC(=O)C1CCN(C1)C(=O)c1cnc2c(c1)c(=O)n(c(=O)n2C)C	C15H17N5O4	331.33	24	10	0.4	3	5	1	89.81	120.29	1.72	-1.45	-1.8	-0.09	-0.49	-0.42	-1.09	26.9	0.0811	Very soluble	-0.57	88.6	0.268	Very soluble	-1.62	7.95	0.024	Soluble	Low	No	No	No	No	No	No	No	-9.35	0	1	0	0	0	0.55	0	0	0	2.92
EN705	O=C(NCc1cccc(c1)Cn1cncc1)CCC1NC(=O)NC1=O	C17H19N5O3	341.36	25	11	0.29	8	4	3	96.89	105.12	1.34	-0.22	-0.38	0.05	0.97	0.35	-1.62	8.27	0.0242	Very soluble	-1.53	10.1	0.0295	Very soluble	-4.99	0.00347	1.02e-05	Moderately soluble	High	No	Yes	No	No	No	No	No	-8.54	0	0	0	0	0	0.55	0	1	1	2.67
EN706	O=C1CCc2c(N1)ccc(c2)S(=O)(=O)NCc1ccc2c(c1)OCO2	C17H16N2O5S	360.38	25	12	0.24	4	6	2	92.99	102.11	2.12	1.34	2.14	1.06	1.87	1.71	-3.01	0.352	0.000978	Soluble	-3.09	0.296	0.00082	Soluble	-5.77	0.000608	1.69e-06	Moderately soluble	High	No	Yes	Yes	No	No	Yes	Yes	-7.55	0	0	0	0	0	0.55	0	0	1	2.76
EN707	OC(c1ccc2c(c1)cccc2)CNc1ncnc2c1[nH]cn2	C17H15N5O	305.33	23	19	0.12	4	4	3	88.95	86.72	1.77	2.51	2.14	1.48	2.57	2.09	-3.66	0.0665	0.000218	Soluble	-3.98	0.0322	0.000105	Soluble	-6.28	0.000162	5.31e-07	Poorly soluble	High	No	Yes	No	Yes	No	Yes	Yes	-6.38	0	0	0	0	0	0.55	0	0	0	2.81
EN708	O=C(Cn1ccc(n1)C(F)(F)F)Nc1cccc(c1)S(=O)C	C13H12F3N3O2S	331.31	22	11	0.23	6	6	1	74.73	83.2	1.49	1.28	4.11	1.49	1.24	1.92	-2.67	0.701	0.00212	Soluble	-2.63	0.783	0.00236	Soluble	-4.6	0.0084	2.54e-05	Moderately soluble	High	No	No	No	Yes	No	No	No	-7.41	0	0	0	0	0	0.55	0	0	0	2.95
EN709	NC(=O)CC1CCCN(CC1)Cc1onc(c1)c1cnn(c1C)C	C17H25N5O2	331.41	24	10	0.59	5	5	1	94.98	90.18	2.63	0.56	1.33	0.63	1.58	1.35	-2.23	1.97	0.00594	Soluble	-2.03	3.12	0.00942	Soluble	-3.69	0.068	0.000205	Soluble	High	No	Yes	No	No	No	No	No	-7.92	0	0	0	0	0	0.55	0	0	0	3.84
EN710	OCC1CN(CC1O)c1ncc(c(n1)c1ccsc1)F	C13H14FN3O2S	295.33	20	11	0.38	3	5	2	77.08	97.72	2.5	1.38	1.17	0.72	2.37	1.63	-2.75	0.526	0.00178	Soluble	-3.04	0.272	0.000922	Soluble	-2.95	0.332	0.00112	Soluble	High	No	No	No	No	No	No	No	-7.12	0	0	0	0	0	0.55	0	0	0	3.44
EN711	NC(=O)Cc1occc1C(=O)Nc1cccc2c1CCN(C2)CC(O)(C)C	C20H25N3O4	371.43	27	11	0.4	7	5	3	105.47	108.8	2.49	0.47	0.97	0.52	2.16	1.32	-2.28	1.96	0.00527	Soluble	-2.32	1.76	0.00475	Soluble	-4.89	0.00481	1.29e-05	Moderately soluble	High	No	Yes	No	No	No	No	No	-8.23	0	0	0	0	0	0.55	0	0	1	3.38
EN712	O=C(c1c(Cl)nc2n1cccc2)Nc1cccc(c1)COCc1ccco1	C20H16ClN3O3	381.81	27	20	0.1	7	4	1	102.03	68.77	3.12	4.14	4.06	1.79	3.4	3.3	-4.9	0.00479	1.25e-05	Moderately soluble	-5.29	0.00195	5.11e-06	Moderately soluble	-7.44	1.4e-05	3.66e-08	Poorly soluble	High	Yes	No	Yes	Yes	Yes	Yes	Yes	-5.69	0	0	0	0	0	0.55	0	0	2	2.94
EN713	NC(=O)C1CCN(CC1)C(=O)c1oc2c(c1C)ccc1c2cccc1	C20H20N2O3	336.38	25	13	0.3	3	3	1	100.52	76.54	2.46	3.1	2.85	1.98	3.12	2.7	-4.07	0.0289	8.6e-05	Moderately soluble	-4.38	0.0142	4.21e-05	Moderately soluble	-5.35	0.0015	4.46e-06	Moderately soluble	High	Yes	Yes	Yes	Yes	Yes	Yes	Yes	-6.15	0	0	0	0	0	0.55	0	0	0	2.85
EN714	CCCCN(c1c(=O)[nH]c(=O)n(c1N)CCCC)C(=O)CSC(c1ccccc1)c1ccccc1	C27H34N4O3S	494.65	35	18	0.37	13	3	2	146.42	126.49	3.25	4.68	4.26	3.7	5.04	4.19	-5.38	0.00207	4.19e-06	Moderately soluble	-7.06	4.27e-05	8.63e-08	Poorly soluble	-8.2	3.15e-06	6.37e-09	Poorly soluble	Low	No	No	No	Yes	Yes	Yes	Yes	-5.99	0	2	1	0	0	0.55	0	0	3	3.97
EN715	COc1ccc(cc1CNC(=O)NC(c1cccc(c1)NC(=O)C)C)OC	C20H25N3O4	371.43	27	12	0.3	10	4	3	103.81	88.69	3.16	1.88	2.56	1.96	2.58	2.43	-3	0.375	0.00101	Soluble	-3.36	0.16	0.000432	Soluble	-6.39	0.00015	4.03e-07	Poorly soluble	High	No	Yes	No	Yes	Yes	Yes	No	-7.23	0	0	0	0	0	0.55	0	0	2	3.1
EN716	O=C(NC(c1ccc2c(c1)OCCO2)C)COc1ccc(cc1C(=O)N)Cl	C19H19ClN2O5	390.82	27	12	0.26	7	5	2	98.82	99.88	2.79	2.35	2.14	1.29	3.08	2.33	-3.61	0.0958	0.000245	Soluble	-4.09	0.032	8.18e-05	Moderately soluble	-5.66	0.000849	2.17e-06	Moderately soluble	High	No	Yes	Yes	Yes	Yes	Yes	Yes	-7.02	0	0	0	0	0	0.55	0	0	1	3.41
EN717	CNC(=O)C1Oc2ccccc2N(C1)C(=O)COc1ccc(cc1)C#N	C19H17N3O4	351.36	26	12	0.21	6	5	1	96.31	91.66	2.07	1.82	1.1	0.45	1.79	1.45	-3.11	0.272	0.000775	Soluble	-3.36	0.152	0.000432	Soluble	-4.84	0.00509	1.45e-05	Moderately soluble	High	No	No	No	Yes	Yes	No	Yes	-7.15	0	0	0	0	0	0.55	0	0	1	3.24
EN718	COc1ccc(cc1S(=O)(=O)NC1(COCC1)CC(=O)O)Cl	C13H16ClNO6S	349.79	22	6	0.46	6	7	2	78.66	110.31	1.79	1.4	2.34	0.28	1.23	1.41	-2.7	0.704	0.00201	Soluble	-3.32	0.167	0.000478	Soluble	-3.7	0.0704	0.000201	Soluble	High	No	No	No	Yes	No	No	No	-7.44	0	0	0	0	0	0.56	0	0	0	3.61
EN719	O=C(Nc1cccc(c1)c1noc(n1)C)N[C@H]1CCCO[C@@H]1c1cnn(c1)C	C19H22N6O3	382.42	28	16	0.37	6	6	2	101.94	107.1	2.87	1.45	2.31	1.05	1.21	1.78	-3.15	0.27	0.000706	Soluble	-3.3	0.189	0.000495	Soluble	-5.34	0.00173	4.53e-06	Moderately soluble	High	No	Yes	Yes	Yes	No	No	Yes	-7.6	0	0	0	0	0	0.55	0	0	1	4.06
EN720	COc1ccc(cc1NC(=O)N1CC(C(C1)C(=O)N)C(=O)N)Cl	C14H17ClN4O4	340.76	23	6	0.36	6	4	3	87.19	127.75	1.62	-0.75	-0.17	0.15	-0.38	0.09	-1.28	18	0.0528	Very soluble	-1.46	11.9	0.035	Very soluble	-2.27	1.82	0.00533	Soluble	High	No	Yes	No	No	No	No	No	-8.91	0	0	0	0	0	0.55	0	0	0	3.22
EN721	O[C@@H]1C[C@@H](N(C1)C(=O)C)C(=O)NCc1oc2c(c1C)cc(cc2)F	C17H19FN2O4	334.34	24	9	0.41	5	5	2	88.81	82.78	2.32	1.01	1.37	0.78	2.2	1.54	-2.5	1.07	0.00319	Soluble	-2.34	1.54	0.0046	Soluble	-4.08	0.0281	8.41e-05	Moderately soluble	High	No	Yes	No	No	No	No	No	-7.62	0	0	0	0	0	0.55	0	0	0	3.57
EN722	O=C(c1cccs1)Nc1cccc(c1)NC(=O)c1ccccc1S(=O)(=O)C	C19H16N2O4S2	400.47	27	17	0.05	7	4	2	105.84	128.96	2.09	2.84	4.36	2.08	3.3	2.93	-4.12	0.0307	7.66e-05	Moderately soluble	-5.21	0.00249	6.22e-06	Moderately soluble	-6.93	4.65e-05	1.16e-07	Poorly soluble	Low	No	No	No	Yes	Yes	No	Yes	-6.73	0	0	0	0	0	0.55	0	0	1	2.88
EN723	CSCC[C@@H](C(=O)NCc1cccc(c1)NC(=O)NCc1ccncc1)NC(=O)OC(C)(C)C	C24H33N5O4S	487.61	34	12	0.42	16	5	4	134.37	146.75	3.13	2.24	3.17	1.47	2.85	2.57	-3.48	0.162	0.000331	Soluble	-4.96	0.00538	1.1e-05	Moderately soluble	-7.55	1.38e-05	2.84e-08	Poorly soluble	Low	No	Yes	No	Yes	No	Yes	Yes	-7.68	0	2	2	1	1	0.55	0	0	2	4.13
EN724	COC(=O)c1ccc(c(c1)NC(=O)N1CCCC1c1nncn1C)OC(C)C	C19H25N5O4	387.43	28	11	0.47	8	6	1	106.98	98.58	2.41	1.29	1.86	1.84	1.03	1.69	-2.82	0.59	0.00152	Soluble	-2.96	0.425	0.0011	Soluble	-3.73	0.0721	0.000186	Soluble	High	No	Yes	No	Yes	No	No	No	-7.75	0	0	0	0	0	0.55	0	0	2	3.84
EN725	CC(c1ccc2c(c1)[C@@H](CCC2)NC(=O)C1CCN(CC1)C(=O)N)C	C20H29N3O2	343.46	25	6	0.6	5	2	2	103.1	75.43	2.81	2.33	2.39	2.61	2.44	2.52	-3.28	0.178	0.000519	Soluble	-3.55	0.0961	0.00028	Soluble	-4.15	0.0244	7.11e-05	Moderately soluble	High	Yes	Yes	No	No	No	Yes	No	-6.74	0	0	0	0	0	0.55	0	0	0	3.12
EN726	CCOC(=O)CNC(=O)C(NS(=O)(=O)c1cccc(c1)C(F)(F)F)CCC(=O)N	C16H20F3N3O6S	439.41	29	6	0.44	13	10	3	92.99	153.04	0.9	0.64	2.53	0.36	1.08	1.1	-2.26	2.4	0.00546	Soluble	-3.43	0.164	0.000372	Soluble	-4.48	0.0145	3.3e-05	Moderately soluble	Low	No	Yes	No	Yes	No	No	No	-8.53	0	0	2	1	1	0.55	0	0	2	3.53
EN727	NC(=O)CCC(C(=O)N1CCC2(C1)CCCCC2)NS(=O)(=O)c1ccc(c(c1)C)C	C22H33N3O4S	435.58	30	6	0.64	8	5	2	120.19	117.95	2.85	2.74	3.1	1.55	2.49	2.55	-3.89	0.0565	0.00013	Soluble	-4.87	0.00586	1.34e-05	Moderately soluble	-5.26	0.00241	5.53e-06	Moderately soluble	High	No	Yes	No	No	No	Yes	Yes	-7.01	0	0	0	0	0	0.55	0	0	2	4.5
EN728	N#Cc1cccc(c1)OCCN1CCCC1c1onc(n1)C(=O)N	C16H17N5O3	327.34	24	11	0.38	6	7	1	86.82	118.27	2.52	1.13	0.55	-0.39	1.18	1	-2.52	0.978	0.00299	Soluble	-3.21	0.203	0.00062	Soluble	-3.8	0.052	0.000159	Soluble	High	No	Yes	Yes	No	No	No	No	-7.49	0	0	0	0	0	0.55	0	0	0	3.57
EN729	O=C(N1CC(C1)(O)c1ccc(cc1)F)CNC(=O)CC1CCCCC1	C19H25FN2O3	348.41	25	6	0.58	7	4	2	95.88	69.64	2.74	2.28	1.87	1.96	2.98	2.37	-3.15	0.245	0.000704	Soluble	-3.38	0.145	0.000417	Soluble	-4.41	0.0135	3.86e-05	Moderately soluble	High	Yes	Yes	No	No	No	Yes	No	-6.81	0	0	0	0	0	0.55	0	0	0	2.47
EN730	NC(=O)C1CCCN(C1)C(=O)Nc1cc(ccc1N(C)C)C(F)(F)F	C16H21F3N4O2	358.36	25	6	0.5	6	5	2	91.99	78.67	2.2	1.49	3.08	2.03	1.11	1.98	-2.78	0.592	0.00165	Soluble	-2.75	0.638	0.00178	Soluble	-3.43	0.132	0.000368	Soluble	High	Yes	Yes	No	No	No	No	No	-7.43	0	0	0	0	0	0.55	0	0	1	3.19
EN731	N#Cc1ccccc1OC(C(=O)Nc1ccnn1CC1COCC1)C	C18H20N4O3	340.38	25	11	0.39	7	5	1	91.54	89.17	2.66	1.74	2.01	0.88	1.86	1.83	-2.91	0.419	0.00123	Soluble	-3.23	0.201	0.00059	Soluble	-4.18	0.0224	6.59e-05	Moderately soluble	High	No	Yes	No	No	No	No	No	-7.14	0	0	0	0	0	0.55	0	0	0	3.63
EN732	COc1ccc(cc1)N(C(=O)CN1CCCC1c1ccc(cc1)F)CCC(=O)N	C22H26FN3O3	399.46	29	12	0.36	9	5	1	113.04	75.87	3.16	2.29	2.59	2.1	2.8	2.59	-3.47	0.135	0.000338	Soluble	-3.52	0.12	0.000301	Soluble	-5.55	0.00113	2.83e-06	Moderately soluble	High	Yes	Yes	No	No	No	Yes	Yes	-7.11	0	0	0	0	0	0.55	0	0	2	3.1
EN733	COc1ccc(cc1)COCCCC(=O)NCC(=O)N1CCN(CC1)c1ccccc1	C24H31N3O4	425.52	31	12	0.42	12	4	1	126.81	71.11	3.74	2.27	1.54	1.35	3.13	2.41	-3.4	0.168	0.000396	Soluble	-3.4	0.169	0.000398	Soluble	-6.44	0.000156	3.66e-07	Poorly soluble	High	Yes	Yes	No	No	No	Yes	Yes	-7.28	0	0	1	0	0	0.55	0	0	2	2.97
EN734	O=C(Nc1c[nH]nc1)CNC(=O)c1ncoc1c1ccc(cc1)C	C16H15N5O3	325.32	24	16	0.12	7	5	3	85.88	112.91	1.65	1.17	1.55	-0.18	2	1.24	-2.63	0.771	0.00237	Soluble	-3.14	0.238	0.00073	Soluble	-5.88	0.000429	1.32e-06	Moderately soluble	High	No	Yes	Yes	No	No	No	No	-7.45	0	0	0	0	0	0.55	0	0	0	3.02
EN735	COc1ccc2c(c1)occ2CC(=O)NCC1CN(C2CN1CC2)C(=O)Nc1ccccc1	C25H28N4O4	448.51	33	15	0.36	9	5	2	132.75	87.05	3.47	2.47	2.14	1.7	2.09	2.38	-3.92	0.054	0.00012	Soluble	-3.94	0.0512	0.000114	Soluble	-6.49	0.000145	3.24e-07	Poorly soluble	High	No	Yes	No	No	Yes	Yes	Yes	-7.28	0	1	0	0	0	0.55	0	0	2	5.34
EN736	Cc1onc(n1)C1CCCCCN1C(=O)Cc1c[nH]c2c1cccn2	C18H21N5O2	339.39	25	14	0.44	4	5	1	96.91	87.91	2.42	2.09	2.24	1.21	2.92	2.17	-3.41	0.132	0.000388	Soluble	-3.57	0.0922	0.000272	Soluble	-5.38	0.00142	4.19e-06	Moderately soluble	High	No	Yes	Yes	Yes	No	Yes	Yes	-6.89	0	0	0	0	0	0.55	0	0	0	3.56
EN737	CC(=O)OC[C@H]1O[C@@H](Oc2ccc(cc2)C(=O)C)[C@@H]([C@H]([C@@H]1OC(=O)C)OC(=O)C)OC(=O)C	C22H26O11	466.44	33	6	0.5	12	11	0	109.73	140.73	3.44	2.09	1.35	0.4	1.7	1.8	-3.39	0.19	0.000406	Soluble	-4.68	0.00985	2.11e-05	Moderately soluble	-3.02	0.446	0.000957	Soluble	High	No	No	No	No	No	No	Yes	-7.66	1	0	2	1	1	0.55	0	1	2	4.85
EN738	O=C(CC(C(F)(F)F)(c1nccn1C)O)NCC(c1cccc(c1)Cl)(O)C	C17H19ClF3N3O3	405.8	27	11	0.41	8	7	3	92.08	87.38	2.36	1.04	3.28	1.02	2.68	2.08	-2.78	0.666	0.00164	Soluble	-2.47	1.39	0.00342	Soluble	-4.88	0.00537	1.32e-05	Moderately soluble	High	No	Yes	No	No	No	No	No	-8.04	0	0	0	0	0	0.55	0	0	2	3.45
EN739	NC(=O)c1ccc(cc1)CNC1CCCN(C1)c1ncc[nH]c1=O	C17H21N5O2	327.38	24	12	0.35	5	4	3	94.5	104.11	2.15	-0.22	0.09	0.6	1.44	0.81	-1.77	5.54	0.0169	Very soluble	-1.51	10.1	0.031	Very soluble	-4.59	0.00838	2.56e-05	Moderately soluble	High	No	Yes	No	No	No	No	No	-8.45	0	0	0	0	0	0.55	0	0	0	3.26
EN740	O=C(N1CCC(C1)(C)C(=O)N)C=C(C(F)(F)F)c1ccccc1	C16H17F3N2O2	326.31	23	6	0.38	5	5	1	82.72	63.4	2.22	2.32	3.24	1.97	2.74	2.5	-3.19	0.212	0.000649	Soluble	-3.29	0.167	0.000513	Soluble	-3.71	0.0638	0.000195	Soluble	High	Yes	No	No	Yes	No	No	No	-6.64	0	0	0	0	0	0.55	0	1	0	3.04
EN741	COc1ccc(cc1)C(NC(=O)Nc1cc(OC)ccc1OC)CN1CCN(CC1)C	C23H32N4O4	428.52	31	12	0.43	10	6	2	128.26	75.3	4.11	2.22	1.55	1.37	2.04	2.26	-3.52	0.129	0.000301	Soluble	-3.44	0.157	0.000366	Soluble	-5.87	0.000581	1.36e-06	Moderately soluble	High	No	Yes	No	No	No	Yes	Yes	-7.34	0	0	0	0	0	0.55	0	0	2	3.8
EN742	O=C(CCc1onc(n1)c1ccc(cc1)F)OCC(=O)N1CCN(CC1)c1ccccc1F	C23H22F2N4O4	456.44	33	17	0.3	9	8	0	121.11	88.77	3.74	3.24	2.92	2.54	3.71	3.23	-4.5	0.0145	3.17e-05	Moderately soluble	-4.78	0.00762	1.67e-05	Moderately soluble	-6.96	4.98e-05	1.09e-07	Poorly soluble	High	No	No	No	Yes	Yes	Yes	Yes	-6.78	0	0	0	0	0	0.55	0	0	2	3.54
EN743	O=C(NC(C(F)(F)F)Cc1ccccc1)NC(c1ccncc1)C	C17H18F3N3O	337.34	24	12	0.29	8	5	2	84.11	54.02	1.91	3.33	4.55	2.53	3.35	3.13	-3.87	0.0454	0.000134	Soluble	-4.14	0.0244	7.23e-05	Moderately soluble	-6.34	0.000155	4.59e-07	Poorly soluble	High	Yes	No	Yes	No	No	Yes	Yes	-5.99	0	0	0	0	0	0.55	0	0	1	2.98
EN744	O=C1Nc2cc(Br)ccc2N(C1)C(=O)Cc1cccnc1	C15H12BrN3O2	346.18	21	12	0.13	3	3	1	88.9	62.3	2.09	1.48	1.42	1.55	2.48	1.8	-3.14	0.249	0.000719	Soluble	-2.4	1.39	0.00402	Soluble	-5.54	0.001	2.9e-06	Moderately soluble	High	Yes	No	Yes	No	No	No	Yes	-7.36	0	0	0	0	0	0.55	0	0	0	2.46
EN745	O=C1NCCN1c1cccc(c1)C(=O)NCCc1cccc(c1)C(=O)N	C19H20N4O3	352.39	26	12	0.21	7	3	3	103.97	104.53	2.23	0.99	0.53	1.67	1.64	1.41	-2.53	1.04	0.00296	Soluble	-2.77	0.593	0.00168	Soluble	-5.38	0.00147	4.17e-06	Moderately soluble	High	No	Yes	No	No	No	No	No	-7.75	0	0	0	0	0	0.55	0	0	1	2.48
EN746	O=C(Nc1ccc2c(c1)C(=O)NC2=O)NC(C(C)C)Cc1ccc(cc1)F	C20H20FN3O3	369.39	27	12	0.25	7	4	3	103	87.3	2.32	3.18	2.95	3.48	3.39	3.06	-4	0.0369	9.99e-05	Moderately soluble	-4.68	0.00764	2.07e-05	Moderately soluble	-6.85	5.23e-05	1.42e-07	Poorly soluble	High	No	Yes	Yes	No	Yes	No	Yes	-6.3	0	0	0	0	0	0.55	0	1	1	3.11
EN747	CN1CCC2C(C1)CCCN2C(=O)NCc1cccc(c1)C(=O)N	C18H26N4O2	330.42	24	6	0.56	5	3	2	100.36	78.67	2.49	0.9	0.5	1.61	0.7	1.24	-2.31	1.62	0.00489	Soluble	-2.14	2.41	0.00729	Soluble	-3.18	0.217	0.000658	Soluble	High	No	Yes	No	No	No	No	No	-7.68	0	0	0	0	0	0.55	0	0	0	3.24
EN748	O=C(C(=O)N1CCCC1Cn1cncc1)Nc1cccc2c1cc[nH]2	C18H19N5O2	337.38	25	14	0.28	6	3	2	98.11	83.02	2.18	1.39	1.42	0.32	1.27	1.32	-2.83	0.504	0.00149	Soluble	-2.74	0.618	0.00183	Soluble	-4.35	0.015	4.46e-05	Moderately soluble	High	No	Yes	No	Yes	No	No	No	-7.37	0	0	0	0	0	0.55	0	1	0	2.97
EN749	COc1ccc(cc1)c1n[nH]cc1C(=O)NCCCc1cn[nH]c1C	C18H21N5O2	339.39	25	16	0.28	8	4	3	94.72	95.69	1.79	2.13	2.48	1.17	3.8	2.27	-3.23	0.199	0.000587	Soluble	-3.77	0.0575	0.000169	Soluble	-6.8	5.32e-05	1.57e-07	Poorly soluble	High	No	Yes	Yes	Yes	No	Yes	Yes	-6.86	0	0	0	0	0	0.55	0	0	1	2.68
EN750	O=C(OC(C)(C)C)NCc1cc(NC(=O)C2CCCc3c2cn[nH]3)cc(c1)C(F)(F)F	C21H25F3N4O3	438.44	31	11	0.48	9	7	3	108.37	96.11	2.8	3.19	5.32	2.7	4.05	3.61	-4.24	0.0254	5.8e-05	Moderately soluble	-4.88	0.00578	1.32e-05	Moderately soluble	-6.76	7.62e-05	1.74e-07	Poorly soluble	High	No	Yes	No	Yes	No	No	Yes	-6.71	0	0	0	0	0	0.55	0	0	2	3.79
EN751	CCOC(=O)C1=NN(C(C1)C(=O)Nc1cc(OC)cc(c1)OC)c1ccccc1	C21H23N3O5	397.42	29	12	0.29	9	6	1	115.81	89.46	3.16	3.04	1.89	1.6	2.7	2.48	-3.93	0.0465	0.000117	Soluble	-4.58	0.0103	2.6e-05	Moderately soluble	-5.54	0.00113	2.85e-06	Moderately soluble	High	No	No	Yes	Yes	Yes	No	Yes	-6.57	0	0	0	0	0	0.55	0	0	2	4.08
EN752	COc1ccc(cc1)C1CCCN1CC(=O)N(c1ccc(cc1)F)CCC(=O)N	C22H26FN3O3	399.46	29	12	0.36	9	5	1	113.04	75.87	2.84	2.29	2.59	2.1	2.8	2.53	-3.47	0.135	0.000338	Soluble	-3.52	0.12	0.000301	Soluble	-5.55	0.00113	2.83e-06	Moderately soluble	High	Yes	Yes	No	No	No	Yes	Yes	-7.11	0	0	0	0	0	0.55	0	0	2	3.06
EN753	O=C(NC(c1c[nH]nc1)C)Nc1cccc(c1)Cn1ccnc1C(C)C	C19H24N6O	352.43	26	16	0.32	8	3	3	101.5	87.63	1.78	1.96	3.15	1.54	2.35	2.16	-3.19	0.229	0.00065	Soluble	-3.43	0.132	0.000376	Soluble	-5.96	0.000389	1.1e-06	Moderately soluble	High	No	Yes	No	Yes	No	No	Yes	-7.06	0	0	0	0	0	0.55	0	0	2	3.28
EN754	CCc1c(CC)n[nH]c(=O)c1c1scc(n1)c1c[nH]c2c1cccn2	C18H17N5OS	351.43	25	20	0.22	4	4	2	100.6	115.56	2.4	2.63	3.56	2.05	5.91	3.31	-4	0.0348	9.91e-05	Moderately soluble	-4.71	0.0069	1.96e-05	Moderately soluble	-7.55	9.95e-06	2.83e-08	Poorly soluble	High	No	Yes	Yes	Yes	Yes	No	Yes	-6.58	0	0	0	0	0	0.55	0	0	1	3.46
EN755	O=C(NC(c1ccc(cc1F)F)C(=O)O)COc1cccc(c1)S(=O)(=O)C	C17H15F2NO6S	399.37	27	12	0.18	8	8	2	89.63	118.15	1.77	1.97	3.29	2.02	2.27	2.26	-3.36	0.175	0.000438	Soluble	-4.08	0.0335	8.38e-05	Moderately soluble	-5.28	0.00212	5.3e-06	Moderately soluble	High	No	No	No	No	No	No	Yes	-7.34	0	0	0	0	0	0.56	0	0	2	3.27
EN756	CC(n1cnc(c1)S(=O)(=O)Nc1ccnn1Cc1cccnc1)C	C15H18N6O2S	346.41	24	16	0.27	6	5	1	89.55	103.08	1.49	0.74	2.79	-0.02	-0.14	0.97	-2.55	0.973	0.00281	Soluble	-2.48	1.14	0.00328	Soluble	-4.25	0.0194	5.6e-05	Moderately soluble	High	No	Yes	No	No	No	No	Yes	-7.89	0	0	0	0	0	0.55	0	0	0	3.39
EN757	O=C(N1CCCCC1c1c[nH]nc1)NC1CCc2c1cccc2O	C18H22N4O2	326.39	24	11	0.44	4	3	3	94.65	81.25	2.04	1.78	2.01	1.89	1.95	1.94	-3.06	0.284	0.000871	Soluble	-3.1	0.257	0.000786	Soluble	-4.25	0.0185	5.66e-05	Moderately soluble	High	No	Yes	No	No	No	Yes	No	-7.03	0	0	0	0	0	0.55	0	0	0	3.33
EN758	O=C(Nc1ccccc1)COc1cccc(c1)NC(=O)c1cc(C)ccc1n1cnnc1	C24H21N5O3	427.46	32	23	0.08	9	5	2	120.86	98.14	2.25	3.16	3.46	2.19	2.68	2.75	-4.42	0.0163	3.81e-05	Moderately soluble	-4.89	0.00549	1.28e-05	Moderately soluble	-8.02	4.09e-06	9.57e-09	Poorly soluble	High	No	Yes	No	Yes	Yes	Yes	Yes	-6.66	0	0	0	0	0	0.55	0	0	2	3.02
EN759	COc1cnccc1C(NC(=O)Nc1cccc(c1C)N(C)C)C	C18H24N4O2	328.41	24	12	0.33	7	3	2	96.7	66.49	2.75	2.21	2.83	1.58	2.06	2.29	-3.18	0.219	0.000666	Soluble	-3.24	0.189	0.000574	Soluble	-5.63	0.00077	2.34e-06	Moderately soluble	High	Yes	Yes	No	Yes	No	Yes	Yes	-6.73	0	0	0	0	0	0.55	0	0	0	3.32
EN760	Clc1cc(NC(=O)N2CCCC(C2)C(=O)N)cc(c1)C(F)(F)F	C14H15ClF3N3O2	349.74	23	6	0.43	5	5	2	82.8	75.43	2	1.99	3.67	2.6	2.08	2.47	-3.13	0.262	0.00075	Soluble	-3.2	0.221	0.000631	Soluble	-3.94	0.0397	0.000114	Soluble	High	Yes	Yes	No	No	No	No	No	-7.02	0	0	0	0	0	0.55	0	0	0	2.82
EN761	CC(OCc1ccccc1CNC(=O)c1ccnc(c1)n1ccnc1)C	C20H22N4O2	350.41	26	17	0.25	8	4	1	99.31	69.04	3.14	2.16	2.82	1.58	2.94	2.53	-3.33	0.164	0.000469	Soluble	-3.24	0.2	0.000572	Soluble	-6.41	0.000138	3.94e-07	Poorly soluble	High	Yes	Yes	Yes	Yes	Yes	Yes	Yes	-6.9	0	0	0	0	0	0.55	0	0	2	2.87
EN762	COc1cc(CCC(=O)Nc2cc(ccc2F)NC(=O)C)cc(c1)OC	C19H21FN2O4	360.38	26	12	0.26	9	5	2	97.3	76.66	2.81	2.21	3.41	2.37	3.55	2.87	-3.21	0.22	0.000611	Soluble	-3.45	0.127	0.000351	Soluble	-6.6	9.05e-05	2.51e-07	Poorly soluble	High	Yes	No	No	Yes	No	Yes	Yes	-6.93	0	0	0	0	0	0.55	0	0	2	2.53
EN763	COc1cc(ccc1OCC(=O)NC1CCN(CC1)C(=O)c1ccc(cc1)C)C(=O)C	C24H28N2O5	424.49	31	12	0.38	9	5	1	120.84	84.94	3.3	2.97	2.63	1.55	3.66	2.82	-4.04	0.0391	9.22e-05	Moderately soluble	-4.42	0.0163	3.83e-05	Moderately soluble	-6.25	0.000237	5.57e-07	Poorly soluble	High	No	No	No	Yes	Yes	Yes	Yes	-6.78	0	0	0	0	0	0.55	0	0	2	2.92
EN764	Fc1ccc(c(c1)F)C1(CCCC1)C(=O)NC1CCN(C1)C(=O)N	C17H21F2N3O2	337.36	24	6	0.53	5	4	2	88.16	75.43	2.15	1.89	2.51	2.69	2.39	2.33	-2.98	0.355	0.00105	Soluble	-3.1	0.27	0.000801	Soluble	-4.11	0.0264	7.82e-05	Moderately soluble	High	Yes	Yes	No	No	No	No	No	-7.02	0	0	0	0	0	0.55	0	0	0	3.13
EN765	COc1cc2CN(CCc2cc1OC)CC(=O)Nc1ccnn1C1CCS(=O)(=O)C1	C20H26N4O5S	434.51	30	11	0.5	7	7	1	115.82	111.14	2.15	0.76	1.61	0.77	0.95	1.25	-2.82	0.654	0.00151	Soluble	-2.67	0.921	0.00212	Soluble	-4.45	0.0155	3.56e-05	Moderately soluble	High	No	Yes	No	No	No	No	No	-8.41	0	0	0	0	0	0.55	0	0	1	3.91
EN766	Fc1ccc(c(c1)F)C1(CCC1)C(=O)NC1CCN(C1)C(=O)N	C16H19F2N3O2	323.34	23	6	0.5	5	4	2	83.35	75.43	2.44	1.34	2.12	2.45	2.15	2.1	-2.55	0.907	0.00281	Soluble	-2.53	0.964	0.00298	Soluble	-3.84	0.0472	0.000146	Soluble	High	Yes	Yes	No	No	No	No	No	-7.32	0	0	0	0	0	0.55	0	0	0	3.02
EN767	OC[C@@H](Cc1ccccc1)NC(=O)Nc1cccc(c1C)[N+](=O)[O-]	C17H19N3O4	329.35	24	12	0.24	8	4	3	93	107.18	1.96	2.46	2.44	1.87	0.51	1.85	-3.27	0.175	0.000532	Soluble	-4.35	0.0146	4.42e-05	Moderately soluble	-4.99	0.00336	1.02e-05	Moderately soluble	High	No	Yes	No	No	Yes	Yes	No	-6.56	0	0	0	0	0	0.55	0	2	1	3.25
EN768	O=C(NC1CCS(=O)(=O)C1)CCNC(=O)C1CC1c1c(F)cccc1Cl	C17H20ClFN2O4S	402.87	26	6	0.53	8	5	2	95.19	100.72	1.92	0.94	2.89	1.83	2.65	2.05	-2.57	1.08	0.00267	Soluble	-2.64	0.919	0.00228	Soluble	-5.2	0.00257	6.38e-06	Moderately soluble	High	No	Yes	No	No	No	No	Yes	-8.09	0	0	0	0	0	0.55	0	0	2	4.03
EN769	Clc1cccc(c1)OC(C(=O)Nc1ccc(c(c1)N1C(=O)CNC1=O)F)(C)C	C19H17ClFN3O4	405.81	28	12	0.21	6	5	2	108.73	87.74	2.63	2.89	2.8	2.14	2.8	2.65	-4.1	0.0324	7.98e-05	Moderately soluble	-4.39	0.0164	4.05e-05	Moderately soluble	-6.29	0.00021	5.18e-07	Poorly soluble	High	No	No	Yes	Yes	Yes	Yes	Yes	-6.72	0	0	0	0	0	0.55	0	1	1	2.89
EN770	COc1cc(CNC(=O)C2CC(=O)Nc3c2cccc3)ccc1O	C18H18N2O4	326.35	24	12	0.22	5	4	3	92.16	87.66	2	1.16	1.42	1.09	2.24	1.58	-2.63	0.758	0.00232	Soluble	-2.6	0.828	0.00254	Soluble	-5.39	0.00134	4.09e-06	Moderately soluble	High	No	Yes	No	No	No	Yes	No	-7.47	0	0	0	0	0	0.55	0	0	0	2.81
EN771	O=C1Nc2cc(F)ccc2C(C1)C(=O)OCc1cc(=O)n2c(n1)cccc2	C19H14FN3O4	367.33	27	16	0.16	4	6	1	96.91	89.77	2.34	0.43	1.7	2.01	2.38	1.77	-2.56	1.01	0.00274	Soluble	-1.88	4.81	0.0131	Very soluble	-5.79	0.000597	1.63e-06	Moderately soluble	High	No	No	No	No	No	No	No	-8.24	0	0	0	0	0	0.55	0	0	1	3.31
EN772	CCc1cccc(c1NC(=O)C(=O)NC(c1nccn1C)c1cccc(c1)OC)CC	C24H28N4O3	420.5	31	17	0.29	10	4	2	120.62	85.25	3.65	3.69	2.88	1.57	3.75	3.11	-4.52	0.0128	3.04e-05	Moderately soluble	-5.17	0.00284	6.75e-06	Moderately soluble	-7.5	1.34e-05	3.19e-08	Poorly soluble	High	No	No	No	Yes	Yes	Yes	Yes	-6.25	0	0	0	0	0	0.55	0	1	3	3.57
EN773	O=C(N1CCCN(CC1)C(=O)C)Nc1cccc2c1nccc2	C17H20N4O2	312.37	23	10	0.35	4	3	1	96.99	65.54	2.63	1.55	1.37	1.44	1.21	1.64	-2.81	0.483	0.00155	Soluble	-2.54	0.909	0.00291	Soluble	-4.08	0.0259	8.3e-05	Moderately soluble	High	Yes	Yes	No	No	No	No	No	-7.1	0	0	0	0	0	0.55	0	0	0	2.7
EN774	COCCCC(=O)N1CC(=O)Nc2c1ccc(c2)Br	C13H15BrN2O3	327.17	19	6	0.38	5	3	1	82.12	58.64	2.43	1.1	1.21	1.29	2.2	1.65	-2.47	1.12	0.00343	Soluble	-1.92	3.9	0.0119	Very soluble	-4.34	0.0149	4.54e-05	Moderately soluble	High	Yes	No	Yes	Yes	No	No	No	-7.51	0	0	0	0	0	0.55	0	0	0	2.47
EN775	CN1CCC2C(C1)N(CC2)C(=O)Nc1cccc(c1)Cn1cccn1	C19H25N5O	339.43	25	11	0.47	5	3	1	105.72	53.4	3.19	1.64	1.54	2.12	0.75	1.85	-2.97	0.361	0.00106	Soluble	-2.37	1.43	0.00422	Soluble	-3.84	0.0493	0.000145	Soluble	High	Yes	Yes	No	No	No	Yes	No	-7.21	0	0	0	0	0	0.55	0	0	0	3.45
EN776	CS(=O)Cc1cccc(c1)C(=O)Nc1ccccc1N1CCc2c(C1)ccs2	C22H22N2O2S2	410.55	28	17	0.23	6	2	1	121.06	96.86	2.98	3.18	4.43	3.04	4.32	3.59	-4.44	0.0148	3.61e-05	Moderately soluble	-4.89	0.00535	1.3e-05	Moderately soluble	-7.59	1.06e-05	2.57e-08	Poorly soluble	High	No	Yes	Yes	Yes	Yes	Yes	Yes	-6.55	0	0	0	0	0	0.55	0	0	1	3.78
EN777	CS(=O)(=O)c1ccccc1NCc1ccccc1n1ccnc1	C17H17N3O2S	327.4	23	17	0.12	5	3	1	90.45	72.37	2.14	2.94	3.63	1.89	1.89	2.5	-3.94	0.0377	0.000115	Soluble	-4.12	0.0247	7.55e-05	Moderately soluble	-6.19	0.000212	6.49e-07	Poorly soluble	High	Yes	No	Yes	Yes	Yes	Yes	Yes	-6.21	0	0	0	0	0	0.55	0	0	0	2.63
EN778	CCn1c(SCC(=O)N2CCNC2=O)nnc1Cc1ccccc1	C16H19N5O2S	345.42	24	11	0.38	7	4	1	98.7	105.42	2.36	1.44	0.77	1.34	1.57	1.5	-2.77	0.592	0.00171	Soluble	-3.26	0.19	0.00055	Soluble	-4.29	0.0179	5.18e-05	Moderately soluble	High	No	Yes	No	No	No	No	No	-7.38	0	0	0	0	0	0.55	0	0	0	3.05
EN779	O=C(Cc1ccc2c(c1)cccc2)NCC1CC(CC1O)C(=O)OC(C)(C)C	C23H29NO4	383.48	28	10	0.48	8	4	2	109.97	75.63	3.08	3.91	3.23	2.66	3.79	3.33	-4.42	0.0147	3.83e-05	Moderately soluble	-5.2	0.00244	6.36e-06	Moderately soluble	-5.84	0.000556	1.45e-06	Moderately soluble	High	Yes	Yes	No	No	Yes	Yes	Yes	-5.86	0	0	0	0	0	0.55	0	0	3	3.85
EN780	CCCC1(C)CCCN(C1)C(=O)Nc1cccc(c1)c1nnc2n1CCC2	C21H29N5O	367.49	27	11	0.57	6	3	1	111.97	63.05	3.15	3.21	3.75	3.65	3.01	3.36	-4.05	0.033	8.99e-05	Moderately soluble	-4.21	0.0229	6.22e-05	Moderately soluble	-5.63	0.000861	2.34e-06	Moderately soluble	High	Yes	Yes	No	Yes	Yes	No	Yes	-6.26	0	0	0	0	0	0.55	0	0	1	3.86
EN781	NC(=O)C1CCCN(C1)C(=O)CC1N(C=Cc2c1cccc2)C(=O)C	C19H23N3O3	341.4	25	6	0.42	5	3	1	102.27	83.71	2.48	0.19	0.48	1	1	1.03	-1.92	4.07	0.0119	Very soluble	-1.51	10.6	0.0312	Very soluble	-2.6	0.85	0.00249	Soluble	High	No	Yes	No	No	No	No	No	-8.25	0	0	0	0	0	0.55	0	0	0	4.02
EN782	O1CCN(CC1)C(C1COCC1)CNCc1ccc(o1)c1nc2c(s1)cccc2	C22H27N3O3S	413.53	29	14	0.5	7	6	1	117.91	88	4.07	2.52	2.85	1.22	4.72	3.08	-3.89	0.0537	0.00013	Soluble	-4.01	0.04	9.68e-05	Moderately soluble	-6.33	0.000196	4.73e-07	Poorly soluble	High	No	Yes	No	No	Yes	Yes	Yes	-7.03	0	0	0	0	0	0.55	0	0	1	4.39
EN783	O=C(c1ccccc1OCc1cn2c(n1)c(C)ccc2)NCC1OCCS(=O)(=O)C1	C21H23N3O5S	429.49	30	15	0.33	7	6	1	111.3	107.38	2.73	1.97	2.69	0.78	2.02	2.04	-3.65	0.0957	0.000223	Soluble	-3.85	0.0606	0.000141	Soluble	-5.98	0.00045	1.05e-06	Moderately soluble	High	No	Yes	No	Yes	Yes	Yes	Yes	-7.52	0	0	0	0	0	0.55	0	0	1	3.82
EN784	CCn1cc(nc1C)S(=O)(=O)Nc1cccnc1n1cccn1	C14H16N6O2S	332.38	23	16	0.21	5	5	1	85.29	103.08	1.46	0.8	2.48	-0.01	-0.21	0.9	-2.59	0.855	0.00257	Soluble	-2.55	0.945	0.00284	Soluble	-4.21	0.0204	6.12e-05	Moderately soluble	High	No	Yes	No	No	No	No	No	-7.76	0	0	0	0	0	0.55	0	0	0	3.35
EN785	O=C(c1cccc(c1[N+](=O)[O-])Cl)NCc1ccn2c(c1)ncc2	C15H11ClN4O3	330.73	23	15	0.07	5	4	1	86.51	92.22	1.8	2.99	2.67	1.22	0.36	1.81	-3.93	0.0391	0.000118	Soluble	-4.59	0.00849	2.57e-05	Moderately soluble	-4.98	0.00349	1.05e-05	Moderately soluble	High	No	No	Yes	Yes	Yes	Yes	Yes	-6.19	0	0	0	0	0	0.55	0	2	0	2.38
EN786	O=C1NCCN1C(=O)C(Sc1nc(=O)c(c([nH]1)c1ccccc1)C)C	C17H18N4O3S	358.41	25	12	0.29	5	4	2	103.22	120.46	2.09	1.54	1.02	1.47	2.68	1.76	-3.06	0.314	0.000876	Soluble	-3.68	0.0751	0.000209	Soluble	-5.02	0.00341	9.53e-06	Moderately soluble	High	No	Yes	No	No	No	No	No	-7.39	0	0	0	0	0	0.55	0	0	1	3.34
EN787	O=C(Cn1cn[nH]c1=O)NCc1cc2c(s1)CCC(C2)(C)C	C15H20N4O2S	320.41	22	10	0.53	5	3	2	85.88	108.02	2.24	1.82	1.31	1.26	3.45	2.02	-2.98	0.336	0.00105	Soluble	-3.71	0.0627	0.000196	Soluble	-4.39	0.013	4.06e-05	Moderately soluble	High	No	Yes	No	No	No	No	No	-6.96	0	0	0	0	0	0.55	0	0	0	3.02
EN788	CCN1CCC[C@H]([C@@H]1c1cnn(c1)C)CN(C(c1ccc(cc1)F)C(=O)N)C	C21H30FN5O	387.49	28	11	0.52	7	5	1	111.47	67.39	2.98	1.99	1.88	1.87	1.78	2.1	-3.32	0.183	0.000473	Soluble	-3.03	0.36	0.00093	Soluble	-4.35	0.0174	4.49e-05	Moderately soluble	High	Yes	Yes	No	No	No	Yes	No	-7.25	0	0	0	0	0	0.55	0	0	1	3.95
EN789	Oc1ccc(cn1)C(=O)N[C@H]1CCCC[C@H]1n1nnc(c1)C(O)(C)C	C17H23N5O3	345.4	25	11	0.53	5	6	3	91.16	113.16	2.35	0.55	1.41	0.74	0.52	1.11	-2.32	1.64	0.00475	Soluble	-2.5	1.1	0.00317	Soluble	-3.03	0.325	0.000942	Soluble	High	No	Yes	No	No	No	No	No	-8.02	0	0	0	0	0	0.55	0	0	0	3.71
EN790	OC1CN(C(C1)c1ccc(c(c1)F)F)C(=O)c1ccc(nc1)C(=O)N	C17H15F2N3O3	347.32	25	12	0.24	4	6	2	87.21	96.52	2.03	0.76	1.54	1.36	1.89	1.52	-2.56	0.949	0.00273	Soluble	-2.37	1.49	0.0043	Soluble	-4.01	0.0339	9.75e-05	Moderately soluble	High	No	Yes	No	No	No	No	No	-7.88	0	0	0	0	0	0.55	0	0	0	3.07
EN791	O=C(C1(CCC1)c1ccccc1)Nc1cccc(c1)c1nnc2n1CCCCC2	C24H26N4O	386.49	29	17	0.38	5	3	1	114.98	59.81	3.36	3.82	4.54	4.07	4.29	4.02	-4.75	0.00693	1.79e-05	Moderately soluble	-4.77	0.00655	1.69e-05	Moderately soluble	-7.49	1.25e-05	3.23e-08	Poorly soluble	High	Yes	Yes	Yes	Yes	Yes	Yes	Yes	-5.95	0	0	0	0	0	0.55	0	0	2	3.41
EN792	NC(=O)C(Cc1ccc(cc1)F)CNC(=O)c1ccc(=O)n(n1)CCOc1ccccc1	C23H23FN4O4	438.45	32	18	0.22	11	6	2	115.35	116.31	2.34	1.77	1.96	2.06	3	2.22	-3.36	0.19	0.000433	Soluble	-3.83	0.0648	0.000148	Soluble	-6.93	5.12e-05	1.17e-07	Poorly soluble	High	No	Yes	No	Yes	Yes	No	Yes	-7.72	0	0	1	0	0	0.55	0	0	2	3.63
EN793	O=C(Cc1c[nH]c2c1cccn2)NCC1CC21CCc1c2cccc1	C21H21N3O	331.41	25	15	0.33	5	2	2	98.01	57.78	2.57	3.25	3.13	3.07	4.54	3.31	-4.06	0.0291	8.79e-05	Moderately soluble	-4.14	0.0242	7.29e-05	Moderately soluble	-7.35	1.48e-05	4.48e-08	Poorly soluble	High	Yes	Yes	Yes	Yes	Yes	Yes	Yes	-6.01	0	0	0	0	0	0.55	0	0	0	3.72
EN794	OCC(N(C(=O)Nc1cccc(c1)N1CCNC1=O)Cc1ccccc1)C1CC1	C22H26N4O3	394.47	29	12	0.36	9	3	3	118.75	84.91	3.02	1.69	1.85	2.55	1.65	2.15	-3.06	0.342	0.000866	Soluble	-3.09	0.322	0.000817	Soluble	-5.17	0.00269	6.81e-06	Moderately soluble	High	No	Yes	No	No	No	Yes	No	-7.51	0	0	0	0	0	0.55	0	0	2	3.37
EN795	NC(=O)CCC(C(=O)Nc1cscc1)NS(=O)(=O)c1cccc(c1)C(F)(F)F	C16H16F3N3O4S2	435.44	28	11	0.25	10	8	3	96.38	154.98	1.93	1.59	4.36	0.87	2.47	2.25	-3.17	0.293	0.000673	Soluble	-4.46	0.0152	3.5e-05	Moderately soluble	-5.38	0.00179	4.12e-06	Moderately soluble	Low	No	Yes	No	Yes	No	Yes	Yes	-7.83	0	0	1	1	1	0.55	0	0	2	3.64
EN796	Fc1cccc(c1)C1(CCOCC1)C(=O)Nc1cccc(c1)n1cn[nH]c1=O	C20H19FN4O3	382.39	28	17	0.25	5	5	2	101.02	89.01	2.92	2.02	2.62	2.3	3.09	2.59	-3.6	0.0955	0.00025	Soluble	-3.52	0.116	0.000304	Soluble	-6.31	0.000186	4.88e-07	Poorly soluble	High	No	Yes	Yes	No	Yes	No	Yes	-7.2	0	0	0	0	0	0.55	0	0	1	2.93
EN797	CCOc1ccc(cc1NC(=O)NC1CNC(=O)C1)C(F)(F)F	C14H16F3N3O3	331.29	23	6	0.43	7	6	3	79.47	79.46	3.27	1.24	2.69	1.54	1.91	2.13	-2.41	1.3	0.00392	Soluble	-2.51	1.03	0.00311	Soluble	-4.66	0.00725	2.19e-05	Moderately soluble	High	No	Yes	No	No	No	No	No	-7.44	0	0	0	0	0	0.55	0	0	0	2.98
EN798	N#CC(C1CCCCC1)OC(=O)C1=NN(C(C1)C(=O)N)c1ccccc1	C19H22N4O3	354.4	26	6	0.47	6	5	1	103.19	108.78	1.89	2.97	1.36	1.28	1.95	1.89	-3.68	0.0735	0.000207	Soluble	-4.92	0.00428	1.21e-05	Moderately soluble	-3.17	0.237	0.00067	Soluble	High	No	No	No	Yes	Yes	No	No	-6.35	0	0	0	0	0	0.55	0	0	1	4.24
EN799	CC1CCc2c(C1)cc(s2)C(=O)N1CC(CC1C(=O)N)O	C15H20N2O3S	308.4	21	5	0.6	3	3	2	84.75	111.87	1.93	1.37	0.55	0.92	2.12	1.38	-2.59	0.787	0.00255	Soluble	-3.32	0.147	0.000476	Soluble	-1.87	4.2	0.0136	Soluble	High	No	No	No	No	No	No	No	-7.21	0	0	0	0	0	0.55	0	0	0	3.93
EN800	CNC(=O)c1ccc(cc1)CNCc1cn(nc1c1cccnc1)C	C19H21N5O	335.4	25	17	0.21	7	4	2	96.78	71.84	2.54	0.97	1.83	1.08	2.54	1.79	-2.57	0.899	0.00268	Soluble	-2.07	2.88	0.00858	Soluble	-6.68	7.04e-05	2.1e-07	Poorly soluble	High	Yes	Yes	Yes	No	No	Yes	Yes	-7.66	0	0	0	0	0	0.55	0	0	0	2.84
EN801	O=C(Cc1csc2n1cc(n2)c1ccccc1)Nc1cccc(c1)C(=O)N	C20H16N4O2S	376.43	27	20	0.05	6	3	2	105.4	117.73	2.22	3.21	3.15	1.9	3.29	2.75	-4.35	0.0169	4.48e-05	Moderately soluble	-5.35	0.00166	4.42e-06	Moderately soluble	-6.33	0.000178	4.73e-07	Poorly soluble	High	No	No	Yes	Yes	Yes	Yes	Yes	-6.32	0	0	0	0	0	0.55	0	0	1	3.16
EN802	NC(=O)CC1(O)CCCN(C1)C(=O)c1ccc2c(c1)[nH]cc2	C16H19N3O3	301.34	22	9	0.38	4	3	3	86.14	99.42	1.49	0.6	0.63	0.42	1.58	0.94	-2.13	2.26	0.0075	Soluble	-2.26	1.65	0.00547	Soluble	-3.35	0.134	0.000444	Soluble	High	No	Yes	No	No	No	No	No	-7.71	0	0	0	0	0	0.55	0	0	0	2.54
EN803	NC(=O)CNC(=O)Nc1cccc(c1)NC(=O)c1cccc2c1[nH]cc2	C18H17N5O3	351.36	26	15	0.06	8	3	5	97.73	129.11	1.47	0.83	1.65	0.77	1.1	1.16	-2.44	1.27	0.00363	Soluble	-3.12	0.264	0.000752	Soluble	-5.81	0.000548	1.56e-06	Moderately soluble	High	No	Yes	Yes	No	No	No	No	-7.85	0	0	0	0	0	0.55	0	0	2	2.57
EN804	OC(=O)CC1OCCN(C1)C(=O)CC1CCOc2c1cccc2	C17H21NO5	319.35	23	6	0.53	5	5	1	86.8	76.07	2.35	0.7	1.26	0.96	1.85	1.43	-2.12	2.4	0.00752	Soluble	-1.88	4.26	0.0133	Very soluble	-2.8	0.501	0.00157	Soluble	High	No	Yes	No	No	No	No	No	-7.75	0	0	0	0	0	0.56	0	0	0	3.44
EN805	CN(Cc1ccc(cc1NC(=O)c1nccc2c1cccc2)C(=O)N)C	C20H20N4O2	348.4	26	16	0.15	6	4	2	101.53	88.32	2.38	1.98	2.3	1.37	2.33	2.07	-3.31	0.172	0.000493	Soluble	-3.46	0.121	0.000346	Soluble	-6.29	0.000181	5.19e-07	Poorly soluble	High	No	Yes	Yes	No	Yes	Yes	Yes	-7.02	0	0	0	0	0	0.55	0	0	0	2.66
EN806	CCN(C1CCS(=O)(=O)C1)C(=O)CNc1cc(ccc1OC)NC(=O)C	C17H25N3O5S	383.46	26	6	0.53	9	5	2	100.15	113.19	1.87	0.52	1.8	0.16	0.77	1.02	-2.12	2.9	0.00755	Soluble	-2.47	1.31	0.00341	Soluble	-4.19	0.025	6.52e-05	Moderately soluble	High	No	Yes	No	No	No	No	No	-8.27	0	0	0	0	0	0.55	0	0	2	3.7
EN807	CC(CC(=O)N)NC(=O)Cc1cccc2c1cccc2	C16H18N2O2	270.33	20	10	0.25	6	2	2	78.86	72.19	1.71	1.27	1.76	1.88	2.53	1.83	-2.29	1.39	0.00513	Soluble	-2.39	1.11	0.00412	Soluble	-4.91	0.00333	1.23e-05	Moderately soluble	High	Yes	No	No	No	No	No	No	-7.05	0	0	0	0	0	0.55	0	0	0	2.27
EN808	C[C@H]1OC(CN(C1)C1CCN(C1=O)c1ccccc1F)C(=O)N	C16H20FN3O3	321.35	23	6	0.5	3	5	1	88.77	75.87	2.16	0.65	0.16	0.71	0.73	0.88	-2.24	1.86	0.0058	Soluble	-1.82	4.88	0.0152	Very soluble	-2.46	1.11	0.00346	Soluble	High	No	No	No	No	No	No	No	-7.8	0	0	0	0	0	0.55	0	0	0	3.59
EN809	COc1ccc(cc1)NC(=O)c1ccccc1NC(=O)CSc1ccccn1	C21H19N3O3S	393.46	28	18	0.1	9	4	2	110.5	105.62	2.47	3.96	3.69	2.09	3.3	3.1	-4.66	0.00869	2.21e-05	Moderately soluble	-5.88	0.00052	1.32e-06	Moderately soluble	-7.63	9.22e-06	2.34e-08	Poorly soluble	High	No	No	Yes	Yes	Yes	Yes	Yes	-5.89	0	0	0	0	0	0.55	0	0	3	2.89
EN810	CC(NC(=O)c1cccc2c1OCC(=O)N2)Cc1ccc(cc1)O	C18H18N2O4	326.35	24	12	0.22	5	4	3	92.38	87.66	2.29	2.19	1.51	1.36	2.57	1.98	-3.28	0.17	0.000521	Soluble	-3.66	0.0706	0.000216	Soluble	-5.39	0.00134	4.09e-06	Moderately soluble	High	No	Yes	No	No	No	Yes	No	-6.74	0	0	0	0	0	0.55	0	0	0	3.15
EN811	CSc1ccccc1NC(=O)COC(=O)c1ccccc1NC(=O)Cc1ccccc1	C24H22N2O4S	434.51	31	18	0.12	11	4	2	122.08	109.8	3.44	4.51	4	3.6	4.22	3.95	-5.08	0.00362	8.34e-06	Moderately soluble	-6.54	0.000126	2.9e-07	Poorly soluble	-8.32	2.08e-06	4.8e-09	Poorly soluble	High	No	No	No	Yes	Yes	Yes	Yes	-5.75	0	0	1	0	0	0.55	0	0	3	3.02
EN812	NC(=O)C1COCCN1C(=O)C=Cc1ccc2c(n1)cccc2	C17H17N3O3	311.34	23	10	0.24	4	4	1	89.57	85.52	1.95	0.72	0.47	0.28	1.58	1	-2.28	1.63	0.00523	Soluble	-2.09	2.51	0.00805	Soluble	-3.27	0.168	0.00054	Soluble	High	No	No	No	No	No	No	No	-7.69	0	0	0	0	0	0.55	0	1	0	3.24
EN813	N#Cc1ccc(=O)n(c1)CC(=O)Nc1cc(cc(c1)C(F)(F)F)C(F)(F)F	C16H9F6N3O2	389.25	27	12	0.19	6	9	1	80.52	74.89	2.18	2.5	5.51	2.47	3.71	3.27	-3.76	0.0674	0.000173	Soluble	-3.72	0.0745	0.000191	Soluble	-5.82	0.000591	1.52e-06	Moderately soluble	High	No	No	Yes	Yes	Yes	No	No	-6.9	0	0	0	0	0	0.55	0	0	1	2.65
EN814	CCn1cc(c2c1cccc2)CC(=O)N1CCOC(C1)C(=O)O	C17H20N2O4	316.35	23	9	0.41	5	4	1	89.57	71.77	2.05	0.95	1.13	0.8	1.53	1.3	-2.36	1.38	0.00437	Soluble	-2.04	2.86	0.00903	Soluble	-2.91	0.386	0.00122	Soluble	High	No	Yes	No	No	No	No	No	-7.56	0	0	0	0	0	0.85	0	0	0	3.01
EN815	NC(=O)COc1cccc(c1)CN1CCCC(C1)c1ccn[nH]1	C17H22N4O2	314.38	23	11	0.41	6	4	2	90.98	84.24	1.75	1.24	1.12	0.84	2.07	1.41	-2.53	0.931	0.00296	Soluble	-2.61	0.777	0.00247	Soluble	-4.37	0.0135	4.29e-05	Moderately soluble	High	No	Yes	No	No	No	No	No	-7.34	0	0	0	0	0	0.55	0	0	0	2.98
EN816	CS(=O)CC(c1ccccc1)NC(=O)C1CSc2c1cccc2	C18H19NO2S2	345.48	23	12	0.28	6	2	1	96.01	90.68	2.32	2.08	3.65	2.64	2.98	2.74	-3.28	0.18	0.000522	Soluble	-3.61	0.084	0.000243	Soluble	-6.17	0.000235	6.79e-07	Poorly soluble	High	No	Yes	Yes	No	No	Yes	Yes	-6.93	0	0	0	0	0	0.55	0	0	0	3.97
EN817	CS(=O)CC(c1ccccc1)NC(=O)c1cccc2c1[nH]cc2	C18H18N2O2S	326.41	23	15	0.17	6	2	2	93.67	81.17	2.19	1.95	3.56	1.91	2.88	2.5	-3.18	0.216	0.000662	Soluble	-3.28	0.172	0.000526	Soluble	-6.63	7.58e-05	2.32e-07	Poorly soluble	High	No	Yes	Yes	Yes	Yes	Yes	Yes	-6.91	0	0	0	0	0	0.55	0	0	0	3.19
EN818	O=S(C(C(=O)N1CCCCCC1)C)Cc1cccc(c1)C(=O)N	C17H24N2O3S	336.45	23	6	0.53	6	3	1	95.94	99.68	1.95	1.09	2.16	1.29	1.54	1.61	-2.41	1.31	0.00389	Soluble	-2.78	0.564	0.00168	Soluble	-3.77	0.0575	0.000171	Soluble	High	No	Yes	No	No	No	No	No	-7.58	0	0	0	0	0	0.55	0	0	0	3.53
EN819	CCC1C(=O)NCCN1C(=O)c1cccc2c1[nH]cc2	C15H17N3O2	271.31	20	9	0.33	3	2	2	84.14	65.2	1.91	1.56	0.76	0.98	2.14	1.47	-2.64	0.622	0.00229	Soluble	-2.54	0.784	0.00289	Soluble	-4.18	0.0179	6.61e-05	Moderately soluble	High	No	Yes	Yes	No	No	No	No	-6.85	0	0	0	0	0	0.55	0	0	0	2.27
EN820	O=C(NCC1ON=C(C1)c1ccc(c(c1)C)C)NCCn1cncc1	C18H23N5O2	341.41	25	11	0.39	8	4	2	98.92	80.54	2.46	1.44	1.61	1.15	2.41	1.82	-2.66	0.744	0.00218	Soluble	-2.74	0.626	0.00183	Soluble	-5.31	0.00168	4.92e-06	Moderately soluble	High	No	Yes	No	No	No	No	No	-7.36	0	0	0	0	0	0.55	0	0	1	3.81
EN821	Fc1cccc(c1)C1CC(=NN1C(=O)C(C)C)c1cccc(c1)NS(=O)(=O)C	C20H22FN3O3S	403.47	28	12	0.3	6	5	1	114.87	87.22	3.15	2.81	3.76	2.46	3.1	3.06	-4.03	0.0374	9.27e-05	Moderately soluble	-4.3	0.0203	5.03e-05	Moderately soluble	-6.22	0.000244	6.05e-07	Poorly soluble	High	No	No	No	Yes	Yes	No	Yes	-6.77	0	0	0	0	0	0.55	0	0	1	3.78
EN822	O=C(Cn1ccc(=O)c(c1)[N+](=O)[O-])NC1C2CCC1Cc1c(C2)cccc1	C20H21N3O4	367.4	27	12	0.4	5	4	1	102.66	96.92	1.9	2.72	2.07	1.02	0.61	1.66	-3.83	0.0543	0.000148	Soluble	-4.41	0.0143	3.9e-05	Moderately soluble	-4.6	0.00914	2.49e-05	Moderately soluble	High	No	Yes	Yes	No	Yes	Yes	Yes	-6.61	0	0	0	0	0	0.55	0	2	1	4.53
EN823	CNC(=O)c1ccn(n1)C1CCCN(C1)Cc1c(Cl)cccc1N1CCOCC1	C21H28ClN5O2	417.93	29	11	0.52	6	4	1	120.44	62.63	3.37	2.21	1.66	1.72	2.11	2.21	-3.71	0.0818	0.000196	Soluble	-3.16	0.289	0.000692	Soluble	-4.92	0.00501	1.2e-05	Moderately soluble	High	Yes	Yes	No	No	No	Yes	Yes	-7.28	0	0	0	0	0	0.55	0	0	1	3.66
EN824	O=C(N1CCCCCC1c1ccco1)Nc1ccc(c(c1)C(=O)N)F	C18H20FN3O3	345.37	25	11	0.33	5	4	2	94.68	88.57	2.39	1.92	3.19	2.06	1.99	2.31	-3.19	0.225	0.000651	Soluble	-3.4	0.136	0.000395	Soluble	-4.73	0.00637	1.85e-05	Moderately soluble	High	No	Yes	No	No	No	No	No	-7.04	0	0	0	0	0	0.55	0	0	0	3.34
EN825	O=C(Nc1cccc2c1CCN(C2)CC(c1ccccc1)O)Nc1ccccc1	C24H25N3O2	387.47	29	18	0.21	7	3	3	119.86	64.6	3.2	3.2	3.18	3.22	3.23	3.21	-4.26	0.0215	5.55e-05	Moderately soluble	-4.23	0.0229	5.91e-05	Moderately soluble	-7.46	1.34e-05	3.47e-08	Poorly soluble	High	Yes	Yes	No	Yes	No	Yes	Yes	-6.39	0	0	0	0	0	0.55	0	0	1	3.33
EN826	O=C(NC(c1cc2c(o1)cccc2)C)Nc1cc(ccc1CN1C(=O)CN(C1=O)C)C(=O)N	C23H23N5O5	449.46	33	15	0.22	8	5	3	127.6	137.98	3.09	1.03	1.38	0.81	1.16	1.49	-3.08	0.37	0.000824	Soluble	-3.52	0.136	0.000304	Soluble	-5.83	0.000665	1.48e-06	Moderately soluble	High	No	Yes	No	No	Yes	No	Yes	-8.31	0	0	0	1	0	0.55	0	1	2	3.93
EN827	COc1cc(CNC(=O)c2ccc3c(c2)[nH]c(=O)[nH]3)c2c(n1)cccc2	C19H16N4O3	348.36	26	19	0.11	5	4	3	98.2	99.87	2.45	1.91	2.19	1.95	3.63	2.43	-3.41	0.134	0.000386	Soluble	-3.63	0.0816	0.000234	Soluble	-7.13	2.56e-05	7.36e-08	Poorly soluble	High	No	Yes	Yes	No	No	Yes	Yes	-7.07	0	0	0	0	0	0.55	0	0	0	2.35
EN828	O=C(C1CC(=O)N(C1)C1CCCC1)Nc1ccc2c(c1)C(=O)NC2	C18H21N3O3	327.38	24	6	0.5	4	3	2	96.95	78.51	2.16	0.39	0.56	1.39	1.95	1.29	-2.04	3.01	0.0092	Soluble	-1.6	8.14	0.0249	Very soluble	-4.12	0.0245	7.5e-05	Moderately soluble	High	No	Yes	No	No	No	No	No	-8.02	0	0	0	0	0	0.55	0	0	0	2.9
EN829	N#Cc1cccc(c1)NC(=O)N1CCCC2(C1)OCCO2	C15H17N3O3	287.31	21	6	0.47	3	4	1	79.49	74.59	2.62	0.78	1.36	0.88	1.3	1.39	-2.13	2.15	0.00748	Soluble	-1.93	3.4	0.0118	Very soluble	-3.22	0.172	0.000597	Soluble	High	No	Yes	No	No	No	No	No	-7.5	0	0	0	0	0	0.55	0	0	0	2.98
EN830	O=C(Cc1cncn1Cc1ccccc1)Nc1cccc(c1)C(F)F	C19H17F2N3O	341.35	25	17	0.16	7	4	1	91.84	46.92	2.54	3.03	4.38	2.81	3.77	3.31	-3.91	0.0423	0.000124	Soluble	-3.68	0.0712	0.000209	Soluble	-6.83	5.08e-05	1.49e-07	Poorly soluble	High	Yes	No	Yes	Yes	Yes	Yes	Yes	-6.23	0	0	0	0	0	0.55	0	0	0	2.58
EN831	O=C(C1=NN(C(=O)CC1)C1CCS(=O)(=O)C1)NC(c1ccc2c(c1)CCCC2)c1cccs1	C24H27N3O4S2	485.62	33	11	0.46	6	5	1	136.23	132.53	2.85	2.69	2.99	2.25	4.7	3.1	-4.4	0.0195	4.02e-05	Moderately soluble	-5.13	0.00364	7.49e-06	Moderately soluble	-6.35	0.000217	4.47e-07	Poorly soluble	High	No	Yes	No	Yes	Yes	No	Yes	-7.35	0	2	0	1	0	0.55	0	0	1	4.87
EN832	OC(=O)CC1OCCN(C1)C(=O)C=C(c1ccc(cc1)F)C	C16H18FNO4	307.32	22	6	0.38	5	5	1	82.7	66.84	2.44	1.72	1.97	1.57	2.35	2.01	-2.7	0.612	0.00199	Soluble	-2.74	0.56	0.00182	Soluble	-2.82	0.463	0.00151	Soluble	High	Yes	No	No	No	No	No	No	-6.95	0	0	0	0	0	0.85	0	1	0	3.12
EN833	O=C(c1cnc2c(c1)[nH]c(=O)[nH]2)NCC1CC2CC1CC2	C15H18N4O2	286.33	21	9	0.53	4	3	3	79.13	90.64	1.97	1.41	1.42	1.66	2.5	1.79	-2.56	0.795	0.00278	Soluble	-2.92	0.346	0.00121	Soluble	-4.09	0.0231	8.07e-05	Moderately soluble	High	No	Yes	No	No	No	Yes	No	-7.05	0	0	0	0	0	0.55	0	0	0	3.9
EN834	O=C1CCc2c(N1)ccc(c2)OCCS(=O)(=O)c1ccc(cc1)C	C18H19NO4S	345.41	24	12	0.28	5	4	1	95.42	80.85	2.25	2.34	3.24	2.24	3.21	2.65	-3.5	0.11	0.000319	Soluble	-3.68	0.0726	0.00021	Soluble	-6.51	0.000106	3.08e-07	Poorly soluble	High	No	No	Yes	Yes	Yes	Yes	Yes	-6.75	0	0	0	0	0	0.55	0	0	0	2.66
EN835	NC(=O)CC(C(=O)NCc1cccnc1N1CCCCC1)NC(=O)OCc1ccccc1	C23H29N5O4	439.51	32	12	0.39	12	5	3	122.37	126.65	2.25	1.39	1.17	0.86	1.78	1.49	-2.93	0.521	0.00119	Soluble	-3.65	0.0977	0.000222	Soluble	-5.75	0.000789	1.79e-06	Moderately soluble	High	No	Yes	No	No	No	No	Yes	-7.99	0	0	1	0	0	0.55	0	0	2	3.86
EN836	NC(=O)c1cccc(c1)OC(=O)c1cccc2c1ccn2C	C17H14N2O3	294.3	22	15	0.06	4	3	1	82.7	74.32	2.29	2.29	2.5	2.19	2.12	2.28	-3.35	0.132	0.000449	Soluble	-3.49	0.0956	0.000325	Soluble	-4.63	0.00685	2.33e-05	Moderately soluble	High	Yes	No	Yes	No	Yes	No	No	-6.47	0	0	0	0	0	0.55	0	1	0	2.23
EN837	O=C(C1CC1c1cccnc1)N1CCCC(C1)c1n[nH]c(c1)C(=O)N	C18H21N5O2	339.39	25	11	0.44	5	4	2	95.17	104.97	1.4	0.28	1.03	0.61	1.68	1	-2.12	2.6	0.00765	Soluble	-2.05	3.05	0.00899	Soluble	-3.75	0.0605	0.000178	Soluble	High	No	Yes	No	No	No	No	No	-8.17	0	0	0	0	0	0.55	0	0	0	3.7
EN838	Oc1ccc(cc1)CN(C(=O)c1cc(O)nc2c1cccc2)C	C18H16N2O3	308.33	23	16	0.11	4	4	2	88.17	73.66	2.21	2.77	2.77	2.06	2.42	2.45	-3.75	0.0551	0.000179	Soluble	-3.97	0.0328	0.000107	Soluble	-5.13	0.00229	7.41e-06	Moderately soluble	High	Yes	No	Yes	No	No	Yes	No	-6.21	0	0	0	0	0	0.55	0	0	0	2.02
EN839	O=C(N1CC(c2c1cccc2)C(=O)N)CCc1c(C)nn(c1C)C	C18H22N4O2	326.39	24	11	0.39	5	3	1	95.43	81.22	2.54	0.9	1.2	1.41	1.99	1.61	-2.44	1.19	0.00363	Soluble	-2.19	2.1	0.00645	Soluble	-4.07	0.0278	8.53e-05	Moderately soluble	High	No	Yes	No	No	No	No	No	-7.65	0	0	0	0	0	0.55	0	0	0	3.15
EN840	CNS(=O)(=O)c1ccc(cc1)C(NC(=O)NC1(C)Cc2c(C1)cccc2)C	C20H25N3O3S	387.5	27	12	0.35	7	4	3	104.91	95.68	2.54	2.47	3.27	2.16	2.2	2.53	-3.67	0.0837	0.000216	Soluble	-4.12	0.0292	7.52e-05	Moderately soluble	-6.91	4.82e-05	1.24e-07	Poorly soluble	High	No	Yes	No	No	No	Yes	Yes	-6.91	0	0	0	0	0	0.55	0	0	1	3.33
EN841	CC(=O)Oc1cccc(c1)N1C(=O)C2C(C1=O)C1CC2C=C1	C17H15NO4	297.31	22	6	0.35	3	4	0	82.32	63.68	2.66	1.58	1.54	2.29	1.53	1.92	-2.68	0.618	0.00208	Soluble	-2.53	0.881	0.00296	Soluble	-2.68	0.624	0.0021	Soluble	High	Yes	No	No	Yes	No	No	No	-6.99	0	0	0	0	0	0.55	0	3	0	3.65
EN842	OC(=O)CC1OCCN(C1)C(=O)C1CC1c1ccccc1C(F)(F)F	C17H18F3NO4	357.32	25	6	0.53	6	7	1	85.31	66.84	2.35	1.65	3.28	2.13	2.76	2.43	-2.88	0.475	0.00133	Soluble	-2.67	0.769	0.00215	Soluble	-3.29	0.183	0.000512	Soluble	High	Yes	No	No	No	No	No	No	-7.31	0	0	0	0	0	0.85	0	0	1	3.52
EN843	O=C(CN1C[C@H]([C@@H](C1)C(F)(F)F)C(=O)N)NCc1cccc(c1)C	C16H20F3N3O2	343.34	24	6	0.5	7	6	2	85.63	75.43	1.8	1.49	1.93	1.22	2.05	1.7	-2.63	0.804	0.00234	Soluble	-2.68	0.715	0.00208	Soluble	-4.02	0.0328	9.55e-05	Moderately soluble	High	Yes	Yes	No	No	No	No	No	-7.34	0	0	0	0	0	0.55	0	0	0	3.05
EN844	CCC(=O)Nc1ccc(c(c1)NC(=O)c1ccccc1S(=O)(=O)CC)Cl	C18H19ClN2O4S	394.87	26	12	0.22	8	4	2	102.69	100.72	2.38	3.92	4.43	2.92	3.01	3.33	-4.57	0.0106	2.68e-05	Moderately soluble	-5.73	0.000728	1.84e-06	Moderately soluble	-6.97	4.26e-05	1.08e-07	Poorly soluble	High	No	No	No	Yes	Yes	No	Yes	-5.93	0	0	0	0	0	0.55	0	0	3	2.84
EN845	CN(Cc1ccc(cc1NC(=O)N1CCCC1Cc1ccccc1)C(=O)N)C	C22H28N4O2	380.48	28	12	0.36	8	3	2	115.13	78.67	2.97	2.33	2.36	2.54	2.18	2.48	-3.46	0.133	0.00035	Soluble	-3.62	0.091	0.000239	Soluble	-5.58	0.00101	2.64e-06	Moderately soluble	High	No	Yes	No	No	No	Yes	Yes	-6.97	0	0	0	0	0	0.55	0	0	2	3.45
EN846	CCN(c1ccccc1)C(=O)COc1ccc2c(c1)CCC(=O)N2	C19H20N2O3	324.37	24	12	0.26	6	3	1	96.58	58.64	2.85	2.49	2.43	2.14	2.95	2.57	-3.39	0.131	0.000404	Soluble	-3.37	0.139	0.00043	Soluble	-5.88	0.000424	1.31e-06	Moderately soluble	High	Yes	No	Yes	Yes	Yes	Yes	Yes	-6.51	0	0	0	0	0	0.55	0	0	0	2.44
EN847	O=C(Nc1cc(ccc1NCc1ccccc1)C(F)(F)F)CN1CCS(=O)(=O)CC1	C20H22F3N3O3S	441.47	30	12	0.35	8	7	2	112.44	86.89	2.65	2.68	4.31	2.22	2.89	2.95	-4.03	0.0409	9.26e-05	Moderately soluble	-4.16	0.0308	6.97e-05	Moderately soluble	-6.92	5.34e-05	1.21e-07	Poorly soluble	High	No	Yes	No	Yes	Yes	Yes	Yes	-7.09	0	0	0	0	0	0.55	0	0	2	3.02
EN848	O=C(c1cc2c(s1)c1ccccc1CC2)N1CCCN(CC1)C(=O)N	C19H21N3O2S	355.45	25	11	0.37	3	2	1	106.61	94.88	2.48	2.41	1.98	2.45	3.15	2.49	-3.69	0.0726	0.000204	Soluble	-4.04	0.0321	9.03e-05	Moderately soluble	-4.29	0.0182	5.12e-05	Moderately soluble	High	No	Yes	No	Yes	Yes	Yes	Yes	-6.76	0	0	0	0	0	0.55	0	0	1	3.35
EN849	O=C(NCC(c1ccccc1)(O)C)NCc1cccc2c1nccc2	C20H21N3O2	335.4	25	16	0.2	7	3	3	97.66	74.25	2.54	2.16	2.68	2.12	2.88	2.48	-3.29	0.171	0.000511	Soluble	-3.35	0.149	0.000445	Soluble	-6.91	4.13e-05	1.23e-07	Poorly soluble	High	Yes	Yes	No	Yes	No	Yes	Yes	-6.81	0	0	0	0	0	0.55	0	0	0	2.74
EN850	Oc1nc2ccccc2c(c1)C(=O)NC1CCc2c(C1)cn[nH]2	C17H16N4O2	308.33	23	15	0.24	3	4	3	85.86	90.9	1.61	2.19	1.95	1.59	2.51	1.97	-3.42	0.118	0.000384	Soluble	-3.73	0.0571	0.000185	Soluble	-5.34	0.00139	4.52e-06	Moderately soluble	High	No	Yes	Yes	No	No	Yes	No	-6.63	0	0	0	0	0	0.55	0	0	0	2.97
EN851	Fc1cccc(c1)N(C(=O)c1cccnc1)CCn1c(=O)c2cccc3c2c(c1=O)ccc3	C26H18FN3O3	439.44	33	25	0.08	6	5	0	125.63	72.27	3.23	3.89	4.25	4.09	4.58	4.01	-5.18	0.0029	6.61e-06	Moderately soluble	-5.11	0.00345	7.84e-06	Moderately soluble	-8.86	6.04e-07	1.37e-09	Poorly soluble	High	Yes	No	No	Yes	Yes	No	Yes	-6.22	0	0	0	0	0	0.55	0	0	2	2.81
EN852	OC(=O)CC1OCCN(C1)C(=O)C=Cc1c(C)nn(c1Cl)C	C14H18ClN3O4	327.76	22	5	0.5	5	5	1	84.96	84.66	2.26	0.67	0.61	0.44	1.29	1.05	-2.13	2.42	0.00737	Soluble	-2.02	3.1	0.00946	Soluble	-1.55	9.28	0.0283	Soluble	High	No	No	No	No	No	No	No	-7.82	0	0	0	0	0	0.56	0	1	0	3.45
EN853	CNC(=O)c1ccc(c(c1)NC(=O)C1C2C=CC(C1C(=O)O)C2)C	C18H20N2O4	328.36	24	6	0.39	6	4	3	89.44	95.5	2.43	1.29	1.63	1.71	1.3	1.67	-2.48	1.09	0.00333	Soluble	-2.9	0.418	0.00127	Soluble	-3.07	0.279	0.000851	Soluble	High	No	Yes	No	No	No	No	No	-7.39	0	0	0	0	0	0.56	0	1	0	4.6
EN854	NC(=O)C(C(=O)N)NC(=O)c1ccc2c(c1)C(C)(C)CCC2(C)C	C18H25N3O3	331.41	24	6	0.5	5	3	3	91.29	115.28	1.99	2.42	1.1	1.12	2.04	1.73	-3.27	0.176	0.000532	Soluble	-4.48	0.0109	3.29e-05	Moderately soluble	-4.23	0.0193	5.83e-05	Moderately soluble	High	No	Yes	No	No	No	No	No	-6.6	0	0	0	0	0	0.55	0	1	0	2.41
EN855	O=C(Cn1ccc(=O)n(c1=O)C)NC(C1CCCCC1)CC(=O)N	C16H24N4O4	336.39	24	6	0.62	7	4	2	89.35	116.19	2.2	0.02	-0.51	-0.08	0.33	0.39	-1.66	7.34	0.0218	Very soluble	-2.01	3.27	0.00973	Soluble	-2.06	2.94	0.00875	Soluble	High	No	No	No	No	No	No	No	-8.34	0	1	0	0	0	0.55	0	0	0	3.39
EN856	CCc1cccc2c1[nH]cc2CC(=O)Nc1c(C)n[nH]c1C	C17H20N4O	296.37	22	14	0.29	5	2	3	88.95	73.57	1.65	2.71	3.06	1.77	4.39	2.71	-3.53	0.0883	0.000298	Soluble	-3.91	0.0366	0.000123	Soluble	-6.6	7.43e-05	2.51e-07	Poorly soluble	High	Yes	Yes	Yes	Yes	No	Yes	Yes	-6.18	0	0	0	0	0	0.55	0	0	0	2.45
EN857	CCC1CN(C)c2c(CN1C(=O)c1cccc(c1)C(=O)N)cccc2	C20H23N3O2	337.42	25	12	0.3	4	2	1	105.48	66.64	2.49	2.61	1.74	2.37	2.14	2.27	-3.67	0.0726	0.000215	Soluble	-3.66	0.074	0.000219	Soluble	-4.87	0.00452	1.34e-05	Moderately soluble	High	Yes	Yes	No	No	Yes	Yes	No	-6.51	0	0	0	0	0	0.55	0	0	0	3.18
EN858	O=C(C1CSC2(N1C(=O)CC2)C)NCC1(CCOCC1)c1cccc(c1)F	C20H25FN2O3S	392.49	27	6	0.6	5	4	1	106.12	83.94	2.08	2.14	2.48	2.18	3.59	2.5	-3.46	0.137	0.00035	Soluble	-3.53	0.115	0.000292	Soluble	-5.27	0.00212	5.4e-06	Moderately soluble	High	No	Yes	No	No	No	Yes	Yes	-7.17	0	0	0	0	0	0.55	0	0	1	4.18
EN859	O=C(C1(CCC1)Cc1ccccc1)NCc1cccc(c1)C(=O)N	C20H22N2O2	322.4	24	12	0.3	7	2	2	93.46	72.19	2.65	2.69	2.66	2.66	3.75	2.88	-3.44	0.117	0.000362	Soluble	-3.86	0.0446	0.000138	Soluble	-6.39	0.000132	4.08e-07	Poorly soluble	High	Yes	Yes	Yes	Yes	No	Yes	No	-6.36	0	0	0	0	0	0.55	0	0	0	2.14
EN860	O=C1COc2c(N1)ccc(c2)NC1CCN(C1=O)c1ccccc1F	C18H16FN3O3	341.34	25	12	0.22	3	4	2	96.89	70.67	2.37	2.21	1.65	1.75	2.18	2.03	-3.51	0.107	0.000312	Soluble	-3.33	0.16	0.000469	Soluble	-5.55	0.000969	2.84e-06	Moderately soluble	High	Yes	Yes	Yes	Yes	No	Yes	Yes	-6.81	0	0	0	0	0	0.55	0	0	0	3.25
EN861	FC(S(=O)(=O)c1cc([N+](=O)[O-])c(cc1Oc1ccc(cc1)S(=O)(=O)c1ccc(cc1)Oc1cc(Nc2ccccc2)c(cc1S(=O)(=O)C(F)(F)F)[N+](=O)[O-])Nc1ccccc1)(F)F	C38H24F6N4O12S3	938.8	63	36	0.05	16	18	2	214.71	261.72	3.69	10.52	15.76	5.13	1.74	7.37	-11.66	2.08e-09	2.21e-12	Insoluble	-15.96	1.02e-13	1.09e-16	Insoluble	-14.04	8.58e-12	9.14e-15	Insoluble	Low	No	Yes	No	No	No	No	No	-4.56	3	4	2	2	5	0.17	0	2	3	5.33
EN862	O=C(C(=O)c1c(C)nn(c1C)C)Nc1csnc1c1ccccc1	C17H16N4O2S	340.4	24	16	0.18	5	4	1	93.75	105.12	2.59	2.47	2.79	0.58	3.62	2.41	-3.67	0.0728	0.000214	Soluble	-4.32	0.0162	4.77e-05	Moderately soluble	-5.42	0.0013	3.81e-06	Moderately soluble	High	No	No	Yes	Yes	Yes	No	Yes	-6.62	0	0	0	0	0	0.55	0	1	0	3.03
EN863	Fc1ccc2c(c1)[nH]c(=O)cc2C(=O)NCc1cnn(c1)C	C15H13FN4O2	300.29	22	15	0.13	4	4	2	79.06	79.78	1.97	0.24	1.6	1.56	2.44	1.56	-2.09	2.42	0.00806	Soluble	-1.48	10	0.0334	Very soluble	-5.2	0.0019	6.34e-06	Moderately soluble	High	No	No	No	No	No	No	No	-7.96	0	0	0	0	0	0.55	0	0	0	2.34
EN864	CC(CC(=O)N)NC(=O)Nc1cccc(c1)S(=O)(=O)C	C12H17N3O4S	299.35	20	6	0.33	7	4	3	74.37	126.74	0.93	-0.44	1.37	0.6	-0.33	0.43	-1.18	19.8	0.0663	Very soluble	-1.76	5.25	0.0175	Very soluble	-3.18	0.197	0.000658	Soluble	High	No	No	No	No	No	No	No	-8.44	0	0	0	0	0	0.55	0	0	0	3.01
EN865	Cc1ccc(cc1)N1CC(CC1=O)C(=O)Nc1cc(ccc1C)c1n[nH]c(n1)C	C22H23N5O2	389.45	29	17	0.27	5	4	2	115.39	90.98	2.38	2.69	2.82	2.63	3.71	2.85	-4.05	0.0345	8.85e-05	Moderately soluble	-4.25	0.0217	5.58e-05	Moderately soluble	-7.09	3.14e-05	8.05e-08	Poorly soluble	High	No	Yes	No	Yes	Yes	No	Yes	-6.77	0	0	0	0	0	0.55	0	0	1	3.36
EN866	N#Cc1cccc(c1)NC(=O)N1CC(=O)NC2C1CCCC2	C16H18N4O2	298.34	22	6	0.44	3	3	2	89.01	85.23	2.2	1.28	0.88	1.05	0.9	1.26	-2.5	0.944	0.00316	Soluble	-2.67	0.639	0.00214	Soluble	-3.51	0.0926	0.00031	Soluble	High	No	Yes	No	No	No	No	No	-7.21	0	0	0	0	0	0.55	0	0	0	3.08
EN867	O=C(Nc1cccc2c1nccc2)NC(c1cccc(c1)N1CCOC1=O)C	C21H20N4O3	376.41	28	16	0.19	6	4	2	110.05	83.56	2.87	2.63	3.18	2.41	2.26	2.67	-3.86	0.0523	0.000139	Soluble	-4.04	0.0347	9.22e-05	Moderately soluble	-6.44	0.000136	3.61e-07	Poorly soluble	High	No	Yes	Yes	Yes	Yes	Yes	Yes	-6.73	0	0	0	0	0	0.55	0	0	1	3.44
EN868	NC(=O)C1CCN(C1)C(=O)C=Cc1ccc(cc1[N+](=O)[O-])F	C14H14FN3O4	307.28	22	6	0.29	5	5	1	81.96	109.22	1.37	0.75	1.01	0.53	-0.26	0.68	-2.09	2.5	0.00814	Soluble	-2.62	0.732	0.00238	Soluble	-1.89	4	0.013	Soluble	High	No	No	No	No	No	No	No	-7.64	0	0	0	0	0	0.55	0	3	0	3.24
EN869	COc1ccc(cc1NC(=O)c1nn(c(cc1=O)C)c1ccccc1)C(=O)N	C20H18N4O4	378.38	28	18	0.1	6	5	2	103.6	116.31	2.43	2.05	1.71	1.02	1.94	1.83	-3.56	0.105	0.000277	Soluble	-4.12	0.0286	7.57e-05	Moderately soluble	-5.81	0.000581	1.53e-06	Moderately soluble	High	No	No	No	No	Yes	No	Yes	-7.15	0	0	0	0	0	0.55	0	0	1	2.94
EN870	OC1CN(C(C1)c1ccc(cc1)F)C(=O)c1ccc(nc1)C(=O)N	C17H16FN3O3	329.33	24	12	0.24	4	5	2	87.25	96.52	2.12	0.66	0.98	0.97	1.46	1.24	-2.4	1.3	0.00395	Soluble	-2.26	1.8	0.00546	Soluble	-3.74	0.0595	0.000181	Soluble	High	No	Yes	No	No	No	No	No	-7.84	0	0	0	0	0	0.55	0	0	0	2.95
EN871	O=C(Nc1cccc2c1C(=O)c1ccccc1C2=O)COc1ccccc1F	C22H14FNO4	375.35	28	18	0.05	5	5	1	100.03	72.47	2.85	4.39	3.85	2.22	4.55	3.57	-5.08	0.00313	8.34e-06	Moderately soluble	-5.63	0.000883	2.35e-06	Moderately soluble	-8.13	2.8e-06	7.46e-09	Poorly soluble	High	Yes	No	Yes	Yes	Yes	No	Yes	-5.47	0	0	0	0	0	0.55	1	0	2	2.83
EN872	Oc1nc2ccccc2c(c1)C(=O)Nc1ccncc1C(=O)C	C17H13N3O3	307.3	23	16	0.06	4	5	2	85.97	92.18	2.18	2.17	2.6	0.94	2.46	2.07	-3.36	0.133	0.000433	Soluble	-3.74	0.0561	0.000182	Soluble	-5.59	0.000786	2.56e-06	Moderately soluble	High	No	No	Yes	No	Yes	Yes	Yes	-6.63	0	0	0	0	0	0.55	0	0	0	2.22
EN873	O=C1Nc2ccccc2C(C1)C(=O)Nc1cc(C(=O)N)c(cc1F)F	C17H13F2N3O3	345.3	25	12	0.12	4	5	3	88.39	101.29	1.76	0.69	2.21	1.96	2.34	1.79	-2.51	1.08	0.00311	Soluble	-2.39	1.39	0.00403	Soluble	-5.57	0.000936	2.71e-06	Moderately soluble	High	No	Yes	No	No	No	No	No	-7.92	0	0	0	0	0	0.55	0	0	0	2.98
EN874	O=C(CNC(=O)COc1ccccc1)NCc1ccc(cc1)C(=O)N1CCCCC1	C23H27N3O4	409.48	30	12	0.35	11	4	2	116.77	87.74	2.92	2.38	1.59	1.47	2.96	2.26	-3.45	0.146	0.000356	Soluble	-3.86	0.0561	0.000137	Soluble	-6.46	0.000143	3.49e-07	Poorly soluble	High	No	Yes	No	No	No	Yes	Yes	-7.11	0	0	1	0	0	0.55	0	0	2	2.62
EN875	O=C(NC1CCCOC1c1ccc(cc1)C)CCc1cnn(c1)C	C19H25N3O2	327.42	24	11	0.47	6	3	1	93.53	56.15	2.66	2.04	2.37	1.86	2.93	2.37	-3.1	0.261	0.000797	Soluble	-2.85	0.465	0.00142	Soluble	-5.15	0.0023	7.01e-06	Moderately soluble	High	Yes	Yes	No	No	No	Yes	Yes	-6.85	0	0	0	0	0	0.55	0	0	0	3.51
EN876	CCS(=O)(=O)c1ccc(cc1C(=O)Nc1cccc(c1)Oc1cnccn1)Cl	C19H16ClN3O4S	417.87	28	18	0.11	7	6	1	105.67	106.63	2.42	2.71	4.86	2.08	2.97	3.01	-4.15	0.0295	7.05e-05	Moderately soluble	-4.6	0.0104	2.5e-05	Moderately soluble	-7.67	9e-06	2.15e-08	Poorly soluble	High	No	No	Yes	Yes	Yes	Yes	Yes	-6.92	0	0	0	0	0	0.55	0	0	1	3.12
EN877	COc1ccc(cc1)C(CNC(=O)Nc1cccn(c1=O)Cc1ccccc1)O	C22H23N3O4	393.44	29	18	0.18	9	4	3	110.9	92.59	3.16	1.91	2.25	1.92	2.38	2.32	-3.35	0.177	0.000449	Soluble	-3.48	0.131	0.000333	Soluble	-6.53	0.000116	2.94e-07	Poorly soluble	High	No	Yes	No	No	Yes	Yes	Yes	-7.34	0	0	0	0	0	0.55	0	0	2	3.47
EN878	O=C(C(=O)Nc1ccnn1Cc1ccccc1)NCc1n[nH]cc1	C16H16N6O2	324.34	24	16	0.12	8	4	3	86.73	104.7	1.53	0.87	0.57	0.37	0.96	0.86	-2.36	1.4	0.00432	Soluble	-2.65	0.722	0.00222	Soluble	-5.07	0.00277	8.53e-06	Moderately soluble	High	No	Yes	No	No	No	No	No	-7.66	0	0	0	0	0	0.55	0	1	1	2.6
EN879	O=S(=O)(Nc1ncn(n1)Cc1cccnc1)CC1CCCC1	C14H19N5O2S	321.4	22	11	0.5	6	5	1	83.76	98.15	1.3	1.66	2.54	0.43	0.53	1.29	-2.85	0.451	0.0014	Soluble	-3.33	0.149	0.000462	Soluble	-4.1	0.0253	7.87e-05	Moderately soluble	High	No	Yes	No	No	No	No	No	-7.08	0	0	0	0	0	0.55	0	0	0	3.21
EN880	OC(=O)CCC(=O)N1N=C(CC1c1ccco1)c1ccccc1NS(=O)(=O)c1ccccc1C	C24H23N3O6S	481.52	34	17	0.21	9	7	2	132.76	137.66	2.56	2.12	3.74	1.42	2.76	2.52	-3.94	0.0557	0.000116	Soluble	-4.64	0.011	2.28e-05	Moderately soluble	-6.95	5.37e-05	1.11e-07	Poorly soluble	Low	No	Yes	No	No	Yes	No	Yes	-7.73	0	2	0	1	0	0.56	0	0	2	4.39
EN881	COc1ccc(cc1)NS(=O)(=O)c1cccc(c1)C(=O)NNC(=S)NCc1ccccc1	C22H22N4O4S2	470.56	32	18	0.09	11	4	4	125.73	149.03	2.99	3.13	3.54	2.33	2.53	2.9	-4.42	0.0179	3.8e-05	Moderately soluble	-5.93	0.000554	1.18e-06	Moderately soluble	-8.05	4.18e-06	8.89e-09	Poorly soluble	Low	No	No	No	Yes	Yes	Yes	No	-6.95	0	0	2	1	0	0.55	0	1	2	3.34
EN882	O=C(Nc1scc(c1C(=O)O)c1ccc(cc1)Br)CC(CC(=O)Nc1scc(c1C(=O)O)c1ccc(cc1)Br)(C)C	C29H24Br2N2O6S2	720.45	41	22	0.17	12	6	4	169.5	189.28	3.63	7.85	8.07	4.07	8.17	6.36	-8.86	1e-06	1.39e-09	Poorly soluble	-11.67	1.53e-09	2.13e-12	Insoluble	-10.1	5.75e-08	7.98e-11	Insoluble	Low	No	No	No	No	No	No	No	-5.12	1	3	2	2	3	0.11	1	0	3	3.93
EN883	COc1ccc(cc1)C(=O)COC(=O)[C@@H](NC(=O)c1ccco1)Cc1ccccc1	C23H21NO6	407.42	30	17	0.17	11	6	1	108.1	94.84	3.11	3.89	3.06	1.29	3.9	3.05	-4.51	0.0126	3.09e-05	Moderately soluble	-5.58	0.00107	2.63e-06	Moderately soluble	-7.18	2.66e-05	6.53e-08	Poorly soluble	High	No	No	No	Yes	Yes	Yes	Yes	-6.02	0	0	1	0	0	0.55	0	0	3	3.5
EN884	O=c1[nH]c2ccccc2c(c1)C(=O)OCc1c(C)noc1C	C16H14N2O4	298.29	22	15	0.19	4	5	1	80.33	85.19	2.52	1.65	2.34	1.82	3.76	2.42	-2.97	0.32	0.00107	Soluble	-3.05	0.264	0.000886	Soluble	-5.83	0.000446	1.5e-06	Moderately soluble	High	No	No	Yes	Yes	No	No	No	-6.95	0	0	0	0	0	0.55	0	0	0	2.99
EN885	N#Cc1cc(cn(c1=O)c1cccc(c1)C(F)(F)F)C(=O)c1cc(Cl)ccc1O	C20H10ClF3N2O3	418.75	29	18	0.05	4	7	1	98.66	83.09	2.75	4.64	5.47	2.89	4.76	4.1	-5.55	0.00117	2.79e-06	Moderately soluble	-6.11	0.000324	7.74e-07	Poorly soluble	-7.01	4.1e-05	9.79e-08	Poorly soluble	High	No	No	No	Yes	Yes	No	No	-5.56	0	0	0	0	0	0.55	0	0	2	2.78
EN886	OC(=O)C(=O)O.O=C(Nc1cc(ccc1Cl)S(=O)(=O)N1CCCC1)CNCc1ccc(cc1)Cl	C21H23Cl2N3O7S	532.39	34	12	0.29	9	9	4	130.35	161.49	2.96	0.56	3.02	1.15	3.03	2.14	-3.16	0.368	0.000691	Soluble	-3.52	0.159	0.0003	Soluble	-7.26	2.92e-05	5.48e-08	Poorly soluble	Low	No	Yes	No	No	No	No	Yes	-9.15	1	2	1	1	1	0.11	0	1	2	3.29
EN887	CNC(=O)C1Oc2ccccc2N(C1)C(=O)CSc1ncnc2c1ccs2	C18H16N4O3S2	400.47	27	15	0.22	6	5	1	107.8	137.96	2.61	2.61	1.94	1.09	2.86	2.22	-3.98	0.0417	0.000104	Soluble	-5.16	0.00279	6.97e-06	Moderately soluble	-5.29	0.00208	5.19e-06	Moderately soluble	High	No	No	Yes	Yes	Yes	Yes	Yes	-6.89	0	0	0	1	0	0.55	0	0	1	3.67
EN888	O=C(C1CCCCC1C(=O)N1CCc2c1cccc2)OCC(=O)N1CCCCC1	C23H30N2O4	398.5	29	6	0.61	7	4	0	118	66.92	3.22	3.09	2.18	2.64	3.02	2.83	-3.95	0.0449	0.000113	Soluble	-4.16	0.0274	6.87e-05	Moderately soluble	-4.13	0.0295	7.41e-05	Moderately soluble	High	Yes	No	No	Yes	Yes	Yes	Yes	-6.54	0	0	0	0	0	0.55	0	0	1	3.87
EN889	O=C(CN1CCC(=O)Nc2c1ccc(c2)F)Nc1cccc2c1C(=O)c1ccccc1C2=O	C25H18FN3O4	443.43	33	18	0.12	4	5	2	125.82	95.58	2.81	3.43	2.67	1.84	3.82	2.91	-4.89	0.00572	1.29e-05	Moderately soluble	-5.12	0.00338	7.63e-06	Moderately soluble	-8.43	1.64e-06	3.69e-09	Poorly soluble	High	No	Yes	Yes	Yes	Yes	No	Yes	-6.57	0	0	0	0	0	0.55	1	0	1	3.34
EN890	O=C(c1cc(n(c1C)CC1COc2c(O1)cccc2)C)COC(=O)c1ccccc1Nc1cccc(c1C)C	C32H32N2O5	524.61	39	23	0.25	9	5	1	151.29	78.79	4.93	6.96	6.35	3.34	6.28	5.57	-7.32	2.51e-05	4.79e-08	Poorly soluble	-8.43	1.96e-06	3.73e-09	Poorly soluble	-9.98	5.54e-08	1.06e-10	Poorly soluble	High	No	Yes	No	Yes	Yes	Yes	No	-4.56	1	4	0	1	1	0.55	0	0	3	4.53
EN891	CCCn1c(SCC(=O)N(c2cccc3c2cccc3)CC)n[nH]c1=O	C19H22N4O2S	370.47	26	15	0.32	8	3	1	106.49	96.29	2.9	3.92	3.28	2.53	3.21	3.17	-4.51	0.0116	3.12e-05	Moderately soluble	-5.64	0.000847	2.29e-06	Moderately soluble	-5.87	0.000496	1.34e-06	Moderately soluble	High	No	No	No	Yes	Yes	No	Yes	-5.78	0	0	0	0	0	0.55	0	0	3	3.1
EN892	O=C1c2cccc(c2C(=O)c2c1cccc2)NC(=O)c1cc(nc2c1cccc2)c1ccco1	C28H16N2O4	444.44	34	27	0	4	5	1	126.97	89.27	3.46	5.28	5.33	2.19	5.6	4.37	-6.25	0.000252	5.68e-07	Poorly soluble	-6.9	5.53e-05	1.24e-07	Poorly soluble	-10.68	9.39e-09	2.11e-11	Insoluble	High	No	No	Yes	Yes	Yes	No	No	-5.26	0	0	0	0	1	0.55	1	0	2	3.44
EN893	Clc1ccc(cc1)C1=NN(C(C1)c1ccco1)C(=O)COC(=O)c1ccccc1C(=O)c1ccc(c(c1)[N+](=O)[O-])Cl	C29H19Cl2N3O7	592.38	41	23	0.1	10	8	0	158.81	135	3.68	5.81	5.17	2.85	4.43	4.39	-6.93	6.99e-05	1.18e-07	Poorly soluble	-8.42	2.28e-06	3.84e-09	Poorly soluble	-9.44	2.14e-07	3.61e-10	Poorly soluble	Low	No	No	No	Yes	Yes	No	Yes	-5.79	1	2	0	1	1	0.55	0	2	3	4.55
EN894	CCCCCc1nc2c(n1CC(=O)Nc1cccc(c1)C#N)cccc2	C21H22N4O	346.43	26	15	0.29	8	3	1	103.74	70.71	2.85	4.43	4.09	2.44	4.01	3.56	-4.68	0.00728	2.1e-05	Moderately soluble	-5.63	0.000806	2.33e-06	Moderately soluble	-7.06	3e-05	8.65e-08	Poorly soluble	High	Yes	No	Yes	Yes	Yes	Yes	Yes	-5.27	0	0	0	0	0	0.55	0	0	2	2.96
EN895	COC(=O)c1cc(cc(c1)C(=O)OC)NC(=O)C(c1ccccc1)OC(=O)C	C20H19NO7	385.37	28	12	0.2	10	7	1	98.7	108	3.36	2.42	1.99	2.24	2.66	2.53	-3.41	0.15	0.000388	Soluble	-4.33	0.018	4.67e-05	Moderately soluble	-5.13	0.00288	7.46e-06	Moderately soluble	High	No	No	No	Yes	No	No	No	-6.93	0	0	0	0	0	0.55	0	1	2	3.17
EN896	CC(=O)NC(c1ccccc1)CC(=O)OC(C(=O)Nc1ccc(cc1Cl)[N+](=O)[O-])c1ccccc1	C25H22ClN3O6	495.91	35	18	0.16	12	6	2	131.88	130.32	3.17	3.95	3.9	2.59	2.43	3.21	-4.99	0.00505	1.02e-05	Moderately soluble	-6.39	0.000204	4.1e-07	Poorly soluble	-7.83	7.3e-06	1.47e-08	Poorly soluble	Low	No	Yes	No	Yes	Yes	Yes	Yes	-6.52	0	2	1	0	0	0.55	0	2	3	3.96
EN897	Cc1ccc2c(c1)nc([nH]2)SCC(=O)N(c1ccccc1C(=O)NCc1ccco1)C	C23H22N4O3S	434.51	31	20	0.17	9	4	2	121.26	116.53	2.77	3.65	4	2.02	4.03	3.29	-4.72	0.00834	1.92e-05	Moderately soluble	-5.79	0.000711	1.64e-06	Moderately soluble	-8.03	4.06e-06	9.35e-09	Poorly soluble	High	No	Yes	Yes	Yes	Yes	Yes	Yes	-6.36	0	0	0	0	0	0.55	0	0	3	3.23
EN898	O=C(NC1CCc2c1cccc2)NCCc1ccc(cc1)NC(=O)C	C20H23N3O2	337.42	25	12	0.3	8	2	3	98.48	70.23	2.66	2.42	2.66	2.64	2.96	2.67	-3.28	0.176	0.00052	Soluble	-3.54	0.0979	0.00029	Soluble	-6.73	6.25e-05	1.85e-07	Poorly soluble	High	Yes	Yes	No	Yes	No	Yes	Yes	-6.64	0	0	0	0	0	0.55	0	0	1	2.89
EN899	CCOC(=O)N(CCOC(=O)C1CC(=O)Nc2c1cccc2)C	C16H20N2O5	320.34	23	6	0.44	8	5	1	86.05	84.94	2.95	0.9	1.17	1.06	1.28	1.47	-2.06	2.8	0.00875	Soluble	-2.27	1.72	0.00538	Soluble	-3.62	0.0768	0.00024	Soluble	High	No	No	No	Yes	No	No	No	-7.62	0	0	0	0	0	0.55	0	1	1	3.32
EN900	CCOc1ccc(cc1)n1c(SCC(=O)NC(C(C)C)(C#N)C)nc2c(c1=O)cccc2	C24H26N4O3S	450.55	32	16	0.33	9	5	1	126.8	122.31	3.09	4.4	3.93	2.04	4.07	3.51	-5.18	0.00297	6.59e-06	Moderately soluble	-6.69	9.29e-05	2.06e-07	Poorly soluble	-7.2	2.88e-05	6.38e-08	Poorly soluble	High	No	No	No	Yes	Yes	Yes	Yes	-5.92	0	0	0	0	0	0.55	0	0	3	3.88
EN901	CCOC(=O)Nc1ccc2c(c1)oc(=O)cc2CSc1nc2cc(Cl)ccc2c(=O)n1Cc1ccco1	C26H20ClN3O6S	537.97	37	25	0.15	9	7	1	141.87	141.87	4.06	4.02	5.32	3.04	5	4.29	-5.61	0.00131	2.43e-06	Moderately soluble	-6.7	0.000107	1.99e-07	Poorly soluble	-9.72	1.03e-07	1.91e-10	Poorly soluble	Low	No	No	No	Yes	Yes	No	Yes	-6.73	1	2	1	1	0	0.55	0	1	3	3.92
EN902	O=C(c1cccc2c1C(=O)c1ccccc1C2=O)OCc1cccc(c1)[N+](=O)[O-]	C22H13NO6	387.34	29	18	0.05	5	6	0	104.34	106.26	1.91	4.04	3.58	1.85	2.75	2.82	-4.92	0.0047	1.21e-05	Moderately soluble	-5.97	0.00041	1.06e-06	Moderately soluble	-7.17	2.64e-05	6.82e-08	Poorly soluble	High	No	No	Yes	Yes	Yes	No	No	-5.79	0	0	0	0	0	0.55	1	2	2	3.16
EN903	O=C1c2cccc(c2C(=O)c2c1cccc2)NC(=O)c1cc(nc2c1cccc2)c1cccs1	C28H16N2O3S	460.5	34	27	0	4	4	1	132.58	104.37	3.34	5.9	5.8	3.01	6.84	4.98	-6.74	8.46e-05	1.84e-07	Poorly soluble	-7.87	6.28e-06	1.36e-08	Poorly soluble	-10.71	8.9e-09	1.93e-11	Insoluble	Low	No	No	Yes	Yes	Yes	No	Yes	-4.92	0	2	0	0	1	0.55	1	0	2	3.45
EN904	COc1ccccc1CNC(=O)COC(=O)c1cccc2c1C(=O)c1ccccc1C2=O	C25H19NO6	429.42	32	18	0.12	8	6	1	114.62	98.77	2.09	3.53	2.79	1.6	4.54	2.91	-4.61	0.0104	2.43e-05	Moderately soluble	-5.29	0.00221	5.15e-06	Moderately soluble	-8.28	2.24e-06	5.22e-09	Poorly soluble	High	No	No	Yes	Yes	Yes	No	Yes	-6.41	0	0	0	0	0	0.55	1	0	3	3.18
EN905	COc1ccc(cc1)C(=O)COC(=O)CN1c2nc3ccccc3nc2C2C1C=CC=C2	C25H21N3O4	427.45	32	16	0.2	7	6	0	122.8	81.62	3.63	4.05	3.08	2.17	2.92	3.17	-4.95	0.0048	1.12e-05	Moderately soluble	-5.47	0.00146	3.4e-06	Moderately soluble	-5.92	0.000517	1.21e-06	Moderately soluble	High	No	No	No	Yes	Yes	Yes	Yes	-6.03	0	0	0	0	0	0.55	0	0	2	4.56
EN906	O=C(NC(C12CC3CC(C2)CC(C1)C3)C)CSc1nnc(o1)c1nn(Cc2ccccc2)c(=O)c2c1cccc2	C31H33N5O3S	555.69	40	21	0.45	9	6	1	155.66	128.21	4.63	6.04	5.31	4.7	5.08	5.15	-6.88	7.24e-05	1.3e-07	Poorly soluble	-8.51	1.71e-06	3.08e-09	Poorly soluble	-9.09	4.52e-07	8.13e-10	Poorly soluble	Low	No	Yes	No	No	Yes	Yes	Yes	-5.4	2	3	0	0	1	0.17	0	0	3	6.65
EN907	O=C(Cc1scc(n1)COC(=O)C1CC(=O)N(C1)Cc1ccco1)Nc1ccc(cc1)C	C23H23N3O5S	453.51	32	16	0.3	10	6	1	122.62	129.98	2.91	1.62	2.44	0.68	4.39	2.41	-3.38	0.188	0.000415	Soluble	-3.96	0.0495	0.000109	Soluble	-6.81	7.04e-05	1.55e-07	Poorly soluble	High	No	Yes	No	Yes	Yes	Yes	Yes	-7.92	0	0	0	0	0	0.55	0	0	2	4.1
EN908	N#CCCN(C(=O)C(OC(=O)c1c(NC(=O)C)sc2c1CCCC2)C)c1ccccc1	C23H25N3O4S	439.53	31	11	0.39	10	5	1	120.25	127.74	3.21	3.92	3.89	2.11	4.63	3.55	-4.64	0.0101	2.31e-05	Moderately soluble	-6.3	0.00022	4.99e-07	Poorly soluble	-5.87	0.00059	1.34e-06	Moderately soluble	High	No	No	No	Yes	Yes	Yes	Yes	-6.2	0	0	0	0	0	0.55	0	0	3	4.33
EN909	CC(C(=O)c1ccc2c(c1)CCC2)OC(=O)c1cccc(c1)S(=O)(=O)N1CCc2c(C1)cccc2	C28H27NO5S	489.58	35	18	0.29	7	6	0	136.92	89.13	4.06	5.1	4.9	3.41	4.85	4.46	-6.01	0.000482	9.84e-07	Poorly soluble	-6.72	9.43e-05	1.93e-07	Poorly soluble	-8.26	2.7e-06	5.51e-09	Poorly soluble	High	No	No	No	Yes	Yes	No	Yes	-5.67	0	2	0	0	1	0.55	0	0	2	4.1
EN910	CCOc1ccc2c(c1)[nH]c(n2)SC(C(=O)Nc1sc2c(c1C(=O)OCC)CCC(C2)C)C	C24H29N3O4S2	487.63	33	14	0.46	10	5	2	133.96	146.85	3.48	6.42	5.25	3.12	6.26	4.91	-6.56	0.000134	2.74e-07	Poorly soluble	-9.3	2.46e-07	5.05e-10	Poorly soluble	-7.36	2.13e-05	4.38e-08	Poorly soluble	Low	No	Yes	Yes	Yes	Yes	Yes	Yes	-4.72	0	2	1	1	1	0.55	0	0	3	4.82
EN911	CSc1ccccc1NC(=O)COC(=O)CCNC(=O)c1ccc(cc1)C(C)(C)C	C23H28N2O4S	428.54	30	12	0.35	12	4	2	119.97	109.8	3.87	4.11	3.82	3.34	4.41	3.91	-4.59	0.011	2.57e-05	Moderately soluble	-6.12	0.000324	7.55e-07	Poorly soluble	-7.42	1.62e-05	3.78e-08	Poorly soluble	High	No	No	No	Yes	Yes	Yes	Yes	-6	0	0	1	0	0	0.55	0	0	3	3.02
EN912	O=C(Nc1nc2c(s1)cccc2)COC(=O)c1cccc(c1)S(=O)(=O)N1CCCc2c1cccc2	C25H21N3O5S2	507.58	35	21	0.16	8	6	1	137.34	142.29	2.98	4.57	4.74	2.97	3.79	3.81	-5.78	0.000838	1.65e-06	Moderately soluble	-7.28	2.65e-05	5.23e-08	Poorly soluble	-8	5.04e-06	9.93e-09	Poorly soluble	Low	No	No	No	Yes	Yes	No	Yes	-6.15	1	2	1	1	0	0.55	0	0	3	3.66
EN913	COc1ccc(cc1)NS(=O)(=O)c1cccc(c1)c1nnc(n1C(CCCC(C)C)C)SCC(=O)Nc1c(C)cccc1C	C33H41N5O4S2	635.84	44	23	0.36	15	6	2	179.46	148.89	4.34	6.98	8.19	4.19	5.83	5.9	-7.58	1.69e-05	2.65e-08	Poorly soluble	-9.92	7.63e-08	1.2e-10	Poorly soluble	-11.11	4.99e-09	7.85e-12	Insoluble	Low	No	Yes	No	No	Yes	Yes	Yes	-5.22	2	4	2	2	2	0.17	0	0	3	5.21
EN914	Clc1cccc(c1)NS(=O)(=O)c1ccc(c(c1)[N+](=O)[O-])NN=Cc1c([nH]c2c1cccc2)c1ccccc1	C27H20ClN5O4S	546	38	27	0	8	5	3	152.16	140.55	2.55	6.86	7.34	3.88	3.26	4.78	-7.54	1.56e-05	2.85e-08	Poorly soluble	-9.62	1.31e-07	2.39e-10	Poorly soluble	-10.72	1.04e-08	1.91e-11	Insoluble	Low	No	No	No	Yes	No	No	No	-4.76	1	3	1	2	1	0.55	0	3	3	3.96
EN915	N#Cc1cc(cn(c1=O)c1cccc(c1)C(F)(F)F)C(=O)c1cc(Br)ccc1O	C20H10BrF3N2O3	463.2	29	18	0.05	4	7	1	101.35	83.09	2.34	4.71	5.58	3	4.79	4.08	-5.87	0.000618	1.34e-06	Moderately soluble	-6.18	0.000303	6.55e-07	Poorly soluble	-7.2	2.92e-05	6.3e-08	Poorly soluble	High	No	No	No	Yes	Yes	No	No	-5.78	0	0	0	0	0	0.55	0	0	2	2.84
EN916	COc1ccc(cc1)N(S(=O)(=O)c1ccc(c(c1)Cl)Cl)CC(=O)N1c2ccccc2Sc2c1cccc2	C27H20Cl2N2O4S2	571.49	37	24	0.07	7	4	0	151	100.6	3.97	6.65	7.73	4.94	4.78	5.61	-7.59	1.47e-05	2.57e-08	Poorly soluble	-8.56	1.56e-06	2.73e-09	Poorly soluble	-10.1	4.56e-08	7.98e-11	Insoluble	Low	No	No	No	Yes	Yes	No	Yes	-5.06	2	3	0	1	1	0.17	0	0	2	3.9
EN917	CCC1(C)NC(=O)N(C1=O)NC(=O)CN(Cc1cccs1)Cc1ccco1	C18H22N4O4S	390.46	27	10	0.39	9	5	2	107.44	123.13	2.35	1.64	1.03	0.73	2.16	1.58	-2.97	0.414	0.00106	Soluble	-3.84	0.0566	0.000145	Soluble	-5.04	0.00354	9.08e-06	Moderately soluble	High	No	Yes	No	Yes	No	No	No	-7.52	0	0	0	0	0	0.55	0	1	2	3.86
EN918	O=C(Nc1ccccc1C(=O)NC1CCCC1)CNc1ccccc1NC(=O)c1ccc(cc1)Cl	C27H27ClN4O3	490.98	35	18	0.22	11	3	4	138.92	99.33	3.3	5.37	4.74	3.08	4.19	4.14	-5.92	0.000588	1.2e-06	Moderately soluble	-7.21	3.03e-05	6.17e-08	Poorly soluble	-9.49	1.57e-07	3.21e-10	Poorly soluble	High	No	No	Yes	Yes	Yes	Yes	Yes	-5.48	0	2	1	0	1	0.55	0	0	3	3.17
EN919	CC(=O)Nc1ccc(cc1)CCNCc1cn(nc1c1cccnc1)C	C20H23N5O	349.43	26	17	0.25	8	4	2	102.9	71.84	2.85	1.33	2.43	1.31	2.93	2.17	-2.8	0.554	0.00158	Soluble	-2.44	1.27	0.00363	Soluble	-7.07	2.95e-05	8.45e-08	Poorly soluble	High	Yes	Yes	Yes	No	No	Yes	Yes	-7.49	0	0	0	0	0	0.55	0	0	1	2.91
EN920	O=C(C(c1ccccc1)Sc1nnc2n1cccc2)Nc1cccc(c1)C(F)(F)F	C21H15F3N4OS	428.43	30	21	0.1	7	6	1	108.03	84.59	3.16	5.5	5.86	4.11	3.75	4.48	-6.02	0.000412	9.61e-07	Poorly soluble	-7.03	3.95e-05	9.23e-08	Poorly soluble	-7.69	8.77e-06	2.05e-08	Poorly soluble	High	No	No	No	Yes	Yes	Yes	Yes	-5.01	0	1	0	0	1	0.55	0	0	2	3.5
EN921	CCOc1ccc(cc1)n1c(SCC(=O)N2c3ccccc3NC(=O)C2(C)C)nc2c1cccc2	C27H26N4O3S	486.59	35	21	0.22	7	4	1	145.74	101.76	3.28	4.94	4.33	3.35	4	3.98	-5.95	0.000545	1.12e-06	Moderately soluble	-6.81	7.46e-05	1.53e-07	Poorly soluble	-8.54	1.39e-06	2.86e-09	Poorly soluble	High	No	Yes	No	Yes	Yes	Yes	Yes	-5.76	0	2	0	0	0	0.55	0	0	2	3.54
EN922	O=C(Nc1cccc2c1C(=O)c1c(C2=O)cccc1)COC(=O)c1ccncc1	C22H14N2O5	386.36	29	18	0.05	6	6	1	102.66	102.43	2.68	3.1	2.46	0.97	3.5	2.54	-4.25	0.0216	5.6e-05	Moderately soluble	-4.92	0.00465	1.2e-05	Moderately soluble	-7.42	1.49e-05	3.85e-08	Poorly soluble	High	No	No	Yes	Yes	Yes	No	Yes	-6.46	0	0	0	0	0	0.55	1	0	1	2.9
EN923	COCCN1C(=S)SC(=C2C(=O)N(c3c2cccc3)CC(=O)Nc2ccc(cc2)Cl)C1=O	C22H18ClN3O4S2	487.98	32	12	0.18	7	4	1	136	136.34	2.91	3.25	2.59	1.59	4.42	2.95	-4.73	0.00912	1.87e-05	Moderately soluble	-5.79	0.000797	1.63e-06	Moderately soluble	-6.71	9.47e-05	1.94e-07	Poorly soluble	High	No	No	No	Yes	Yes	No	Yes	-6.97	0	2	0	1	0	0.55	1	2	1	3.72
EN924	CC(=O)OC(C(C(=O)NCc1ccco1)OC(=O)C)C(C(C(=O)NCc1ccco1)OC(=O)C)OC(=O)C	C24H28N2O12	536.49	38	10	0.42	19	12	2	123.68	189.68	3.43	-0.13	0.23	-1.5	1.87	0.78	-2.03	5.06	0.00944	Soluble	-3.4	0.214	0.000398	Soluble	-4.43	0.0199	3.71e-05	Moderately soluble	Low	No	Yes	No	No	No	No	Yes	-9.66	2	1	2	1	3	0.17	0	1	2	4.89
EN925	COc1ccc(cc1)NC(=O)c1ccccc1NCC(=O)Nc1ccc(cc1)C(=O)C	C24H23N3O4	417.46	31	18	0.12	10	4	3	120.48	96.53	2.79	3.85	3.63	2.26	3.47	3.2	-4.62	0.00994	2.38e-05	Moderately soluble	-5.57	0.00111	2.67e-06	Moderately soluble	-8.26	2.3e-06	5.51e-09	Poorly soluble	High	No	No	No	Yes	Yes	Yes	Yes	-6.11	0	0	0	0	0	0.55	0	0	3	2.71
EN926	COc1cc(C=O)ccc1OC(=O)c1cn(nc1c1ccco1)c1ccccc1	C22H16N2O5	388.37	29	22	0.05	7	6	0	104.55	83.56	3.47	3.5	4.17	1.91	3.62	3.34	-4.55	0.0109	2.8e-05	Moderately soluble	-4.94	0.00448	1.15e-05	Moderately soluble	-6.87	5.21e-05	1.34e-07	Poorly soluble	High	No	No	Yes	Yes	Yes	No	Yes	-6.18	0	0	0	0	0	0.55	0	2	1	3.26
EN927	O=C(C(Oc1ccc(cc1C(=O)N)S(=O)(=O)N1CCCC1)C)NC(C1CC2CC1CC2)C	C23H33N3O5S	463.59	32	6	0.65	9	6	2	124.89	127.18	2.83	2.89	2.98	1.51	1.69	2.38	-4.08	0.0386	8.32e-05	Moderately soluble	-5.22	0.00279	6.01e-06	Moderately soluble	-4.08	0.0386	8.34e-05	Moderately soluble	High	No	Yes	No	No	No	Yes	Yes	-7.08	0	0	0	0	0	0.55	0	0	2	5.49
EN928	COc1cc(ccc1OCc1ccccc1)C1N(Cc2ccco2)C(=O)c2c1c(=O)c1c(o2)cccc1	C30H23NO6	493.51	37	27	0.13	7	6	0	141.05	82.12	3.93	4.52	4.71	2.12	5.68	4.19	-5.83	0.000738	1.5e-06	Moderately soluble	-5.97	0.000534	1.08e-06	Moderately soluble	-10.43	1.84e-08	3.73e-11	Insoluble	High	No	No	Yes	No	Yes	No	Yes	-6.1	0	2	0	0	0	0.55	0	0	2	4.42
EN929	CCC1(C)NC(=O)N(C1=O)NC(=O)CN(C1Cc2c(C1)cccc2)c1ccccc1	C23H26N4O3	406.48	30	12	0.35	7	3	2	121.69	81.75	2.6	3.67	1.65	2.83	2.1	2.57	-4.51	0.0127	3.12e-05	Moderately soluble	-5.08	0.00341	8.39e-06	Moderately soluble	-6.33	0.000188	4.62e-07	Poorly soluble	High	No	Yes	No	Yes	Yes	No	Yes	-6.17	0	0	0	0	0	0.55	0	1	2	3.78
EN930	N#CC(C(C)C)(NC(=O)CSc1nc2ccccc2c(=O)n1c1ccc(cc1)F)C	C22H21FN4O2S	424.49	30	16	0.27	7	5	1	115.46	113.08	3.3	4.16	4.09	3.19	4.01	3.75	-5.03	0.004	9.43e-06	Moderately soluble	-6.24	0.000243	5.72e-07	Poorly soluble	-6.97	4.58e-05	1.08e-07	Poorly soluble	High	No	No	No	Yes	Yes	No	Yes	-5.94	0	0	0	0	0	0.55	0	0	2	3.65
EN931	CCn1c(SCC(=O)Nc2ccccc2OC(F)F)nc2c1ccc(c2)S(=O)(=O)N1CCOCC1	C22H24F2N4O5S2	526.58	35	15	0.36	10	9	1	131.25	136.44	3.34	3.18	4.76	1.24	2.19	2.94	-4.77	0.00904	1.72e-05	Moderately soluble	-5.72	0.00101	1.92e-06	Moderately soluble	-6.16	0.000364	6.92e-07	Poorly soluble	Low	No	No	No	Yes	Yes	Yes	Yes	-7.25	1	2	0	1	0	0.55	0	0	2	3.59
EN932	CCN(S(=O)(=O)c1cccc(c1)c1nnc(n1C(c1ccccc1)C)SCC(=O)c1ccc(cc1)Cl)CC.Br	C28H30BrClN4O3S2	650.05	39	23	0.25	11	6	0	162.91	118.84	0	6.82	8.25	4.34	4.96	4.88	-7.88	8.62e-06	1.33e-08	Poorly soluble	-9.12	4.89e-07	7.52e-10	Poorly soluble	-9.69	1.33e-07	2.05e-10	Poorly soluble	Low	No	Yes	No	No	Yes	No	Yes	-5.42	2	3	1	1	2	0.17	0	0	3	4.73
EN933	O=C(Nc1cccc2c1C(=O)c1ccccc1C2=O)CSc1cccc[n+]1[O-]	C21H14N2O4S	390.41	28	18	0.05	5	4	1	106.47	114	1.88	3.1	2.64	1.89	2.83	2.47	-4.36	0.0171	4.37e-05	Moderately soluble	-5.16	0.00269	6.89e-06	Moderately soluble	-6.44	0.000143	3.66e-07	Poorly soluble	High	No	No	No	Yes	Yes	No	Yes	-6.48	0	0	0	0	0	0.55	1	2	1	3.18
EN934	O=C(CN(S(=O)(=O)c1ccc(s1)Br)CC(=O)Nc1ccc2c(c1)OCO2)Nc1ccc2c(c1)OCO2	C22H18BrN3O8S2	596.43	36	17	0.18	10	9	2	132.61	169.12	2.82	3.54	3.94	1.05	2.64	2.8	-5.46	0.00208	3.49e-06	Moderately soluble	-6.78	9.99e-05	1.67e-07	Poorly soluble	-6.83	8.74e-05	1.47e-07	Poorly soluble	Low	No	Yes	No	Yes	Yes	Yes	Yes	-7.42	2	2	1	1	1	0.17	0	0	3	3.88
EN935	Cc1ccc(cc1)C1C2=C(Nc3n1nc(n3)c1ccncc1)CC(CC2=O)(C)C	C23H23N5O	385.46	29	17	0.3	2	4	1	115.1	72.7	3.19	3.74	3.74	2.57	3.53	3.35	-4.89	0.00499	1.29e-05	Moderately soluble	-4.96	0.00424	1.1e-05	Moderately soluble	-7.4	1.52e-05	3.95e-08	Poorly soluble	High	Yes	Yes	Yes	Yes	Yes	Yes	Yes	-6	0	0	0	0	0	0.55	0	0	2	4.46
EN936	CCC1(NC(=O)N(C1=O)NC(=O)CN1C(=O)NC2(C1=O)CCCC2)c1ccccc1	C20H23N5O5	413.43	30	6	0.45	6	5	3	119.11	127.92	2.12	1.06	-0.89	0.86	0.33	0.7	-2.82	0.621	0.0015	Soluble	-3.34	0.19	0.00046	Soluble	-4.58	0.0108	2.61e-05	Moderately soluble	High	No	Yes	No	No	No	No	No	-8.07	0	1	0	0	0	0.55	0	1	1	4.17
EN937	COc1cc(ccc1OCC(=O)N)C1Nc2ccccc2C(=O)N1c1cccc(c1)C	C24H23N3O4	417.46	31	18	0.17	6	4	2	123.96	93.89	2.56	3.57	2.36	2.61	2.9	2.8	-4.71	0.00812	1.95e-05	Moderately soluble	-5.23	0.00247	5.92e-06	Moderately soluble	-7.18	2.73e-05	6.53e-08	Poorly soluble	High	No	Yes	No	Yes	Yes	Yes	Yes	-6.31	0	0	0	0	0	0.55	0	0	2	3.64
EN938	O=C(C1c2ccccc2Oc2c1cccc2)NC(c1ccc(cc1)n1cncc1)C	C25H21N3O2	395.45	30	23	0.12	5	3	1	115	56.15	3.69	4.08	4.66	3.11	3.85	3.88	-5.1	0.00314	7.95e-06	Moderately soluble	-4.96	0.00429	1.09e-05	Moderately soluble	-8.1	3.11e-06	7.87e-09	Poorly soluble	High	Yes	Yes	Yes	Yes	Yes	Yes	Yes	-5.82	0	0	0	0	0	0.55	0	0	2	3.48
EN939	O=C(NCc1cccc(c1)Cn1ccnc1C)CCCNS(=O)(=O)c1ccc2c(c1)OCCO2	C24H28N4O5S	484.57	34	17	0.33	11	7	2	126.42	119.93	2.47	1.79	3.31	0.61	2.72	2.18	-3.62	0.117	0.000242	Soluble	-3.93	0.0573	0.000118	Soluble	-7.7	9.6e-06	1.98e-08	Poorly soluble	High	No	Yes	No	Yes	Yes	Yes	Yes	-7.98	0	1	1	0	0	0.55	0	0	2	3.65
EN940	COCCN(c1c(=O)[nH]c(=O)n(c1N)Cc1ccccc1)C(=O)CSc1nnc(n1c1ccccc1)c1ccoc1C	C29H29N7O5S	587.65	42	28	0.21	12	7	2	160.22	179.57	3.52	2.51	3.1	2.33	3.12	2.92	-4.77	0.0101	1.71e-05	Moderately soluble	-5.93	0.000696	1.18e-06	Moderately soluble	-8.45	2.09e-06	3.56e-09	Poorly soluble	Low	No	Yes	No	Yes	Yes	No	Yes	-8.1	2	3	2	1	1	0.17	0	0	2	4.47
EN941	CCOC(=O)Nc1ccc2c(c1)oc(=O)cc2COC(=O)CNS(=O)(=O)c1cccc(c1)Br	C21H19BrN2O8S	539.35	33	16	0.19	11	9	2	122.06	149.39	2.49	2.48	3.88	1.68	2.57	2.62	-4.38	0.0225	4.18e-05	Moderately soluble	-5.26	0.00295	5.47e-06	Moderately soluble	-7.76	9.29e-06	1.72e-08	Poorly soluble	Low	No	No	Yes	No	Yes	No	Yes	-7.83	1	1	2	1	0	0.55	0	2	2	3.87
EN942	O=C(C(c1ccccc1)Sc1nnc(n1CCc1ccccc1)c1ccccc1F)Nc1cc(ccc1Cl)C(F)(F)F	C31H23ClF4N4OS	611.05	42	29	0.13	11	7	1	156.03	85.11	4.14	8.03	9.53	6.4	7.77	7.17	-8.47	2.06e-06	3.37e-09	Poorly soluble	-9.67	1.3e-07	2.13e-10	Poorly soluble	-12.54	1.77e-10	2.89e-13	Insoluble	Low	No	Yes	No	No	No	Yes	Yes	-4.33	2	3	1	1	2	0.17	0	0	3	4.5
EN943	O=C(C(c1ccccc1)OC(=O)c1cccc(c1)S(=O)(=O)N(c1ccccc1)C)Nc1cccc(c1)C(=O)C	C30H26N2O6S	542.6	39	24	0.1	11	6	1	148.25	118.23	3.82	4.76	5.82	3.28	3.83	4.3	-5.93	0.000634	1.17e-06	Moderately soluble	-6.97	5.77e-05	1.06e-07	Poorly soluble	-9.44	1.96e-07	3.61e-10	Poorly soluble	Low	No	Yes	No	Yes	Yes	No	No	-6.23	1	3	1	0	0	0.55	0	0	3	4.12
EN944	O=C(Nc1cccc(c1)F)COC(=O)c1ccccc1Nc1cccc(c1)C(F)(F)F	C22H16F4N2O3	432.37	31	18	0.09	9	7	2	106.06	67.43	3.35	6.58	6.77	4.61	4.76	5.21	-6.5	0.000136	3.15e-07	Poorly soluble	-7.8	6.93e-06	1.6e-08	Poorly soluble	-8.64	1e-06	2.31e-09	Poorly soluble	Low	No	Yes	No	Yes	Yes	No	No	-4.27	1	1	0	1	1	0.55	0	0	3	2.99
EN945	CC1C(C)CCCC1NC(=O)COC(=O)c1cc(ccc1O)S(=O)(=O)NCc1ccccc1	C24H30N2O6S	474.57	33	12	0.42	10	7	3	124.28	130.18	3.04	4.46	3.9	1.9	2.35	3.13	-5.2	0.00299	6.29e-06	Moderately soluble	-6.91	5.8e-05	1.22e-07	Poorly soluble	-6.42	0.000183	3.85e-07	Poorly soluble	Low	No	Yes	No	Yes	Yes	Yes	Yes	-6.03	0	0	0	0	0	0.55	0	0	3	4.4
EN946	N#Cc1ccc(cc1)OCc1cc(=O)n2c(n1)scc2	C14H9N3O2S	283.31	20	15	0.07	3	4	0	75.03	95.63	2.34	1.37	2.05	1.18	3.02	1.99	-2.82	0.432	0.00153	Soluble	-2.98	0.296	0.00104	Soluble	-4.42	0.0107	3.77e-05	Moderately soluble	High	No	No	Yes	No	Yes	No	Yes	-7.06	0	0	0	0	0	0.55	0	0	0	2.73
EN947	O=C(NN1C(=O)NC2(C1=O)CCCCC2)CSC1=Nc2c(CS1)cccc2	C18H20N4O3S2	404.51	27	6	0.44	5	4	2	118.21	141.47	2.51	2.86	1.65	1.46	2.43	2.18	-3.98	0.042	0.000104	Soluble	-5.49	0.00131	3.24e-06	Moderately soluble	-4.9	0.0051	1.26e-05	Moderately soluble	Low	No	Yes	No	Yes	Yes	No	Yes	-6.74	0	0	1	1	0	0.55	0	1	1	4.32
EN948	CC(=O)Nc1ccc(cc1)CNCCOc1ccc(cc1F)F	C17H18F2N2O2	320.33	23	12	0.24	8	5	2	84.07	50.36	3.06	2.33	3.59	3.07	3.82	3.17	-3.15	0.226	0.000705	Soluble	-3.03	0.301	0.000941	Soluble	-6.85	4.57e-05	1.43e-07	Poorly soluble	High	Yes	No	Yes	Yes	No	Yes	Yes	-6.6	0	0	0	0	0	0.55	0	0	1	2.04
EN949	CC(NC(=O)c1cccc(c1)NC(=O)c1cccs1)Cc1nc2c(s1)cccc2	C22H19N3O2S2	421.54	29	20	0.14	8	3	2	118.81	127.57	3.49	4.93	4.78	2.75	6.04	4.4	-5.54	0.00121	2.87e-06	Moderately soluble	-7.35	1.9e-05	4.51e-08	Poorly soluble	-8.02	4.05e-06	9.62e-09	Poorly soluble	Low	No	No	No	Yes	Yes	Yes	Yes	-5.37	0	0	0	0	0	0.55	0	0	3	3.53
EN950	CCOc1ccc(cc1)NS(=O)(=O)c1cc(ccc1OC)NC(=O)c1cccc(c1)S(=O)(=O)N(c1ccccc1)Cc1ccccc1	C35H33N3O7S2	671.78	47	30	0.11	14	7	2	182.06	147.87	3.74	5.79	8.17	3.27	3.84	4.96	-7.2	4.23e-05	6.29e-08	Poorly soluble	-8.66	1.45e-06	2.16e-09	Poorly soluble	-12.37	2.89e-10	4.3e-13	Insoluble	Low	No	No	No	Yes	Yes	No	No	-6.29	1	4	2	2	2	0.55	0	0	3	4.43
EN951	CCCn1c(CCC(=O)Nc2ccccc2C)nc2c1ccc(c2)S(=O)(=O)N1CCOCC1	C24H30N4O4S	470.58	33	15	0.42	9	6	1	132.48	101.91	3.5	2.51	3.86	1.69	2.9	2.89	-4.08	0.039	8.29e-05	Moderately soluble	-4.3	0.0238	5.06e-05	Moderately soluble	-6.96	5.14e-05	1.09e-07	Poorly soluble	High	No	Yes	No	Yes	Yes	Yes	Yes	-7.39	0	1	0	0	0	0.55	0	0	2	3.6
EN952	O=C(Nc1cccc2c1C(=O)c1c(C2=O)cccc1)COC(=O)Cc1ccsc1	C22H15NO5S	405.42	29	17	0.09	7	5	1	107.32	117.78	3.12	3.79	3.06	1.54	5.09	3.32	-4.71	0.00785	1.94e-05	Moderately soluble	-5.96	0.000447	1.1e-06	Moderately soluble	-7.45	1.45e-05	3.58e-08	Poorly soluble	High	No	No	Yes	Yes	Yes	No	Yes	-6.08	0	0	0	0	0	0.55	1	0	2	3.19
EN953	COc1cc(C=NNS(=O)(=O)c2ccc(cc2)OC)ccc1OC(=O)Nc1ccccc1	C22H21N3O6S	455.48	32	18	0.09	10	7	2	119.4	123.7	2.67	3.6	4.52	2.22	2.31	3.06	-4.69	0.00934	2.05e-05	Moderately soluble	-5.88	0.000594	1.3e-06	Moderately soluble	-7.37	1.95e-05	4.29e-08	Poorly soluble	Low	No	No	No	Yes	Yes	No	No	-6.52	0	0	0	0	0	0.55	0	1	3	3.4
EN954	N#Cc1cc(cn(c1=O)c1cccc(c1)C(F)(F)F)C(=O)c1cc(C)ccc1O	C21H13F3N2O3	398.33	29	18	0.1	4	7	1	98.62	83.09	2.65	4.38	5.13	2.62	4.63	3.88	-5.26	0.00217	5.44e-06	Moderately soluble	-5.84	0.000574	1.44e-06	Moderately soluble	-6.8	6.34e-05	1.59e-07	Poorly soluble	High	No	No	No	No	Yes	No	No	-5.62	0	0	0	0	0	0.55	0	0	2	2.85
EN955	FC(Sc1ccc(cc1)NS(=O)(=O)c1cccc(c1)C(=O)OCC(=O)c1c(N)n(C)c(=O)n(c1=O)C)F	C22H20F2N4O7S2	554.54	37	18	0.18	10	9	2	131.82	193.24	2.39	2.93	3.56	1.19	1.41	2.3	-4.82	0.00832	1.5e-05	Moderately soluble	-6.65	0.000124	2.24e-07	Poorly soluble	-5.76	0.000964	1.74e-06	Moderately soluble	Low	No	No	No	No	Yes	No	Yes	-7.6	2	2	1	1	1	0.17	0	0	2	3.62
EN956	CC(c1ccccc1)CNC(=O)c1cn(nc1c1cccnc1)c1ccccc1	C24H22N4O	382.46	29	23	0.12	7	3	1	113.89	59.81	3.4	4.05	4.47	3.04	4.08	3.81	-4.89	0.00495	1.3e-05	Moderately soluble	-5.01	0.00374	9.77e-06	Moderately soluble	-8.37	1.65e-06	4.31e-09	Poorly soluble	High	Yes	Yes	No	Yes	Yes	Yes	Yes	-5.76	0	0	0	0	0	0.55	0	0	2	3.63
EN957	CSc1ccc(cc1)NC(=O)c1ccccc1NS(=O)(=O)c1ccc2c(c1)[nH]c(=O)[nH]2	C21H18N4O4S2	454.52	31	21	0.05	7	4	4	121.97	157.6	1.49	2.98	4.33	2.38	2.96	2.83	-4.57	0.0121	2.66e-05	Moderately soluble	-5.95	0.000506	1.11e-06	Moderately soluble	-8.2	2.88e-06	6.34e-09	Poorly soluble	Low	No	No	Yes	Yes	Yes	No	Yes	-6.96	0	0	1	1	1	0.55	0	0	1	3.03
EN958	COC(c1cccc(c1)Cl)CNC(=O)c1ccc2c(c1)[nH]c(=O)[nH]2	C17H16ClN3O3	345.78	24	15	0.18	6	3	3	92.11	86.98	2.43	1.85	2.3	2.02	3.87	2.5	-3.22	0.21	0.000608	Soluble	-3.3	0.174	0.000504	Soluble	-6.5	0.00011	3.19e-07	Poorly soluble	High	No	Yes	Yes	No	Yes	Yes	Yes	-7.1	0	0	0	0	0	0.55	0	0	0	2.71
EN959	O=C(NC(c1cccc2c1cccc2)C)CSc1nnc(n1N)Cc1ccccc1F	C23H22FN5OS	435.52	31	21	0.17	8	4	2	120.71	111.13	3.05	4.57	3.95	4.05	3.73	3.87	-5.39	0.00176	4.05e-06	Moderately soluble	-6.63	0.000103	2.36e-07	Poorly soluble	-7.91	5.32e-06	1.22e-08	Poorly soluble	High	No	No	No	Yes	Yes	No	Yes	-5.71	0	0	0	0	0	0.55	0	0	3	4.06
EN960	Fc1ccc(cc1)n1c(SCC(=O)N2CCOC2=O)nnc1c1ccccc1	C19H15FN4O3S	398.41	28	17	0.16	6	6	0	104.27	102.62	2.92	3.18	3.18	3.16	2.58	3	-4.37	0.0171	4.3e-05	Moderately soluble	-5.01	0.00393	9.86e-06	Moderately soluble	-5.53	0.00117	2.92e-06	Moderately soluble	High	No	No	Yes	Yes	Yes	No	Yes	-6.47	0	0	0	0	0	0.55	0	0	1	3.18
EN961	COc1cc(ccc1OC)NC(=O)CNc1cccc(c1)C(=O)Nc1cccc(c1)C(F)(F)F	C24H22F3N3O4	473.44	34	18	0.17	11	7	3	121.78	88.69	3.14	4.47	5.61	2.9	4.17	4.06	-5.26	0.00262	5.53e-06	Moderately soluble	-6.05	0.00042	8.87e-07	Poorly soluble	-8.88	6.23e-07	1.32e-09	Poorly soluble	High	No	No	No	Yes	Yes	Yes	Yes	-6.01	0	1	1	0	0	0.55	0	0	3	3.04
EN962	O=C(Cn1c(nc2c1cccc2)c1cccc(c1Cl)Cl)Nc1ccc(c(c1)C(=O)N)F	C22H15Cl2FN4O2	457.28	31	21	0.05	6	4	2	118.34	90.01	1.7	4.34	5.12	3.91	4.41	3.89	-5.51	0.0014	3.06e-06	Moderately soluble	-5.95	0.000519	1.13e-06	Moderately soluble	-8.49	1.47e-06	3.21e-09	Poorly soluble	High	No	No	Yes	Yes	Yes	Yes	Yes	-6.01	0	0	0	0	0	0.55	0	0	2	2.92
EN963	O=C(Nc1cccc(c1)C(F)(F)F)COc1ccccc1C(=O)OCc1cc(=O)oc2c1cc(C(C)C)c(c2)C	C30H26F3NO6	553.53	40	22	0.23	11	9	1	143.12	94.84	3.89	6.06	7.43	4.12	7.28	5.76	-6.77	9.39e-05	1.7e-07	Poorly soluble	-7.83	8.16e-06	1.47e-08	Poorly soluble	-10.74	1.01e-08	1.82e-11	Insoluble	Low	No	Yes	Yes	Yes	Yes	No	Yes	-5.37	1	3	1	1	1	0.55	0	1	3	3.99
EN964	O=C(N1C(C)Cc2c1cccc2)CSc1nc2ccccc2c(c1)C(=O)N	C21H19N3O2S	377.46	27	16	0.19	5	3	1	110.89	101.59	2.78	3.46	3.02	2.67	3.25	3.04	-4.47	0.0128	3.4e-05	Moderately soluble	-5.28	0.002	5.31e-06	Moderately soluble	-6.26	0.000209	5.55e-07	Poorly soluble	High	No	No	Yes	Yes	Yes	Yes	Yes	-6.15	0	0	0	0	0	0.55	0	0	1	3.36
EN965	CNC(=O)c1ccc(cc1)CN(C(=O)CCc1cccnc1)Cc1ccco1	C22H23N3O3	377.44	28	17	0.23	10	4	1	105.76	75.44	3.1	1.91	2.89	1.27	3.64	2.56	-3.17	0.254	0.000672	Soluble	-3.12	0.288	0.000763	Soluble	-7.5	1.18e-05	3.13e-08	Poorly soluble	High	Yes	Yes	No	Yes	Yes	Yes	Yes	-7.25	0	0	0	0	0	0.55	0	0	2	2.78
EN966	O=C(NC(C(C)(C)C)Cn1cncc1)Nc1cccc(c1)Oc1ncccn1	C20H24N6O2	380.44	28	17	0.3	9	5	2	106.39	93.96	2.8	2.58	3.51	1.48	1.54	2.38	-3.68	0.0796	0.000209	Soluble	-4.2	0.0239	6.29e-05	Moderately soluble	-6.09	0.000307	8.07e-07	Poorly soluble	High	No	Yes	Yes	Yes	Yes	Yes	Yes	-6.79	0	0	0	0	0	0.55	0	0	2	3.61
EN967	O=C(C(OC(=O)[C@H](C(C)C)NC(=O)c1ccc(cc1)C)C)Nc1ccc(cc1Cl)[N+](=O)[O-]	C22H24ClN3O6	461.9	32	12	0.32	11	6	2	122.2	130.32	3.59	4.61	3.69	2.45	2.12	3.29	-5.16	0.0032	6.93e-06	Moderately soluble	-7.07	3.92e-05	8.48e-08	Poorly soluble	-6.16	0.000321	6.95e-07	Poorly soluble	Low	No	Yes	No	Yes	Yes	Yes	Yes	-5.84	0	0	1	0	0	0.55	0	2	3	3.82
EN968	O=c1[nH]c2c([nH]1)cc(cc2)S(=O)(=O)Nc1ccccc1C(=O)OC(C(=O)N1CCCCC1)C	C22H24N4O6S	472.51	33	15	0.32	8	6	3	125.86	149.81	2.61	2.27	2.72	1.47	2.21	2.26	-4.01	0.0464	9.82e-05	Moderately soluble	-5.05	0.00418	8.86e-06	Moderately soluble	-5.96	0.000516	1.09e-06	Moderately soluble	Low	No	Yes	No	No	Yes	No	Yes	-7.57	0	0	1	1	0	0.55	0	0	2	3.81
EN969	COc1ccc(cc1)n1nnnc1SC(C(=O)Nc1cccc(c1)C(=O)C)c1ccccc1	C24H21N5O3S	459.52	33	23	0.12	9	6	1	125.88	124.3	3.41	4.32	3.83	3.14	3.22	3.58	-5.33	0.00214	4.65e-06	Moderately soluble	-6.64	0.000104	2.27e-07	Poorly soluble	-7.71	9.06e-06	1.97e-08	Poorly soluble	High	No	No	No	Yes	Yes	No	Yes	-6.04	0	0	0	0	0	0.55	0	0	3	3.71
EN970	O=C1CC(CN1Cc1ccccc1)c1nc2c(n1CC(=O)N(c1ccccc1)C(C)C)cccc2	C29H30N4O2	466.57	35	21	0.28	8	3	0	142.92	58.44	3.49	4.21	4.46	3.47	4.05	3.94	-5.3	0.00233	5e-06	Moderately soluble	-5.15	0.00332	7.13e-06	Moderately soluble	-8	4.68e-06	1e-08	Poorly soluble	High	Yes	Yes	No	Yes	Yes	Yes	Yes	-6.16	0	1	0	0	0	0.55	0	0	3	3.91
EN971	COC(=O)CCCN(C(=O)c1cc(O)nc2c1cccc2)C	C16H18N2O4	302.33	22	10	0.31	7	5	1	82.18	79.73	2.4	1.81	1.97	1.46	2.01	1.93	-2.73	0.564	0.00187	Soluble	-3.1	0.238	0.000787	Soluble	-4.08	0.0253	8.38e-05	Moderately soluble	High	No	No	No	No	No	No	No	-6.86	0	0	0	0	0	0.55	0	0	0	2.06
EN972	O=C(NC12CC3CC(C2)CC(C1)C3)NCCC(=O)N(CC(=O)Nc1cccc(c1C)C)C	C25H36N4O3	440.58	32	6	0.64	11	3	3	125.78	90.54	3.39	3.11	3.17	2.67	2.96	3.06	-3.94	0.0502	0.000114	Soluble	-4.68	0.00921	2.09e-05	Moderately soluble	-6.06	0.000382	8.67e-07	Poorly soluble	High	No	Yes	No	No	No	Yes	Yes	-6.78	0	0	1	0	0	0.55	0	0	2	5.41
EN973	O=C(CNS(=O)(=O)c1ccc(cc1)C)OCc1nc2ccsc2c(=O)[nH]1	C16H15N3O5S2	393.44	26	15	0.19	7	7	2	96.49	154.84	2.11	1.68	2.24	0.76	2.96	1.95	-3.3	0.196	0.000498	Soluble	-4.55	0.0112	2.84e-05	Moderately soluble	-5.81	0.000607	1.54e-06	Moderately soluble	Low	No	No	No	No	No	No	Yes	-7.51	0	0	1	1	1	0.55	0	0	1	3.29
EN974	NC1=Nc2nc3c(n2C(N1)c1c[nH]nc1c1ccc2c(c1)OCO2)cccc3	C19H15N7O2	373.37	28	20	0.11	2	5	3	108.97	115.37	1.23	1.72	1.17	1.94	1.74	1.56	-3.64	0.0865	0.000232	Soluble	-3.76	0.0651	0.000174	Soluble	-5.7	0.000743	1.99e-06	Moderately soluble	High	No	No	No	Yes	No	No	No	-7.36	0	0	0	0	0	0.55	0	0	1	4
EN975	COc1ccc(cc1CNC(=O)c1c(NC(=O)C2CC2)sc(c1C)C)OC	C20H24N2O4S	388.48	27	11	0.4	9	4	2	106.53	104.9	3.4	3.6	3.26	1.86	4.88	3.4	-4.22	0.0232	5.97e-05	Moderately soluble	-5.49	0.00126	3.24e-06	Moderately soluble	-6.15	0.000275	7.08e-07	Poorly soluble	High	No	No	Yes	Yes	Yes	Yes	Yes	-6.11	0	0	0	0	0	0.55	0	0	3	3.33
EN976	O=C(NC(c1ccccc1)C)COC(=O)[C@H](C(C)C)NC(=O)c1cccc(c1)S(=O)(=O)N1CCOCC1	C26H33N3O7S	531.62	37	12	0.42	13	8	2	139.96	139.49	3.95	2.5	2.26	0.83	2.31	2.37	-4.09	0.0429	8.07e-05	Moderately soluble	-5.07	0.00448	8.42e-06	Moderately soluble	-6.21	0.000326	6.14e-07	Poorly soluble	Low	No	Yes	No	No	Yes	Yes	Yes	-7.77	1	2	1	1	0	0.55	0	0	2	4.51
EN977	COCCn1c(SCC(=O)N2C(C)Cc3c2cccc3)nc2c(c1=O)cccc2	C22H23N3O3S	409.5	29	16	0.32	7	4	0	119.01	89.73	3.45	3.22	2.73	2.48	3.41	3.06	-4.35	0.0181	4.43e-05	Moderately soluble	-4.78	0.00684	1.67e-05	Moderately soluble	-6.29	0.000212	5.18e-07	Poorly soluble	High	No	No	No	Yes	Yes	Yes	Yes	-6.51	0	0	0	0	0	0.55	0	0	1	3.71
EN978	O=C(N1c2ccccc2NC(=O)C1(C)C)COc1cccnc1[N+](=O)[O-]	C17H16N4O5	356.33	26	12	0.24	5	6	1	101.2	117.35	1.67	1.64	1.18	0.78	-0.24	1.01	-3.09	0.287	0.000805	Soluble	-3.72	0.0683	0.000192	Soluble	-4.56	0.00975	2.74e-05	Moderately soluble	High	No	Yes	No	No	No	No	No	-7.31	0	0	0	0	0	0.55	0	2	1	3.01
EN979	O=C(C(Sc1nc2scc(c2c(=O)n1c1ccccc1)c1ccco1)C)Nc1c(Cl)cc(cc1Cl)Cl	C25H16Cl3N3O3S2	576.9	36	26	0.08	7	4	1	148.31	130.67	4.43	7.31	7.6	4.85	7.37	6.31	-8.09	4.64e-06	8.04e-09	Poorly soluble	-9.88	7.59e-08	1.32e-10	Poorly soluble	-10.57	1.56e-08	2.71e-11	Insoluble	Low	No	No	No	No	Yes	No	No	-4.63	2	3	0	1	1	0.17	0	0	2	4.25
EN980	O=C(N(Cc1nc2ccccc2c(=O)[nH]1)CC1CCCO1)COc1cc(C)c(cc1C(C)C)Cl	C26H30ClN3O4	483.99	34	16	0.42	9	5	1	133.61	84.52	4.02	4.44	4.44	3.13	5.9	4.39	-5.39	0.00196	4.05e-06	Moderately soluble	-5.93	0.000564	1.17e-06	Moderately soluble	-8.28	2.56e-06	5.28e-09	Poorly soluble	High	No	Yes	No	Yes	Yes	Yes	Yes	-6.1	0	2	0	0	0	0.55	0	0	3	3.9
EN981	CCc1ccc(cc1)C(NC(=O)COc1ccc(cc1C(=O)N)Cl)C	C19H21ClN2O3	360.83	25	12	0.26	8	3	2	97.72	81.42	2.48	3.43	2.93	2.76	3.85	3.09	-4.07	0.031	8.6e-05	Moderately soluble	-4.82	0.00546	1.51e-05	Moderately soluble	-6.45	0.000129	3.57e-07	Poorly soluble	High	No	Yes	No	Yes	Yes	Yes	Yes	-6.07	0	0	0	0	0	0.55	0	0	2	3
EN982	COCCN(C(=O)c1ccccc1OCc1ccccc1)Cc1nc2ccccc2c(=O)[nH]1	C26H25N3O4	443.49	33	22	0.19	10	5	1	126.43	84.52	3.27	3.2	3.49	2.71	4.82	3.5	-4.44	0.0161	3.64e-05	Moderately soluble	-4.65	0.01	2.26e-05	Moderately soluble	-8.92	5.3e-07	1.19e-09	Poorly soluble	High	No	Yes	No	Yes	Yes	Yes	Yes	-6.73	0	0	0	0	0	0.55	0	0	2	3.19
EN983	COc1ccc(cc1)CNC(=O)N(C1CC1)Cc1ccc(cc1)C(=O)NC1CC1	C23H27N3O3	393.48	29	12	0.39	11	3	2	111.09	70.67	3.35	2.9	3.03	2.75	3.17	3.04	-3.69	0.0809	0.000206	Soluble	-4.04	0.0355	9.02e-05	Moderately soluble	-6.32	0.000191	4.84e-07	Poorly soluble	High	Yes	Yes	No	Yes	No	Yes	Yes	-6.64	0	0	1	0	0	0.55	0	0	2	2.44
EN984	O=C(NCc1ccc(cc1)N1CCCC1=O)CCC1Cc2ccccc2NC1=O	C23H25N3O3	391.46	29	12	0.35	7	3	2	118.1	78.51	3.05	1.62	1.92	2.27	3.47	2.47	-3.13	0.289	0.000738	Soluble	-2.88	0.515	0.00132	Soluble	-6.93	4.58e-05	1.17e-07	Poorly soluble	High	No	Yes	No	Yes	Yes	Yes	Yes	-7.54	0	0	0	0	0	0.55	0	0	1	3.15
EN985	CNC(=O)C1CN(CC(=O)NCc2ccco2)c2c(O1)cccc2	C17H19N3O4	329.35	24	11	0.29	7	4	2	89.95	83.81	2.35	1.11	0.38	-0.17	1.2	0.97	-2.46	1.15	0.00348	Soluble	-2.46	1.13	0.00344	Soluble	-4.7	0.00662	2.01e-05	Moderately soluble	High	No	Yes	No	No	No	No	No	-7.52	0	0	0	0	0	0.55	0	0	0	3.34
EN986	O=C(C(c1ccccc1)Sc1nn2c(n1)nc(cc2C)C)Nc1cccc(c1)C(=O)C	C23H21N5O2S	431.51	31	21	0.17	7	5	1	120.95	114.55	3.24	4.02	3.9	2.53	3.62	3.46	-5.09	0.00353	8.18e-06	Moderately soluble	-6.13	0.000321	7.44e-07	Poorly soluble	-7.54	1.25e-05	2.9e-08	Poorly soluble	High	No	No	No	Yes	Yes	No	Yes	-6.08	0	0	0	0	0	0.55	0	0	2	3.82
EN987	O=C(Nc1cc(cc(c1)C(=O)N)C(=O)N)CSc1nnnn1c1ccc(cc1C)C	C19H19N7O3S	425.46	30	17	0.16	8	6	3	110.83	184.18	2.32	1.45	1.02	1.45	0.93	1.43	-3.28	0.222	0.000522	Soluble	-4.92	0.00507	1.19e-05	Moderately soluble	-5.07	0.00363	8.53e-06	Moderately soluble	Low	No	Yes	No	No	No	No	Yes	-7.87	0	0	1	1	1	0.55	0	0	2	3.2
EN988	COCCOc1ccc(cc1NS(=O)(=O)c1cc(ccc1OC)NC(=O)C)C(F)(F)F	C19H21F3N2O6S	462.44	31	12	0.32	11	9	2	106.55	111.34	2.95	2.3	5.35	1.6	2.74	2.99	-3.72	0.0888	0.000192	Soluble	-4.28	0.0245	5.3e-05	Moderately soluble	-6.83	6.78e-05	1.47e-07	Poorly soluble	Low	No	No	No	Yes	Yes	Yes	Yes	-7.49	0	0	1	0	0	0.55	0	0	2	3.52
EN989	CCOC(=O)c1ccoc1COC(=O)c1cc(=O)[nH]c2c1cccc2	C18H15NO6	341.31	25	15	0.17	7	6	1	88.69	98.6	3.07	1.72	2.5	1.69	3.65	2.53	-3.02	0.325	0.000951	Soluble	-3.41	0.134	0.000392	Soluble	-5.88	0.00045	1.32e-06	Moderately soluble	High	No	No	Yes	Yes	Yes	No	No	-7.16	0	0	0	0	0	0.55	0	1	0	3.17
EN990	CCCCn1c(=O)[nH]c(=O)c(c1N)N(C(=O)CCN1C(=O)C2C(C1=O)CCCC2)CC	C21H31N5O5	433.5	31	6	0.67	9	5	2	121.68	138.57	2.68	0.42	0.46	0.81	1.51	1.18	-2.34	1.97	0.00455	Soluble	-2.9	0.55	0.00127	Soluble	-3.53	0.127	0.000292	Soluble	High	No	Yes	No	No	No	No	No	-8.65	0	0	0	1	0	0.55	0	1	2	4.39
EN991	CC(CC(C(=O)OCC(=O)Nc1ccc2c(c1)OCCO2)NC(=O)c1ccc(cc1)Cl)C	C23H25ClN2O6	460.91	32	12	0.35	11	6	2	119.28	102.96	3.62	4.09	3.25	2.1	4	3.41	-4.83	0.00688	1.49e-05	Moderately soluble	-5.96	0.000508	1.1e-06	Moderately soluble	-6.8	7.34e-05	1.59e-07	Poorly soluble	High	No	No	Yes	Yes	Yes	Yes	Yes	-6.21	0	0	1	0	0	0.55	0	0	3	3.68
EN992	O=C(C1c2ccccc2Oc2c1cccc2)OCc1nc2ccsc2c(=O)[nH]1	C21H14N2O4S	390.41	28	21	0.1	4	5	1	105.15	109.52	2.63	3.52	3.81	2.9	5.15	3.6	-4.77	0.00664	1.7e-05	Moderately soluble	-5.5	0.00122	3.13e-06	Moderately soluble	-7.34	1.77e-05	4.53e-08	Poorly soluble	High	No	No	Yes	Yes	Yes	No	Yes	-6.18	0	0	0	0	0	0.55	0	0	2	3.37
EN993	COc1ccc(cc1NC(=O)CSc1ncc2n1cccc2)NC(=O)C	C18H18N4O3S	370.43	26	15	0.17	8	4	2	101.55	110.03	2.46	2.74	2.65	1.09	1.69	2.13	-3.76	0.0641	0.000173	Soluble	-4.71	0.0073	1.97e-05	Moderately soluble	-5.58	0.000974	2.63e-06	Moderately soluble	High	No	No	Yes	Yes	Yes	Yes	Yes	-6.61	0	0	0	0	0	0.55	0	0	2	2.8
EN994	CNC(=O)c1ccc(c(c1)NC(=O)Cn1nc2n(c1=O)cccc2)C	C17H17N5O3	339.35	25	15	0.18	6	4	2	92.51	97.5	2.59	0.77	0.61	1.75	0.59	1.26	-2.48	1.13	0.00333	Soluble	-2.4	1.36	0.004	Soluble	-4.46	0.0118	3.47e-05	Moderately soluble	High	No	No	No	No	No	No	No	-7.82	0	0	0	0	0	0.55	0	0	0	2.75
EN995	COc1ccc(cn1)CNC(=O)CC1N(C=Cc2c1cccc2)C(=O)C	C20H21N3O3	351.4	26	12	0.25	7	4	1	102.21	71.53	2.72	1.36	1.7	1.35	2.32	1.89	-2.76	0.618	0.00176	Soluble	-2.46	1.21	0.00343	Soluble	-5.24	0.00201	5.71e-06	Moderately soluble	High	Yes	Yes	No	Yes	Yes	No	No	-7.48	0	0	0	0	0	0.55	0	0	1	3.69
EN996	COCCN1C(=Nc2cccc3c2cccc3)SC(=Cc2ccccc2Cl)C1=O	C23H19ClN2O2S	422.93	29	16	0.13	5	3	0	125.39	67.2	4.06	5.95	5.25	3.54	5.83	4.93	-6.29	0.000217	5.14e-07	Poorly soluble	-7.14	3.09e-05	7.3e-08	Poorly soluble	-8.27	2.25e-06	5.32e-09	Poorly soluble	High	No	No	Yes	Yes	Yes	No	Yes	-4.66	0	0	0	0	1	0.55	0	2	2	4.03
EN997	O=C(Nc1ccc(cc1)S(=O)(=O)N)COC(=O)CCNC(=O)NC12CC3CC(C2)CC(C1)C3	C22H30N4O6S	478.56	33	6	0.59	12	7	4	120.22	165.07	2.19	1.33	2.36	1.03	0.42	1.47	-2.99	0.493	0.00103	Soluble	-4.4	0.0191	4e-05	Moderately soluble	-4.83	0.00706	1.48e-05	Moderately soluble	Low	No	Yes	No	No	No	No	Yes	-8.27	0	0	2	1	1	0.55	0	0	2	5.47
EN998	O=c1n(nnc2c1cccc2)CSc1nnc(n1c1ccccc1F)c1cccnc1	C21H14FN7OS	431.45	31	27	0.05	5	7	0	114.41	116.68	3.36	4.06	3.59	3.85	2.68	3.51	-5.39	0.00177	4.1e-06	Moderately soluble	-6.21	0.000263	6.1e-07	Poorly soluble	-7.54	1.23e-05	2.85e-08	Poorly soluble	High	No	No	No	No	Yes	No	No	-6.05	0	0	0	0	0	0.55	0	0	2	3.65
EN999	O=C(N1CCc2c1cccc2)COc1ncnc2c1cc(s2)c1ccccc1	C22H17N3O2S	387.45	28	21	0.14	5	4	0	113.87	83.56	3.49	4.64	3.95	3.19	5.01	4.05	-5.39	0.00158	4.07e-06	Moderately soluble	-6.12	0.000293	7.57e-07	Poorly soluble	-7.54	1.1e-05	2.85e-08	Poorly soluble	High	No	Yes	Yes	Yes	Yes	No	Yes	-5.37	0	0	0	0	0	0.55	0	0	2	3.08
EN1000	O=C(Nc1ccc(cc1)C)CSc1ccccc1C(=O)OCc1cc(=O)oc2c1ccc(c2)O	C26H21NO6S	475.51	34	22	0.12	9	6	2	130.79	131.14	3.12	4.23	4.55	3.32	5.06	4.06	-5.34	0.00218	4.59e-06	Moderately soluble	-6.69	9.61e-05	2.02e-07	Poorly soluble	-8.92	5.77e-07	1.21e-09	Poorly soluble	Low	No	No	No	Yes	Yes	No	Yes	-6.2	0	1	0	0	0	0.55	0	1	3	3.65
EN1001	O=C(NC(c1ccc(cc1)C(C)C)C)COc1ccc(cc1C(=O)N)Cl	C20H23ClN2O3	374.86	26	12	0.3	8	3	2	102.53	81.42	2.66	3.76	3.49	2.98	4.08	3.39	-4.35	0.0169	4.5e-05	Moderately soluble	-5.16	0.00258	6.87e-06	Moderately soluble	-6.47	0.000128	3.41e-07	Poorly soluble	High	No	Yes	No	Yes	Yes	Yes	Yes	-5.92	0	0	0	0	0	0.55	0	0	3	3.11
EN1002	CCc1oc2c(c1C=CC(=O)N1CCC(C1)C(=O)N)cccc2	C18H20N2O3	312.36	23	9	0.33	5	3	1	92.72	76.54	2.63	2.06	1.85	1.37	2.8	2.14	-3.03	0.289	0.000925	Soluble	-3.3	0.158	0.000506	Soluble	-3.9	0.0389	0.000124	Soluble	High	No	No	No	Yes	Yes	No	No	-6.74	0	0	0	0	0	0.55	0	1	0	3.72
EN1003	COC(=O)CC1N(CCNC1=O)CC(=O)NC(c1ccc2c(c1)CCCC2)C	C21H29N3O4	387.47	28	6	0.57	8	5	2	112.81	87.74	2.62	1.86	0.02	1.14	2.65	1.66	-3.04	0.35	0.000902	Soluble	-3.32	0.184	0.000474	Soluble	-4.92	0.0047	1.21e-05	Moderately soluble	High	No	Yes	No	No	No	No	No	-7.34	0	0	0	0	0	0.55	0	0	2	3.65
EN1004	O=C1CCc2c(N1)ccc(c2)OCC(=O)N(C(c1ccc(cc1)F)C)C	C20H21FN2O3	356.39	26	12	0.3	6	4	1	99.8	58.64	2.93	2.56	2.83	2.48	3.59	2.88	-3.61	0.0879	0.000247	Soluble	-3.44	0.13	0.000364	Soluble	-6.17	0.000239	6.7e-07	Poorly soluble	High	Yes	Yes	No	Yes	Yes	Yes	Yes	-6.66	0	0	0	0	0	0.55	0	0	1	3.01
EN1005	O=C(c1cccc(c1)n1cnnn1)NC(c1ccccc1F)c1nccn1C	C19H16FN7O	377.38	28	22	0.11	6	6	1	98.13	90.52	2.94	1.92	2.15	2.4	1.46	2.17	-3.57	0.1	0.000266	Soluble	-3.44	0.136	0.000359	Soluble	-5.88	0.000492	1.3e-06	Moderately soluble	High	No	No	No	Yes	Yes	No	No	-7.24	0	0	0	0	0	0.55	0	0	1	3.25
EN1006	CCOC(=O)C1=NN(C2C1C(=O)N(C2=O)c1ccc(cc1)CC)C(=O)C	C18H19N3O5	357.36	26	6	0.39	6	6	0	103.29	96.35	2.46	1.54	-0.25	1.4	1.77	1.38	-2.8	0.566	0.00158	Soluble	-3.17	0.24	0.000672	Soluble	-3.37	0.154	0.000431	Soluble	High	No	No	No	Yes	No	No	No	-7.39	0	0	0	0	0	0.55	0	1	1	4.08
EN1007	O=C1Nc2ccccc2N(C1)C(=O)COc1ncnc2c1c1CCCCc1s2	C20H18N4O3S	394.45	28	15	0.3	4	5	1	113.34	112.66	2.75	3.16	1.98	1.95	3.78	2.72	-4.41	0.0154	3.9e-05	Moderately soluble	-5.2	0.00251	6.37e-06	Moderately soluble	-6.07	0.000334	8.47e-07	Poorly soluble	High	No	Yes	Yes	Yes	Yes	Yes	Yes	-6.46	0	0	0	0	0	0.55	0	0	1	3.36
EN1008	O=C(Nc1ccc(cc1F)Br)COc1ccc(cc1C(=O)c1cnn(c1)c1ccccc1)F	C24H16BrF2N3O3	512.3	33	23	0.04	8	6	1	121.38	73.22	3.44	5	5.81	3.75	5.03	4.61	-6.15	0.000359	7.01e-07	Poorly soluble	-6.28	0.000271	5.28e-07	Poorly soluble	-9.27	2.73e-07	5.33e-10	Poorly soluble	High	No	No	No	Yes	Yes	No	Yes	-5.88	1	2	0	0	0	0.55	0	0	3	3.05
EN1009	O=C(Nc1ccc2c(c1)OCO2)CSc1ccccc1C(=O)NCc1cccnc1	C22H19N3O4S	421.47	30	18	0.14	9	5	2	113.34	114.85	2.43	2.85	3.13	1.91	3.49	2.76	-4.1	0.0336	7.97e-05	Moderately soluble	-4.92	0.00506	1.2e-05	Moderately soluble	-7.64	9.74e-06	2.31e-08	Poorly soluble	High	No	Yes	Yes	Yes	Yes	Yes	Yes	-6.85	0	0	0	0	0	0.55	0	0	2	3.15
EN1010	CCn1c(SCC(=O)Nc2cccc(c2)S(=O)(=O)NC2=NCCC2)nnc1c1ccco1	C20H22N6O4S2	474.56	32	16	0.3	10	7	2	124.56	165.16	2.12	0.96	3.27	0.83	1.91	1.82	-3.1	0.38	0.0008	Soluble	-4.02	0.0458	9.64e-05	Moderately soluble	-6.56	0.00013	2.74e-07	Poorly soluble	Low	No	Yes	No	No	Yes	No	Yes	-8.51	0	0	1	1	1	0.55	0	0	2	3.88
EN1011	C[C@@H]1CN(CC(O1)C(=O)N)Cc1cc2CCCCc2cc1O	C17H24N2O3	304.38	22	6	0.59	3	4	2	88.39	75.79	2.14	1.82	0.81	1.05	1.97	1.56	-2.88	0.403	0.00133	Soluble	-3.03	0.283	0.00093	Soluble	-3.02	0.287	0.000944	Soluble	High	No	Yes	No	No	No	Yes	No	-6.86	0	0	0	0	0	0.55	1	0	0	3.24
EN1012	O=C(Nc1ccccc1SCC(=O)N)CN(CC(=O)N)CCC1CCCCC1	C20H30N4O3S	406.54	28	6	0.55	12	4	3	111.95	143.82	2.02	2.66	1.77	1.05	1.81	1.86	-3.4	0.161	0.000395	Soluble	-5.33	0.00189	4.66e-06	Moderately soluble	-4.4	0.0161	3.97e-05	Moderately soluble	Low	No	Yes	No	No	No	No	Yes	-6.89	0	0	2	1	0	0.55	0	0	2	3.17
EN1013	O=c1[nH]nc(n1CC1CCCO1)SCCCn1c(=O)[nH]c2c1cccc2	C17H21N5O3S	375.45	26	14	0.47	7	4	2	100.54	123	2.58	1.6	1.58	2	2.48	2.05	-3.11	0.29	0.000772	Soluble	-3.79	0.0603	0.000161	Soluble	-4.35	0.0168	4.49e-05	Moderately soluble	High	No	Yes	No	No	No	No	Yes	-7.45	0	0	0	0	0	0.55	0	0	1	3.85
EN1014	O=C(Nc1cccc(c1)C(=O)NC1CC1)CN(C1CCCC1)Cc1ccco1	C22H27N3O3	381.47	28	11	0.45	10	4	2	107.63	74.58	3.67	2.86	3.15	1.76	2.95	2.88	-3.64	0.0879	0.00023	Soluble	-4.09	0.0314	8.22e-05	Moderately soluble	-5.97	0.00041	1.07e-06	Moderately soluble	High	Yes	Yes	No	Yes	No	Yes	Yes	-6.6	0	0	0	0	0	0.55	0	0	2	2.94
EN1015	Clc1cc(nc(n1)N)N1CCC(CC1)NS(=O)(=O)c1cccs1	C13H16ClN5O2S2	373.88	23	11	0.38	4	5	2	94.19	137.83	1.76	2.5	2.43	0.83	1.15	1.73	-3.82	0.0562	0.00015	Soluble	-5.04	0.00341	9.12e-06	Moderately soluble	-4.11	0.029	7.76e-05	Moderately soluble	High	No	Yes	Yes	Yes	No	No	Yes	-6.81	0	0	0	1	0	0.55	0	0	1	3.06
EN1016	COC(=O)C1=NN(C2C1C(=O)N(C2=O)c1cc(Cl)cc(c1)Cl)C(=O)C	C15H11Cl2N3O5	384.17	25	6	0.27	4	6	0	98.73	96.35	2.37	1.64	0.1	1.7	1.79	1.52	-3.17	0.261	0.000678	Soluble	-3.28	0.203	0.000529	Soluble	-3.38	0.16	0.000416	Soluble	High	No	No	No	No	No	No	No	-7.48	0	0	0	0	0	0.55	0	1	1	3.84
EN1017	CCN(c1ccc(cc1S(=O)(=O)Nc1ccc(cc1)OC)NC(=O)COc1ccccc1C#N)CC	C26H28N4O5S	508.59	36	18	0.23	12	6	2	138.91	129.14	2.73	3.87	4.93	1.71	2.81	3.21	-5.01	0.00498	9.79e-06	Moderately soluble	-6.28	0.000268	5.26e-07	Poorly soluble	-8.5	1.61e-06	3.16e-09	Poorly soluble	Low	No	No	No	Yes	Yes	Yes	Yes	-6.65	1	2	1	0	0	0.55	1	0	3	3.87
EN1018	CCOC(=O)C=c1sc(=Cc2ccc(cc2C)C)c(=O)n1CC(=O)N	C18H20N2O4S	360.43	25	11	0.28	6	4	1	97.97	119.63	2.71	2.41	0.18	1.32	4.18	2.16	-3.52	0.108	0.0003	Soluble	-4.56	0.00983	2.73e-05	Moderately soluble	-4.19	0.0234	6.5e-05	Moderately soluble	High	No	No	No	No	No	No	No	-6.79	0	0	0	0	0	0.55	0	0	1	3.86
EN1019	CCn1c(SCC(=O)c2ccc[nH]2)nc2c1ccc(c2)S(=O)(=O)N1CCOCC1	C19H22N4O4S2	434.53	29	14	0.37	7	6	1	114.89	130.97	2.02	1.89	3.08	0.23	1.98	1.84	-3.62	0.104	0.00024	Soluble	-4.26	0.0237	5.46e-05	Moderately soluble	-5.07	0.00369	8.49e-06	Moderately soluble	High	No	Yes	No	Yes	Yes	Yes	Yes	-7.61	0	0	0	0	0	0.55	0	0	1	3.36
EN1020	CC(N(C(=O)COc1ccc(cc1)CC(=O)O)C)c1ccc(cc1)F	C19H20FNO4	345.36	25	12	0.26	8	5	1	91.25	66.84	2.21	2.88	3.15	2.78	3.29	2.86	-3.62	0.0823	0.000238	Soluble	-3.94	0.0393	0.000114	Soluble	-5.19	0.00224	6.47e-06	Moderately soluble	High	Yes	No	No	Yes	No	No	No	-6.36	0	0	0	0	0	0.85	0	0	1	2.75
EN1021	CCc1nnc(s1)NC(=O)c1ccccc1SCC(=O)Nc1ccc2c(c1)OCO2	C20H18N4O4S2	442.51	30	17	0.2	9	6	2	115.51	155.98	2.86	3.6	3.43	2.21	4.09	3.24	-4.68	0.00931	2.1e-05	Moderately soluble	-6.56	0.000121	2.74e-07	Poorly soluble	-6.9	5.57e-05	1.26e-07	Poorly soluble	Low	No	No	No	Yes	Yes	Yes	Yes	-6.44	0	0	1	1	1	0.55	0	0	3	3.54
EN1022	O=C(NC(C(=O)OCC(=O)Nc1ccc2c(c1)OCO2)C)COc1ccccc1	C20H20N2O7	400.38	29	12	0.25	11	7	2	101.15	112.19	2.43	2.28	1.29	0.6	2.02	1.72	-3.34	0.183	0.000458	Soluble	-4.27	0.0213	5.33e-05	Moderately soluble	-5.26	0.00218	5.43e-06	Moderately soluble	High	No	Yes	No	Yes	Yes	No	Yes	-7.12	0	0	1	0	0	0.55	0	0	2	3.61
EN1023	O=C(C1CC(=O)N(C1)C1CCCC1)Nc1ccnn1Cc1cccc(c1)Cl	C20H23ClN4O2	386.88	27	11	0.45	6	3	1	108.54	67.23	2.81	2.41	2.74	2.76	2.57	2.66	-3.66	0.0842	0.000218	Soluble	-3.46	0.133	0.000344	Soluble	-5.14	0.00279	7.21e-06	Moderately soluble	High	Yes	Yes	No	Yes	Yes	Yes	Yes	-6.95	0	0	0	0	0	0.55	0	0	1	3.38
EN1024	COc1ccc(c(c1)NC(=O)C1CCCc2c1cccc2)NS(=O)(=O)C	C19H22N2O4S	374.45	26	12	0.32	6	4	2	102.47	92.88	2.59	2.6	3.82	1.66	2.17	2.57	-3.75	0.0673	0.00018	Soluble	-4.2	0.0236	6.31e-05	Moderately soluble	-6.23	0.000222	5.92e-07	Poorly soluble	High	No	Yes	No	Yes	Yes	Yes	Yes	-6.74	0	0	0	0	0	0.55	0	0	1	3.31
EN1025	O=C1CCc2c(N1)ccc(c2)S(=O)(=O)Nc1ccc2c(c1)CCN2C(=O)C	C19H19N3O4S	385.44	27	12	0.26	4	4	2	108.66	103.96	1.97	0.98	2.22	1.46	1.66	1.66	-2.91	0.472	0.00122	Soluble	-2.75	0.683	0.00177	Soluble	-5.82	0.000585	1.52e-06	Moderately soluble	High	No	Yes	No	No	No	No	Yes	-7.96	0	0	0	0	0	0.55	0	0	1	2.85
EN1026	COC(=O)C1=NN(C2C1C(=O)N(C2=O)c1cc(C)cc(c1)C)C(=O)C	C17H17N3O5	343.33	25	6	0.35	4	6	0	98.64	96.35	2.37	1.11	-0.59	1.17	1.51	1.11	-2.58	0.9	0.00262	Soluble	-2.73	0.645	0.00188	Soluble	-2.95	0.383	0.00111	Soluble	High	No	No	No	No	No	No	No	-7.61	0	1	0	0	0	0.55	0	1	0	3.98
EN1027	O=C(Cc1nc2c(n1C)cccc2)NNC(=O)c1cc(ccc1C)S(=O)(=O)N1CCOCC1	C22H25N5O5S	471.53	33	15	0.32	8	7	2	124.55	131.01	2.37	0.99	1.61	0.86	0.88	1.34	-3.2	0.301	0.000637	Soluble	-3.33	0.221	0.000468	Soluble	-5.75	0.000844	1.79e-06	Moderately soluble	High	No	Yes	No	No	Yes	No	Yes	-8.47	0	0	0	0	0	0.55	0	0	2	3.51
EN1028	CCC(n1c2nc3c(n2c(c1C)C)c(=O)n(c(=O)n3C)CC(=O)N)C	C16H22N6O3	346.38	25	12	0.5	4	4	1	95.06	109.32	2.66	1.45	0.22	1.21	-0.01	1.11	-2.99	0.353	0.00102	Soluble	-3.35	0.154	0.000445	Soluble	-1.91	4.23	0.0122	Soluble	High	No	No	No	No	No	No	No	-7.38	0	0	0	0	0	0.55	0	0	0	3.59
EN1029	COc1ccc(cc1[N+](=O)[O-])C(=O)Nc1ccccc1c1nc2c([nH]1)cccc2	C21H16N4O4	388.38	29	21	0.05	6	5	2	111.06	112.83	2.36	3.78	4.21	2.18	2.04	2.91	-4.77	0.00661	1.7e-05	Moderately soluble	-5.84	0.000557	1.44e-06	Moderately soluble	-7.38	1.6e-05	4.12e-08	Poorly soluble	High	No	No	Yes	Yes	Yes	Yes	Yes	-5.99	0	0	0	0	0	0.55	0	2	2	2.77
EN1030	Clc1ccc(cc1)C(c1ccccc1)NC(=O)COc1ccccc1C(=O)N	C22H19ClN2O3	394.85	28	18	0.09	8	3	2	107.63	81.42	2.83	3.93	3.4	3.19	4.04	3.48	-4.71	0.00767	1.94e-05	Moderately soluble	-5.34	0.00181	4.58e-06	Moderately soluble	-7.76	6.91e-06	1.75e-08	Poorly soluble	High	No	Yes	No	Yes	Yes	Yes	Yes	-5.92	0	0	0	0	0	0.55	0	0	3	3.07
EN1031	CSCCC(C(=O)OCC(=O)c1cc2c(o1)cccc2)NC(=O)COc1ccccc1	C23H23NO6S	441.5	31	15	0.26	13	6	1	117.95	120.14	3.01	4.35	3.48	1.33	4.25	3.28	-4.82	0.00672	1.52e-05	Moderately soluble	-6.59	0.000114	2.58e-07	Poorly soluble	-7.23	2.59e-05	5.86e-08	Poorly soluble	High	No	No	No	Yes	Yes	Yes	Yes	-5.9	0	0	1	0	0	0.55	0	0	3	4.03
EN1032	O=C(NC(C(=O)OCC(=O)Nc1cccc2c1C(=O)c1ccccc1C2=O)C)COc1ccccc1	C27H22N2O7	486.47	36	18	0.15	11	7	2	128.4	127.87	3.64	3.96	2.34	0.78	3.84	2.91	-4.99	0.00492	1.01e-05	Moderately soluble	-6.35	0.000219	4.51e-07	Poorly soluble	-8.27	2.59e-06	5.33e-09	Poorly soluble	High	No	Yes	No	Yes	Yes	Yes	Yes	-6.46	0	1	1	0	0	0.55	1	0	3	3.94
EN1033	O=C(CCS(=O)(=O)c1ccc(cc1)C)OCc1cc(=O)n2c(n1)cccc2	C19H18N2O5S	386.42	27	16	0.21	7	6	0	99.71	103.19	2.67	1.13	2.84	1.96	2.39	2.2	-2.92	0.46	0.00119	Soluble	-2.89	0.497	0.00129	Soluble	-6.08	0.000324	8.39e-07	Poorly soluble	High	No	No	No	Yes	Yes	No	No	-7.85	0	0	0	0	0	0.55	0	0	1	3.17
EN1034	O=C1CCCc2c(N1)ccc(c2)C(=O)COc1ccc(cc1C(=O)N)Cl	C19H17ClN2O4	372.8	26	12	0.21	5	4	2	100.66	98.49	2.26	2.31	2.4	1.74	3.5	2.44	-3.62	0.0898	0.000241	Soluble	-4.02	0.0359	9.63e-05	Moderately soluble	-6.21	0.000231	6.19e-07	Poorly soluble	High	No	Yes	Yes	Yes	Yes	No	Yes	-6.93	0	0	0	0	0	0.55	0	0	1	2.77
EN1035	O=C(Nc1cc(nn1C)C)NCc1ccccc1CN1CCCC1=O	C18H23N5O2	341.41	25	11	0.39	7	3	2	99.54	79.26	2.54	0.83	1.3	1.42	1.54	1.53	-2.34	1.55	0.00454	Soluble	-2.08	2.86	0.00838	Soluble	-4.86	0.00467	1.37e-05	Moderately soluble	High	No	Yes	No	No	No	No	No	-7.79	0	0	0	0	0	0.55	0	0	0	2.79
EN1036	O=C(Nc1cccc(c1)C(F)(F)F)COc1ccc(cc1)C(=O)OCC(=O)Nc1cccc(c1)S(=O)(=O)N	C24H20F3N3O7S	551.49	38	18	0.12	13	11	3	127.88	162.27	2.24	3	5.02	1.71	2.42	2.88	-4.64	0.0126	2.28e-05	Moderately soluble	-6.07	0.000467	8.47e-07	Poorly soluble	-7.88	7.19e-06	1.3e-08	Poorly soluble	Low	No	No	No	Yes	Yes	Yes	No	-7.53	1	1	2	1	2	0.55	0	0	2	3.36
EN1037	O=c1cc(CSc2nnc(n2c2ccccc2F)c2cccnc2)nc2n1ccs2	C20H13FN6OS2	436.49	30	26	0.05	5	6	0	113.65	131.51	3.07	2.38	4.1	2.96	3.85	3.27	-4.36	0.0192	4.4e-05	Moderately soluble	-4.78	0.0072	1.65e-05	Moderately soluble	-7.18	2.88e-05	6.59e-08	Poorly soluble	Low	No	Yes	No	No	Yes	No	Yes	-7.27	0	0	0	0	0	0.55	0	0	1	3.43
EN1038	O=C(Nc1cc(cc(c1)C(=O)N)C(=O)N)CSc1nnc(n1Cc1ccccc1)c1cccs1	C23H20N6O3S2	492.57	34	22	0.09	10	5	3	130.83	199.53	1.92	1.9	2.79	1.71	3.04	2.27	-3.91	0.0606	0.000123	Soluble	-5.71	0.000954	1.94e-06	Moderately soluble	-6.79	8.03e-05	1.63e-07	Poorly soluble	Low	No	Yes	No	Yes	Yes	No	Yes	-7.96	0	2	1	1	1	0.55	0	0	2	3.69
EN1039	CC(NC(=O)CSc1ccccc1C(=O)Nc1ccccc1C(=O)NC1CC1)C	C22H25N3O3S	411.52	29	12	0.32	11	3	3	115.1	112.6	3.55	3.8	3.19	2.59	3.49	3.33	-4.37	0.0177	4.31e-05	Moderately soluble	-5.86	0.000569	1.38e-06	Moderately soluble	-6.76	7.07e-05	1.72e-07	Poorly soluble	High	No	No	No	Yes	Yes	Yes	Yes	-6.11	0	0	1	0	0	0.55	0	0	3	3.13
EN1040	Cc1ccc(c(c1)C)N1CC(CC1=O)c1nc2c(n1CC(=O)N(c1ccccc1)C(C)C)cccc2	C30H32N4O2	480.6	36	21	0.3	7	3	0	148.6	58.44	4.09	5.01	5.23	3.93	4.71	4.6	-5.95	0.000545	1.13e-06	Moderately soluble	-5.98	0.000506	1.05e-06	Moderately soluble	-8.35	2.13e-06	4.43e-09	Poorly soluble	High	Yes	Yes	No	Yes	Yes	Yes	Yes	-5.67	0	2	0	0	1	0.55	0	0	2	4.13
EN1041	Fc1ccc(cc1)C(=O)N[C@H](C(=O)OCC(=O)N1CCCc2c1cccc2)Cc1c[nH]c2c1cccc2	C29H26FN3O4	499.53	37	21	0.21	10	5	2	140.77	91.5	3.6	4.82	4.21	3.37	5.27	4.26	-5.73	0.000922	1.85e-06	Moderately soluble	-6.47	0.000168	3.35e-07	Poorly soluble	-9.08	4.15e-07	8.3e-10	Poorly soluble	High	No	Yes	No	Yes	Yes	Yes	Yes	-5.92	0	2	0	0	0	0.55	0	0	3	3.87
EN1042	OCCNc1ccc(cc1C(=O)OCc1cc(=O)oc2c1cc(C(C)C)c(c2)C)[N+](=O)[O-]	C23H24N2O7	440.45	32	16	0.3	9	7	2	121.89	134.59	3.24	3.98	3.55	1.95	2.83	3.11	-4.85	0.00616	1.4e-05	Moderately soluble	-6.51	0.000137	3.11e-07	Poorly soluble	-6.98	4.58e-05	1.04e-07	Poorly soluble	Low	No	No	No	Yes	Yes	No	Yes	-6.16	0	0	0	1	0	0.55	0	3	3	3.74
EN1043	O=C(N1CCCC1=O)CSc1nnc(n1c1ccc(c(c1)Cl)Cl)c1ccncc1	C19H15Cl2N5O2S	448.33	29	17	0.21	6	5	0	115.46	106.28	3	3.15	3.5	3.36	3.51	3.3	-4.64	0.0102	2.28e-05	Moderately soluble	-5.05	0.00398	8.87e-06	Moderately soluble	-6.61	0.000111	2.47e-07	Poorly soluble	High	No	No	Yes	Yes	Yes	No	Yes	-6.8	0	0	0	0	0	0.55	0	0	1	3.1
EN1044	CCc1nnc([nH]1)C1CN(Cc2c1n[nH]c2)C(=O)C1(CCC1)c1ccccc1C	C22H26N6O	390.48	29	16	0.45	5	4	2	113.68	90.56	1.63	2.3	2.46	2.35	4.31	2.61	-3.79	0.0636	0.000163	Soluble	-3.84	0.0565	0.000145	Soluble	-6.83	5.83e-05	1.49e-07	Poorly soluble	High	No	Yes	No	Yes	No	Yes	Yes	-7.05	0	0	0	0	0	0.55	0	0	1	3.78
EN1045	O=C(Nc1cccc2c1cccn2)CCn1cnc2c1cccc2	C19H16N4O	316.36	24	19	0.11	5	3	1	94.94	59.81	1.93	2.45	3.42	2.15	2.78	2.54	-3.6	0.0793	0.000251	Soluble	-3.35	0.141	0.000447	Soluble	-6.7	6.36e-05	2.01e-07	Poorly soluble	High	Yes	Yes	Yes	Yes	Yes	Yes	Yes	-6.49	0	0	0	0	0	0.55	0	0	0	2.25
EN1046	O=C(CC1N(CCc2c1cccc2)C(=O)C)NCc1cc[nH]n1	C17H20N4O2	312.37	23	11	0.35	6	3	2	89.75	78.09	1.64	0.36	0.7	0.9	2.18	1.16	-1.96	3.41	0.0109	Very soluble	-1.56	8.51	0.0272	Very soluble	-4.82	0.00476	1.52e-05	Moderately soluble	High	No	Yes	No	No	No	No	No	-7.95	0	0	0	0	0	0.55	0	0	0	2.93
EN1047	O=C(c1ccccn1)N1CCCN(CC1)CC(=O)N1C(C)Cc2c1ccc(c2)S(=O)(=O)N	C22H27N5O4S	457.55	32	12	0.41	6	7	1	130.3	125.29	2.27	0.93	0.79	0.29	0.22	0.9	-3.14	0.328	0.000717	Soluble	-3.15	0.326	0.000712	Soluble	-4.38	0.0189	4.14e-05	Moderately soluble	High	No	Yes	No	No	No	No	No	-8.43	0	1	0	0	0	0.55	0	0	1	3.74
EN1048	CNC(=O)C1CN(CC(=O)N2N=C(CC2c2ccco2)c2cc3c(o2)cccc3)c2c(O1)cccc2	C27H24N4O5	484.5	36	20	0.22	7	6	1	142.73	100.52	3.66	3.51	2.25	1.08	3.15	2.73	-5	0.0048	9.9e-06	Moderately soluble	-5.3	0.0024	4.96e-06	Moderately soluble	-7.48	1.6e-05	3.3e-08	Poorly soluble	High	No	Yes	No	Yes	Yes	Yes	Yes	-6.76	0	2	0	0	0	0.55	0	0	2	4.82
EN1049	COCCN(c1c(=O)[nH]c(=O)n(c1N)Cc1ccccc1)C(=O)CSc1nc2ccccc2c(=O)n1c1ccc(cc1F)F	C30H26F2N6O5S	620.63	44	28	0.17	11	8	2	163.45	170.61	3.64	3.04	3.76	3.77	4.17	3.68	-5.35	0.00279	4.49e-06	Moderately soluble	-6.29	0.000319	5.14e-07	Poorly soluble	-9.22	3.76e-07	6.05e-10	Poorly soluble	Low	No	Yes	No	Yes	Yes	No	Yes	-7.93	2	2	2	1	2	0.17	0	0	2	4.19
EN1050	O=C(C(Cc1c[nH]c2c1cccc2)NC(=O)c1cccs1)OCC(=O)c1c(N)n(C)c(=O)n(c1=O)C	C24H23N5O6S	509.53	36	20	0.21	10	6	3	134.53	186.52	1.8	2.42	0.98	0.42	3.07	1.74	-4.27	0.0271	5.31e-05	Moderately soluble	-5.98	0.000534	1.05e-06	Moderately soluble	-5.73	0.000951	1.87e-06	Moderately soluble	Low	No	No	No	No	Yes	No	Yes	-7.69	2	2	1	1	1	0.17	0	0	2	4.03
EN1051	COc1ccccc1NS(=O)(=O)c1cccc(c1)Nc1nc2ccccc2nc1NS(=O)(=O)c1cccc(c1)C	C28H25N5O5S2	575.66	40	28	0.07	9	7	3	154.77	156.14	2.28	4.8	7.07	2.6	2.39	3.83	-6.36	0.000253	4.39e-07	Poorly soluble	-7.81	8.89e-06	1.54e-08	Poorly soluble	-11.13	4.28e-09	7.43e-12	Insoluble	Low	No	No	No	Yes	Yes	No	Yes	-6.4	1	3	1	2	1	0.55	0	0	3	4.31
EN1052	O=C(c1nn(Cc2ccccc2)c(=O)c2c1cccc2)NC(c1ccc(cc1)S(=O)(=O)N)C	C24H22N4O4S	462.52	33	22	0.12	7	6	2	125.04	132.53	2.06	2.54	3.34	2.33	2.29	2.51	-4.34	0.0212	4.58e-05	Moderately soluble	-4.97	0.00495	1.07e-05	Moderately soluble	-7.71	8.94e-06	1.93e-08	Poorly soluble	High	No	No	No	Yes	Yes	No	No	-7.32	0	0	0	1	0	0.55	0	0	1	3.65
EN1053	O=C1NCCN(C1)C(C(=O)Nc1cccc(c1)Oc1ccccc1)C	C19H21N3O3	339.39	25	12	0.26	6	4	2	102.92	70.67	2.76	2.22	1.29	1.32	2.03	1.92	-3.3	0.169	0.000499	Soluble	-3.34	0.156	0.000458	Soluble	-5.44	0.00122	3.6e-06	Moderately soluble	High	No	Yes	No	No	No	Yes	No	-6.79	0	0	0	0	0	0.55	0	0	0	3.02
EN1054	CCc1nnc([nH]1)C1CN(Cc2c1n[nH]c2)C(=O)C1(CC1)Cc1ccc(cc1)F	C21H23FN6O	394.45	29	16	0.43	6	5	2	108.53	90.56	1.67	1.79	2.55	2.5	4.37	2.58	-3.43	0.148	0.000375	Soluble	-3.31	0.193	0.000489	Soluble	-6.84	5.69e-05	1.44e-07	Poorly soluble	High	No	Yes	No	Yes	No	Yes	Yes	-7.44	0	0	0	0	0	0.55	0	0	1	3.66
EN1055	O=C(c1cccc(c1)Oc1cccc(c1)C(F)(F)F)NCc1cccnc1	C20H15F3N2O2	372.34	27	18	0.1	7	6	1	93.24	51.22	2.89	4.04	5.82	3.24	4.59	4.12	-4.73	0.00701	1.88e-05	Moderately soluble	-4.82	0.00565	1.52e-05	Moderately soluble	-8.04	3.44e-06	9.23e-09	Poorly soluble	High	No	No	Yes	Yes	Yes	Yes	Yes	-5.7	0	1	0	0	0	0.55	0	0	2	2.36
EN1056	NC(=O)C1CCN(C1)C(=O)NC1CC(C)(C)Cc2c1cc(o2)C	C17H25N3O3	319.4	23	5	0.65	4	3	2	90.3	88.57	2.6	1.17	1.41	1.15	1.57	1.58	-2.45	1.12	0.00351	Soluble	-2.63	0.757	0.00237	Soluble	-3.42	0.12	0.000376	Soluble	High	No	Yes	No	No	No	No	No	-7.42	0	0	0	0	0	0.55	0	0	0	4.2
EN1057	O=C(C1CCCN(C1)C(=O)Cc1ccc(cc1)F)NCc1cccc(c1)COCc1ccccc1	C29H31FN2O3	474.57	35	18	0.31	11	4	1	137.55	58.64	4.3	3.83	4.22	3.58	5.8	4.35	-4.85	0.00671	1.41e-05	Moderately soluble	-4.76	0.0083	1.75e-05	Moderately soluble	-9.36	2.06e-07	4.35e-10	Poorly soluble	High	Yes	Yes	No	Yes	Yes	Yes	Yes	-6.48	0	1	1	0	0	0.55	0	0	3	3.69
EN1058	O=C(NCC1(O)CC(C1)C(=O)O)OCC1c2ccccc2c2c1cccc2	C21H21NO5	367.4	27	12	0.33	7	5	3	98.68	95.86	2.69	2.28	2.75	2.19	2.64	2.51	-3.42	0.139	0.000379	Soluble	-3.93	0.0431	0.000117	Soluble	-5.12	0.00279	7.59e-06	Moderately soluble	High	No	Yes	No	No	No	Yes	No	-6.92	0	0	0	0	0	0.56	0	0	1	3.91
EN1059	CCOc1ccccc1N1CC(CC1=O)c1nc2c(n1CC(=O)N(c1ccccc1)C(C)C)cccc2	C30H32N4O3	496.6	37	21	0.3	9	4	0	149.97	67.67	3.46	4.61	5.02	3.4	4.12	4.12	-5.65	0.00111	2.24e-06	Moderately soluble	-5.76	0.000871	1.75e-06	Moderately soluble	-8.09	4e-06	8.05e-09	Poorly soluble	High	Yes	Yes	No	Yes	Yes	Yes	Yes	-6.06	0	2	0	0	0	0.55	0	0	3	4.24
EN1060	CCCCn1c(SCC(=O)Nc2c(F)c(F)c(c(c2F)F)F)nc2c1ccc(c2)S(=O)(=O)NCCCC	C23H25F5N4O3S2	564.59	37	15	0.39	13	10	2	131.08	126.77	3.43	5.09	8.33	4.4	5.71	5.39	-5.99	0.000579	1.03e-06	Moderately soluble	-7.5	1.8e-05	3.2e-08	Poorly soluble	-9.44	2.05e-07	3.64e-10	Poorly soluble	Low	No	No	No	Yes	Yes	Yes	No	-6.13	2	3	1	1	1	0.17	0	2	3	3.69
EN1061	O=C(N1CCOCC1)C1CCCN(C1)CN1C(=O)c2c(C1=O)cccc2[N+](=O)[O-]	C19H22N4O6	402.4	29	6	0.53	5	7	0	114.29	115.98	2.23	0.44	-0.42	0.36	-0.91	0.34	-2.44	1.48	0.00367	Soluble	-2.44	1.45	0.0036	Soluble	-2.4	1.62	0.00402	Soluble	High	No	Yes	No	No	No	No	No	-8.44	0	1	0	0	0	0.55	0	3	1	3.58
EN1062	COc1ccc(cc1)NS(=O)(=O)c1cccc(c1)C(=O)n1ncc(c1)C(=O)c1ccccc1O	C24H19N3O6S	477.49	34	23	0.04	8	7	2	123.9	135.97	2.02	3.81	4.21	1.68	2	2.74	-5.17	0.0032	6.71e-06	Moderately soluble	-6.36	0.000208	4.36e-07	Poorly soluble	-7.24	2.78e-05	5.82e-08	Poorly soluble	Low	No	No	No	Yes	Yes	No	No	-6.51	0	0	0	1	0	0.55	0	0	3	3.28
EN1063	NC(=O)[C@@H]1Cc2ccccc2CN1C(=O)c1cnc2c(c1)[nH]c(=O)[nH]2	C17H15N5O3	337.33	25	15	0.18	3	4	3	93.58	124.94	1.41	-0.21	-0.23	0.67	1.59	0.64	-2.05	3.04	0.00901	Soluble	-1.96	3.72	0.011	Very soluble	-4.41	0.0132	3.93e-05	Moderately soluble	High	No	No	No	No	No	No	No	-8.51	0	0	0	0	0	0.55	0	0	0	2.91
EN1064	O=C1Nc2c(C1)cc(cc2)S(=O)(=O)Nc1ccccc1C(=O)O	C15H12N2O5S	332.33	23	12	0.07	4	5	3	85.81	120.95	0.81	1.37	2	-0.21	0.83	0.96	-2.89	0.432	0.0013	Soluble	-3.51	0.102	0.000307	Soluble	-4.73	0.0062	1.87e-05	Moderately soluble	High	No	No	No	No	No	No	No	-7.35	0	0	0	0	0	0.56	0	0	0	2.52
EN1065	O=C(c1cccc2c1C(=O)c1ccccc1C2=O)OCc1ccccc1F	C22H13FO4	360.33	27	18	0.05	4	5	0	95.47	60.44	2.25	4.31	4.23	3.18	5.34	3.86	-5.02	0.00345	9.58e-06	Moderately soluble	-5.29	0.00184	5.09e-06	Moderately soluble	-8.09	2.96e-06	8.2e-09	Poorly soluble	High	Yes	No	Yes	Yes	Yes	No	No	-5.44	0	0	0	0	0	0.55	1	0	2	3.02
EN1066	NC(=O)C(C(=O)N)NC(=O)c1ccc2c(c1)[nH]c(=O)n2C1CCCC1	C16H19N5O4	345.35	25	9	0.38	6	4	4	89.36	153.07	1.1	0.97	-0.49	-0.21	0.05	0.29	-2.46	1.19	0.00345	Soluble	-3.77	0.0583	0.000169	Soluble	-2.34	1.57	0.00454	Soluble	Low	No	Yes	Yes	No	No	No	No	-7.72	0	1	1	1	1	0.55	0	1	0	2.36
EN1067	CNC(=O)c1cc(ccc1F)NC(=O)C(N(C)C)Cc1ccccc1	C19H22FN3O2	343.4	25	12	0.26	8	4	2	95.51	61.44	2.43	2.54	2.53	2.64	2.8	2.59	-3.4	0.138	0.000401	Soluble	-3.48	0.114	0.000333	Soluble	-6.11	0.000266	7.74e-07	Poorly soluble	High	Yes	Yes	No	No	No	Yes	Yes	-6.59	0	0	0	0	0	0.55	0	0	1	2.93
EN1068	O=C(c1c[nH]c2c1cccc2)Nc1cccc(c1)C(=O)N	C16H13N3O2	279.29	21	15	0	4	2	3	80.61	87.98	1.72	2.17	2.33	1.54	2.34	2.02	-3.2	0.175	0.000626	Soluble	-3.65	0.0624	0.000224	Soluble	-5.39	0.00114	4.09e-06	Moderately soluble	High	No	No	Yes	No	No	Yes	No	-6.46	0	0	0	0	0	0.55	0	0	0	1.98
EN1069	COc1cccc(c1)C1C(=C(C)Nc2n1nc(n2)c1cc(OC)cc(c1)OC)C(=O)N	C22H23N5O4	421.45	31	17	0.23	6	6	2	117.66	113.52	3.22	2.66	2.17	1.2	1.82	2.21	-4.14	0.0306	7.27e-05	Moderately soluble	-4.7	0.0085	2.02e-05	Moderately soluble	-5.96	0.000466	1.11e-06	Moderately soluble	High	No	Yes	Yes	No	Yes	Yes	Yes	-6.98	0	0	0	0	0	0.55	0	0	1	4.55
EN1070	O=C(NC(C(=O)OCC(=O)Nc1ccc(c(c1)Cl)C)Cc1c[nH]c2c1cccc2)COc1cccc(c1)C	C29H28ClN3O5	534	38	21	0.21	13	5	3	146.38	109.52	3.29	5.54	4.54	2.68	5.92	4.39	-6.19	0.000343	6.43e-07	Poorly soluble	-7.6	1.34e-05	2.51e-08	Poorly soluble	-10.18	3.5e-08	6.56e-11	Insoluble	High	No	Yes	Yes	Yes	Yes	Yes	Yes	-5.62	1	2	1	0	1	0.55	0	0	3	3.96
EN1071	O=C(Nc1cc(ccc1N1CCOCC1)C(F)(F)F)CCC1Cc2ccccc2NC1=O	C23H24F3N3O3	447.45	32	12	0.39	7	6	2	120.72	70.67	3.2	2.9	4.08	2.79	4.06	3.41	-4.26	0.0248	5.54e-05	Moderately soluble	-4.04	0.0404	9.02e-05	Moderately soluble	-7.21	2.73e-05	6.11e-08	Poorly soluble	High	Yes	Yes	No	Yes	Yes	Yes	Yes	-6.97	0	0	0	0	0	0.55	0	0	1	3.6
EN1072	O=C(Nc1cccc(c1)C(F)(F)F)COc1ccccc1C(=O)OCN1C(=O)c2c(C1=O)cccc2	C25H17F3N2O6	498.41	36	18	0.12	10	9	1	122.85	102.01	2.98	4.3	4.71	3.14	4.07	3.84	-5.35	0.00223	4.48e-06	Moderately soluble	-6.16	0.000348	6.99e-07	Poorly soluble	-8.05	4.48e-06	8.99e-09	Poorly soluble	High	No	No	Yes	Yes	Yes	No	Yes	-6.29	0	1	0	0	0	0.55	0	1	3	3.24
EN1073	CSC1CCN(CC1)C(=O)Cc1ccc2c(c1)cn[nH]2	C15H19N3OS	289.4	20	9	0.47	4	2	1	87.2	74.29	1.96	2.15	2.08	2.03	2.94	2.23	-3.06	0.253	0.000875	Soluble	-3.34	0.132	0.000455	Soluble	-4.25	0.0163	5.62e-05	Moderately soluble	High	Yes	Yes	No	Yes	No	Yes	No	-6.54	0	0	0	0	0	0.55	0	0	0	2.1
EN1074	Fc1ccc(cc1)C=CC(=O)c1ccc2c(c1)[nH]c(=O)[nH]2	C16H11FN2O2	282.27	21	15	0	3	3	2	78.68	65.72	2.07	2.43	3.2	2.56	4.51	2.95	-3.45	0.0998	0.000354	Soluble	-3.45	0.0995	0.000352	Soluble	-5.65	0.000633	2.24e-06	Moderately soluble	High	Yes	No	No	No	No	No	No	-6.3	0	0	0	0	0	0.55	0	1	0	2.43
EN1075	NC(=O)Nc1ccc(cc1)CNC(=O)C1CCCN(C1)C(=O)c1cocc1	C19H22N4O4	370.4	27	11	0.32	8	4	3	102.53	117.67	2.01	0.32	1.22	0.65	0.87	1.01	-2.11	2.86	0.00773	Soluble	-2.35	1.64	0.00442	Soluble	-4.56	0.0101	2.74e-05	Moderately soluble	High	No	Yes	No	No	No	No	No	-8.33	0	0	0	0	0	0.55	0	0	2	3.31
EN1076	O=C(Cc1c(C)nn(c1C)C)Nc1cccc(c1)C(=O)c1ccccc1	C21H21N3O2	347.41	26	17	0.19	6	3	1	102.1	63.99	2.55	3.15	3.26	2.27	3.95	3.03	-4.07	0.0298	8.58e-05	Moderately soluble	-4.16	0.0238	6.86e-05	Moderately soluble	-6.92	4.16e-05	1.2e-07	Poorly soluble	High	Yes	No	Yes	Yes	Yes	Yes	Yes	-6.18	0	0	0	0	0	0.55	0	0	0	2.66
EN1077	NC(=O)COc1cccc(c1)CN1C(C)CC(c2c1cccc2)C(=O)N	C20H23N3O3	353.41	26	12	0.3	6	3	2	102.46	98.65	2.25	1.87	1.39	1.28	1.7	1.7	-3.15	0.247	0.0007	Soluble	-3.56	0.0966	0.000273	Soluble	-4.7	0.00713	2.02e-05	Moderately soluble	High	No	Yes	No	No	No	Yes	No	-7.13	0	0	0	0	0	0.55	0	0	1	3.39
EN1078	O=C(c1cccc(c1)CS(=O)(=O)C)Nc1sc(cc1C(=O)C)c1ccccc1	C21H19NO4S2	413.51	28	17	0.14	7	4	1	112.9	116.93	2.66	3.84	5.15	2.4	4.99	3.81	-4.81	0.0064	1.55e-05	Moderately soluble	-5.99	0.000422	1.02e-06	Moderately soluble	-7.66	8.96e-06	2.17e-08	Poorly soluble	Low	No	No	No	Yes	Yes	No	Yes	-6.1	0	0	0	0	0	0.55	0	0	2	3.37
EN1079	COc1ccccc1N1CC(CC1=O)c1nc2c(n1CC(=O)N(c1ccccc1)C)cccc2	C27H26N4O3	454.52	34	21	0.22	7	4	0	135.55	67.67	3.5	3.45	3.85	2.81	3.09	3.34	-4.83	0.00678	1.49e-05	Moderately soluble	-4.55	0.0127	2.8e-05	Moderately soluble	-7.3	2.28e-05	5.02e-08	Poorly soluble	High	Yes	Yes	No	Yes	Yes	Yes	Yes	-6.62	0	1	0	0	0	0.55	0	0	1	3.86
EN1080	COc1ccc(cc1)CCNC(=O)c1cc(cn(c1=O)CCc1ccc(cc1)OC)C(=O)c1cc(Cl)ccc1O	C31H29ClN2O6	561.02	40	24	0.19	12	6	2	153.44	106.86	4.28	6.17	4.67	2.85	6.15	4.83	-6.86	7.79e-05	1.39e-07	Poorly soluble	-8.2	3.56e-06	6.34e-09	Poorly soluble	-10.27	3.01e-08	5.36e-11	Insoluble	High	No	Yes	No	Yes	Yes	No	Yes	-5.34	1	2	1	0	1	0.55	0	0	3	3.73
EN1081	O=C(Cc1c(F)c(F)c(c(c1F)F)F)Nc1cccc(c1)C(=O)NC1CC1	C18H13F5N2O2	384.3	27	12	0.22	7	7	2	85.53	58.2	2.86	3.03	5.3	4.11	5.21	4.1	-4	0.0386	0.0001	Soluble	-3.92	0.0465	0.000121	Soluble	-7.25	2.16e-05	5.61e-08	Poorly soluble	High	Yes	No	Yes	Yes	Yes	Yes	No	-6.49	0	0	0	0	0	0.55	0	2	1	2.42
EN1082	O=C(C=Cc1ccccc1[N+](=O)[O-])OCC(=O)c1ccc2c(c1)OCO2	C18H13NO7	355.3	26	12	0.11	7	7	0	92.03	107.65	2.54	3.25	2.65	1.05	1.52	2.2	-3.97	0.0381	0.000107	Soluble	-5.18	0.00232	6.54e-06	Moderately soluble	-4.14	0.0259	7.29e-05	Moderately soluble	High	No	No	Yes	Yes	Yes	No	Yes	-6.16	0	0	0	0	0	0.55	0	3	1	3.13
EN1083	CNC(=O)c1cccc(c1)NC(=O)N1CCCN(CC1)C(=O)c1cccc(c1)F	C21H23FN4O3	398.43	29	12	0.29	7	4	2	114.55	81.75	3.03	1.77	2.03	2.5	1.89	2.24	-3.27	0.214	0.000538	Soluble	-3.1	0.313	0.000786	Soluble	-5.51	0.00122	3.05e-06	Moderately soluble	High	No	Yes	No	No	No	Yes	No	-7.47	0	0	0	0	0	0.55	0	0	1	2.92
EN1084	CCOC(=O)c1cc(cc(c1)C(=O)OCC)NC(=O)c1cc(OC)cc(c1)OC	C21H23NO7	401.41	29	12	0.29	11	7	1	105.81	100.16	4.12	3.14	3.12	2.26	3.49	3.23	-3.89	0.0521	0.00013	Soluble	-4.91	0.00491	1.22e-05	Moderately soluble	-6.05	0.000354	8.83e-07	Poorly soluble	High	No	No	No	Yes	Yes	Yes	No	-6.52	0	0	1	0	0	0.55	0	1	2	2.85
EN1085	CCOc1cc(ccc1OCC(=O)Nc1ccccc1)CNC1CCOc2c1cccc2.Cl	C26H29ClN2O4	468.97	33	18	0.27	10	5	2	131.28	68.82	0	4.93	4.85	2.75	4.49	3.4	-5.6	0.00119	2.53e-06	Moderately soluble	-6.11	0.000362	7.72e-07	Poorly soluble	-8.8	7.47e-07	1.59e-09	Poorly soluble	High	Yes	Yes	No	Yes	Yes	Yes	Yes	-5.66	0	1	0	0	0	0.55	0	0	3	3.77
EN1086	NC(=O)C1CCN(C1)CC(=O)N=c1cc[nH]n1Cc1cccc(c1)C	C18H23N5O2	341.41	25	11	0.39	6	4	2	97.57	96.48	2.49	0.92	0.03	1.08	2.01	1.3	-2.47	1.17	0.00342	Soluble	-2.53	1	0.00294	Soluble	-3.9	0.0435	0.000127	Soluble	High	No	Yes	No	No	No	No	No	-7.73	0	0	0	0	0	0.55	0	0	0	3.61
EN1087	O=C(Cn1ncc(=O)c2c1cccc2)NCC(c1ccc(c(c1)F)F)O	C18H15F2N3O3	359.33	26	16	0.17	6	6	2	90.25	84.22	2.17	1.82	2.04	1.54	2.82	2.08	-3.27	0.191	0.000532	Soluble	-3.21	0.222	0.000619	Soluble	-5.72	0.00068	1.89e-06	Moderately soluble	High	No	No	No	No	No	No	No	-7.2	0	0	0	0	0	0.55	0	0	1	3.17
EN1088	O=C(Cn1ccc(=O)c2c1cccc2)Nc1c[nH]nc1C	C15H14N4O2	282.3	21	15	0.13	4	3	2	80.42	79.78	1.24	1.29	1.48	0.35	2.02	1.28	-2.67	0.607	0.00215	Soluble	-2.57	0.768	0.00272	Soluble	-4.93	0.00335	1.19e-05	Moderately soluble	High	No	No	Yes	No	No	No	No	-7.11	0	0	0	0	0	0.55	0	0	0	2.3
EN1089	COc1ccc(cc1)C1C(=C(C)Nc2n1nc(n2)c1cc(OC)cc(c1)OC)C(=O)N	C22H23N5O4	421.45	31	17	0.23	6	6	2	117.66	113.52	3.16	2.66	2.17	1.2	1.82	2.2	-4.14	0.0306	7.27e-05	Moderately soluble	-4.7	0.0085	2.02e-05	Moderately soluble	-5.96	0.000466	1.11e-06	Moderately soluble	High	No	Yes	Yes	No	Yes	Yes	Yes	-6.98	0	0	0	0	0	0.55	0	0	1	4.51
EN1090	O=C(Cn1nnc(n1)c1ccccc1)OCC(=O)Nc1ccccc1Sc1ccccc1	C23H19N5O3S	445.49	32	23	0.09	10	6	1	119.81	124.3	3.36	4.78	3.48	2.93	2.86	3.48	-5.49	0.00146	3.27e-06	Moderately soluble	-7.12	3.37e-05	7.56e-08	Poorly soluble	-7.71	8.77e-06	1.97e-08	Poorly soluble	High	No	No	No	Yes	Yes	No	Yes	-5.62	0	0	0	0	0	0.55	0	0	3	3.46
EN1091	O=C1NCCN(C(C1)c1ccccc1)CN1C(=O)NC(C1=O)(Cc1ccccc1)Cc1ccccc1	C29H30N4O3	482.57	36	18	0.28	7	4	2	152.31	81.75	3.1	3.59	1.44	2.75	3.58	2.89	-5	0.00481	9.96e-06	Moderately soluble	-4.99	0.0049	1.02e-05	Moderately soluble	-8.9	6.01e-07	1.24e-09	Poorly soluble	High	No	Yes	No	No	Yes	Yes	Yes	-6.69	0	2	0	0	0	0.55	0	1	2	3.92
EN1092	CC(Oc1ccc(cc1NC(=O)c1cccc(c1)N1C(=O)c2c(C1=O)cccc2)S(=O)(=O)N1CCOCC1)C	C28H27N3O7S	549.59	39	18	0.25	8	8	1	150.58	130.7	3.81	2.84	3.68	1.42	2.59	2.87	-4.85	0.00776	1.41e-05	Moderately soluble	-5.24	0.00314	5.72e-06	Moderately soluble	-7.53	1.61e-05	2.92e-08	Poorly soluble	Low	No	Yes	No	Yes	Yes	No	Yes	-7.64	1	2	0	0	0	0.55	0	1	2	3.86
EN1093	O=C(C1CCCC(C1)C(F)(F)F)Nc1ccnc(c1)C(=O)O	C14H15F3N2O3	316.28	22	6	0.5	5	7	2	72.43	79.29	1.45	2.61	4.16	0.57	2.21	2.2	-3.32	0.152	0.000482	Soluble	-3.92	0.0376	0.000119	Soluble	-3.47	0.106	0.000337	Soluble	High	No	No	No	No	No	No	No	-6.38	0	0	0	0	0	0.56	0	0	0	2.97
EN1094	O=C(c1ccc2c(c1)[nH]c(=O)[nH]2)C=Cc1c(Cl)cccc1Cl	C16H10Cl2N2O2	333.17	22	15	0	3	2	2	88.75	65.72	2.33	3.59	3.95	3.19	5.36	3.68	-4.47	0.0112	3.36e-05	Moderately soluble	-4.66	0.00735	2.2e-05	Moderately soluble	-6.58	8.82e-05	2.65e-07	Poorly soluble	High	Yes	No	Yes	Yes	Yes	No	No	-5.78	0	0	0	0	0	0.55	0	1	1	2.63
EN1095	[O-][N+](=O)c1cc(ccc1NN=CC1COCC1)C(F)(F)F	C12H12F3N3O3	303.24	21	6	0.42	5	7	1	71.46	79.44	2.25	3.1	4.01	2.31	1.19	2.57	-3.55	0.0846	0.000279	Soluble	-4.44	0.0111	3.66e-05	Moderately soluble	-3.42	0.116	0.000384	Soluble	High	No	No	Yes	Yes	Yes	No	No	-5.95	0	0	0	0	0	0.55	0	3	0	3.56
EN1096	OC1CCC(CC1)C(=O)NCc1nccn1c1ccccc1	C17H21N3O2	299.37	22	11	0.41	5	3	2	84.23	67.15	2.34	1.37	1.89	1.25	1.68	1.71	-2.6	0.753	0.00252	Soluble	-2.38	1.24	0.00414	Soluble	-3.95	0.0334	0.000111	Soluble	High	Yes	Yes	No	No	No	Yes	No	-7.15	0	0	0	0	0	0.55	0	0	0	3.16
EN1097	O=C1Nc2ccccc2C(C1)C(=O)N1CCCC1C(=O)NCc1ccco1	C20H21N3O4	367.4	27	11	0.35	6	4	2	104.84	91.65	2.42	0.7	0.91	0.58	1.9	1.3	-2.46	1.26	0.00343	Soluble	-2.2	2.31	0.00628	Soluble	-5.18	0.0024	6.53e-06	Moderately soluble	High	No	Yes	No	No	No	No	No	-8.04	0	0	0	0	0	0.55	0	0	1	3.54
EN1098	CCC(c1ccc2c(c1)CCO2)NCc1ccc(cc1)C(=O)N	C19H22N2O2	310.39	23	12	0.32	6	3	2	90.56	64.35	2.81	2.59	2.49	2.37	3.73	2.8	-3.39	0.128	0.000411	Soluble	-3.59	0.0797	0.000257	Soluble	-6.08	0.00026	8.38e-07	Poorly soluble	High	Yes	Yes	No	Yes	No	Yes	Yes	-6.35	0	0	0	0	0	0.55	0	0	0	2.84
EN1099	O=C(C1Cc2ccccc2CN1C(=O)c1ccco1)Nc1cccc(c1)S(=O)(=O)N1CCOCC1	C25H25N3O6S	495.55	35	17	0.28	7	7	1	134.99	117.54	2.86	2.02	2.48	0.75	1.63	1.95	-4.08	0.041	8.27e-05	Moderately soluble	-4.12	0.038	7.66e-05	Moderately soluble	-6.47	0.000169	3.4e-07	Poorly soluble	High	No	Yes	No	Yes	Yes	Yes	Yes	-7.89	0	2	0	0	0	0.55	0	0	1	4.04
EN1100	O=C(C(Sc1nc2c([nH]1)cc(cn2)Cl)C)Nc1cc(F)ccc1F	C15H11ClF2N4OS	368.79	24	15	0.13	5	5	2	89.18	95.97	2.51	3.73	4.66	2.66	4.21	3.55	-4.61	0.00908	2.46e-05	Moderately soluble	-5.44	0.00135	3.65e-06	Moderately soluble	-6.72	6.96e-05	1.89e-07	Poorly soluble	High	No	No	Yes	Yes	Yes	Yes	Yes	-5.9	0	0	0	0	0	0.55	0	0	2	2.97
EN1101	CC(C(c1ccc2c(c1)OCCO2)NC(=O)C1CSC2(N1C(=O)CC2)C)C	C20H26N2O4S	390.5	27	6	0.6	5	4	1	108.57	93.17	3.05	2.52	2.02	1.52	3.07	2.44	-3.68	0.081	0.000207	Soluble	-4.12	0.0294	7.54e-05	Moderately soluble	-4.37	0.0166	4.25e-05	Moderately soluble	High	No	Yes	No	No	No	Yes	Yes	-6.89	0	0	0	0	0	0.55	0	0	1	4.41
EN1102	CCOC(=O)c1c(COC(=O)C(=Cc2ccccc2)NC(=O)C)[nH]c(c1C)C(=O)OCC	C23H26N2O7	442.46	32	11	0.3	13	7	2	116.02	123.79	3.56	3.04	2.64	1.42	4.17	2.97	-3.89	0.0564	0.000127	Soluble	-5.31	0.00219	4.95e-06	Moderately soluble	-5.93	0.000521	1.18e-06	Moderately soluble	High	No	Yes	Yes	No	Yes	Yes	Yes	-6.84	0	0	1	0	0	0.55	0	2	2	3.81
EN1103	COc1cccc(c1)C1(CCCC1)CNC(=O)NC1CCc2c1cccc2O	C23H28N2O3	380.48	28	12	0.43	7	3	3	109.68	70.59	3.24	4.23	3.87	3.24	3.92	3.7	-4.72	0.00727	1.91e-05	Moderately soluble	-5.42	0.00144	3.78e-06	Moderately soluble	-6.84	5.52e-05	1.45e-07	Poorly soluble	High	Yes	Yes	No	Yes	Yes	Yes	Yes	-5.62	0	0	0	0	0	0.55	0	0	2	3.42
EN1104	O=C(Nc1cccc(c1C)C)CN(C(=O)CCn1cnc2c(c1=O)cccc2C)C	C23H26N4O3	406.48	30	16	0.3	8	4	1	118.32	84.3	3.39	2.32	2.62	1.96	3.44	2.75	-3.69	0.0833	0.000205	Soluble	-3.73	0.0759	0.000187	Soluble	-6.89	5.21e-05	1.28e-07	Poorly soluble	High	No	No	No	Yes	Yes	Yes	Yes	-7.13	0	0	0	0	0	0.55	0	0	2	3.07
EN1105	N#Cc1cc(C(=O)NC(c2ccc(c(c2)F)OCC2CC2)C)c(cc1N)O	C20H20FN3O3	369.39	27	12	0.3	7	5	3	98.63	108.37	3.16	3.7	3.31	1.79	3.35	3.06	-4.33	0.0174	4.7e-05	Moderately soluble	-5.67	0.000796	2.16e-06	Moderately soluble	-5.47	0.00124	3.36e-06	Moderately soluble	High	No	No	Yes	Yes	Yes	Yes	Yes	-5.93	0	0	0	0	0	0.55	0	1	2	3.09
EN1106	OC1C2CC3C(C1N(C3)S(=O)(=O)c1cccc(c1)NC(=O)c1nccnc1)C2	C19H20N4O4S	400.45	28	12	0.42	5	7	2	104.62	120.87	1.76	0.35	1.63	0.07	-0.14	0.73	-2.53	1.18	0.00295	Soluble	-2.45	1.41	0.00353	Soluble	-3.84	0.0583	0.000146	Soluble	High	No	Yes	No	No	No	No	No	-8.49	0	0	0	0	0	0.55	0	0	1	4.74
EN1107	CCn1nnnc1c1cccc(c1)NC(=O)N1CCCC(C1)n1nc(nc1C)C	C19H25N9O	395.46	29	16	0.47	6	6	1	112.24	106.65	2.69	1.75	1.87	2.72	0.39	1.88	-3.41	0.155	0.000392	Soluble	-3.61	0.0978	0.000247	Soluble	-4.33	0.0187	4.72e-05	Moderately soluble	High	No	Yes	Yes	Yes	No	No	Yes	-7.47	0	0	0	0	0	0.55	0	0	1	3.79
EN1108	COc1cc(ccc1OCC(=O)OCC(=O)NCCCc1ccccc1)C(=O)C	C22H25NO6	399.44	29	12	0.32	13	6	1	107.24	90.93	3.33	3.13	2.57	1.65	4.08	2.95	-3.74	0.0733	0.000183	Soluble	-4.71	0.00781	1.96e-05	Moderately soluble	-6.75	7.04e-05	1.76e-07	Poorly soluble	High	No	No	No	Yes	No	Yes	Yes	-6.51	0	0	1	0	0	0.55	0	0	2	2.96
EN1109	O=C(Nc1c(C)cccc1C)CN(C(=O)CCC(=O)c1ccccc1)C	C21H24N2O3	352.43	26	12	0.29	9	3	1	102.73	66.48	2.48	2.6	3.17	2.37	3.8	2.88	-3.41	0.137	0.000389	Soluble	-3.65	0.0798	0.000226	Soluble	-6.48	0.000116	3.29e-07	Poorly soluble	High	Yes	No	Yes	Yes	No	Yes	Yes	-6.6	0	0	0	0	0	0.55	0	0	2	2.34
EN1110	COc1ccc(cc1)C1CCCCCN1S(=O)(=O)c1ccc2c(c1)CC(=O)N2	C21H24N2O4S	400.49	28	12	0.38	4	5	1	114.54	84.09	2.73	2.62	3.3	2.11	2.58	2.67	-4.03	0.0377	9.4e-05	Moderately soluble	-4.04	0.0369	9.21e-05	Moderately soluble	-6.15	0.000282	7.03e-07	Poorly soluble	High	No	Yes	No	Yes	Yes	Yes	Yes	-6.88	0	0	0	0	0	0.55	0	0	1	3.45
EN1111	CC(=O)OC[C@H]1O[C@@H](NC(=O)C(NC(=O)OC(C)(C)C)Cc2ccccc2)[C@@H]([C@H]([C@@H]1OC(=O)C)OC(=O)C)NC(=O)C	C28H39N3O11	593.62	42	6	0.57	18	11	3	145.7	184.66	3.35	1.3	0.89	0.27	1.31	1.42	-3.26	0.328	0.000553	Soluble	-4.78	0.0099	1.67e-05	Moderately soluble	-4.51	0.0185	3.11e-05	Moderately soluble	Low	No	Yes	No	No	No	Yes	Yes	-9	2	3	2	1	3	0.17	0	1	2	5.86
EN1112	O=C1Nc2ccccc2N(C1)C(=O)CSc1nnc(n1c1ccccc1)C	C19H17N5O2S	379.44	27	17	0.16	5	4	1	110.04	105.42	2.56	2.4	1.7	2.23	1.88	2.15	-3.84	0.0548	0.000144	Soluble	-4.26	0.0211	5.55e-05	Moderately soluble	-5.69	0.000775	2.04e-06	Moderately soluble	High	No	No	No	No	Yes	No	Yes	-6.91	0	0	0	0	0	0.55	0	0	1	3.13
EN1113	NC(=O)CC1CCCN(C1)C(=O)c1cccc2c1[nH]cc2	C16H19N3O2	285.34	21	9	0.38	4	2	2	84.94	79.19	1.92	1.1	1.51	1.23	2.08	1.57	-2.36	1.26	0.00441	Soluble	-2.36	1.26	0.00441	Soluble	-3.72	0.0549	0.000192	Soluble	High	No	Yes	No	No	No	No	No	-7.26	0	0	0	0	0	0.55	0	0	0	2.36
EN1114	O=C(OC(C(=O)Nc1ccc(cc1)NC(=O)C)C)CNC(=O)c1ccc(cc1)c1ccccc1	C26H25N3O5	459.49	34	18	0.15	12	5	3	128.73	113.6	2.83	3.23	3.23	2.49	3.53	3.06	-4.32	0.0218	4.75e-05	Moderately soluble	-5.29	0.00236	5.15e-06	Moderately soluble	-8.21	2.8e-06	6.1e-09	Poorly soluble	High	No	No	No	Yes	Yes	Yes	No	-6.81	0	0	1	0	0	0.55	0	0	2	3.31
EN1115	O=C(C1CCCc2c1nccc2)Nc1cc(ccc1F)C(=O)N	C17H16FN3O2	313.33	23	12	0.24	4	4	2	83.56	85.08	1.92	1.6	2.61	1.79	2.61	2.11	-2.91	0.383	0.00122	Soluble	-3	0.315	0.001	Soluble	-5.27	0.00167	5.33e-06	Moderately soluble	High	No	Yes	No	No	No	Yes	No	-7.08	0	0	0	0	0	0.55	0	0	0	3.05
EN1116	OC(=O)CC1OCCN(C1)C(=O)Cc1c[nH]c2c1ccc(c2)C	C17H20N2O4	316.35	23	9	0.41	5	4	2	89.63	82.63	1.85	1	1.34	0.8	2.58	1.51	-2.39	1.29	0.00406	Soluble	-2.32	1.5	0.00474	Soluble	-3.74	0.0577	0.000182	Soluble	High	No	Yes	No	No	No	No	No	-7.52	0	0	0	0	0	0.56	0	0	0	2.91
EN1117	CC1NC(=O)CN(C1)C(=O)Nc1cc(ccc1N1CCOCC1)C(F)(F)F	C17H21F3N4O3	386.37	27	6	0.53	5	6	2	102.71	73.91	2.28	1.3	1.71	1.46	1.43	1.64	-2.89	0.499	0.00129	Soluble	-2.45	1.36	0.00353	Soluble	-3.95	0.0438	0.000113	Soluble	High	Yes	Yes	No	No	No	No	No	-7.73	0	0	0	0	0	0.55	0	0	1	3.38
EN1118	O=C(CC1N(C=Cc2c1cccc2)C(=O)C)OC(C(=O)N1CCNC1=O)C	C19H21N3O5	371.39	27	6	0.37	7	5	1	107.95	96.02	2.5	0.52	-0.14	0.96	0.79	0.93	-2.17	2.5	0.00672	Soluble	-2.11	2.9	0.00781	Soluble	-2.73	0.688	0.00185	Soluble	High	No	No	No	No	No	No	No	-8.2	0	0	0	0	0	0.55	0	0	1	4.13
EN1119	CN(C(=O)c1c(C)onc1c1ccccc1)Cc1ccc(cc1)C(=O)N	C20H19N3O3	349.38	26	17	0.15	6	4	1	97.38	89.43	2.69	2.26	2.87	1.91	3.04	2.56	-3.52	0.106	0.000304	Soluble	-3.77	0.0587	0.000168	Soluble	-6.29	0.00018	5.15e-07	Poorly soluble	High	No	No	No	Yes	Yes	No	Yes	-6.83	0	0	0	0	0	0.55	0	0	0	3.28
EN1120	CCc1cccc(c1)NC(=O)CNC(c1ccc(cc1)Br)C(=O)N	C18H20BrN3O2	390.27	24	12	0.22	8	3	3	98.04	84.22	2.09	2.83	2.25	2.38	3.04	2.52	-3.88	0.0509	0.00013	Soluble	-4.26	0.0216	5.54e-05	Moderately soluble	-6.58	0.000102	2.61e-07	Poorly soluble	High	No	Yes	No	Yes	Yes	Yes	Yes	-6.67	0	0	0	0	0	0.55	0	0	2	2.78
EN1121	NC(=O)CCN(C(=O)C1CSc2c(O1)cccc2)c1ccc(cc1)F	C18H17FN2O3S	360.4	25	12	0.22	6	4	1	93.76	97.93	2.52	2.25	3.01	2.29	2.66	2.55	-3.45	0.128	0.000354	Soluble	-3.94	0.0411	0.000114	Soluble	-5	0.00358	9.93e-06	Moderately soluble	High	No	No	No	Yes	Yes	Yes	Yes	-6.9	0	0	0	0	0	0.55	0	0	1	3.66
EN1122	O=C(N1CCCC1c1cnn(c1)C)NCc1cccc(c1)C(=O)N	C17H21N5O2	327.38	24	11	0.35	6	3	2	93.16	93.25	2.12	0.25	0.71	1.18	0.52	0.96	-1.97	3.5	0.0107	Very soluble	-1.77	5.57	0.017	Very soluble	-3.5	0.104	0.000317	Soluble	High	No	Yes	No	No	No	No	No	-8.12	0	0	0	0	0	0.55	0	0	0	2.98
EN1123	CCc1nc2c(n1CCC(=O)N1CC3CC1C3c1ocnc1C(=O)N)cccc2	C21H23N5O3	393.44	29	14	0.43	7	5	1	109.84	107.25	2.82	1.27	1.71	0.89	1.76	1.69	-2.97	0.417	0.00106	Soluble	-3.12	0.298	0.000756	Soluble	-4.54	0.0114	2.9e-05	Moderately soluble	High	No	Yes	No	No	No	Yes	Yes	-7.8	0	0	0	0	0	0.55	0	0	1	5.16
EN1124	CN(CCN1CC(CC1=O)C(=O)NCc1cccc2c1cccc2)C	C20H25N3O2	339.43	25	10	0.4	7	3	1	102.97	52.65	3.03	1.5	1.33	1.6	2.47	1.99	-2.72	0.642	0.00189	Soluble	-2.21	2.08	0.00612	Soluble	-5.47	0.00115	3.39e-06	Moderately soluble	High	Yes	Yes	No	No	No	Yes	No	-7.31	0	0	0	0	0	0.55	0	0	0	2.77
EN1125	O=C(C(n1cccn1)C)N(CC(=O)N1CCCC(C1)c1n[nH]c(n1)C1CC1)C	C19H27N7O2	385.46	28	10	0.63	8	5	1	106.45	100.01	2.05	0.7	0.86	0.67	0.87	1.03	-2.41	1.51	0.00392	Soluble	-2.38	1.62	0.00419	Soluble	-2.88	0.506	0.00131	Soluble	High	No	Yes	No	No	No	No	No	-8.15	0	0	0	0	0	0.55	0	0	2	4.09
EN1126	O=C(CN1CC(=O)NC1=O)Nc1ccc(c(c1)c1n[nH]cn1)F	C13H11FN6O3	318.26	23	11	0.15	5	6	3	82.71	120.08	-0.02	-0.13	-0.43	0.01	0.62	0.01	-1.76	5.59	0.0176	Very soluble	-1.94	3.67	0.0115	Very soluble	-4.04	0.029	9.1e-05	Moderately soluble	High	No	No	No	No	No	No	No	-8.33	0	1	0	0	0	0.55	0	1	0	2.31
EN1127	FC(Cn1nc(c2c1cccc2)NC(=O)CN1CCNC(=O)C1)F	C15H17F2N5O2	337.32	24	9	0.4	6	6	2	91.06	79.26	1.39	1.06	0.56	1.11	0.97	1.02	-2.48	1.12	0.00331	Soluble	-2.32	1.63	0.00483	Soluble	-3.86	0.0468	0.000139	Soluble	High	No	Yes	No	No	No	No	No	-7.61	0	0	0	0	0	0.55	0	0	0	2.64
EN1128	Cc1cc2ccccc2nc1C(=O)N1CC2CC1C2c1ocnc1C(=O)N	C20H18N4O3	362.38	27	15	0.3	4	5	1	101.36	102.32	2.4	1.99	1.88	1.01	2.13	1.88	-3.49	0.118	0.000325	Soluble	-3.76	0.0623	0.000172	Soluble	-4.96	0.00396	1.09e-05	Moderately soluble	High	No	Yes	No	No	No	Yes	Yes	-7.1	0	0	0	0	0	0.55	0	0	1	4.74
EN1129	O=C1NC(=O)C(C1)N(C(=O)c1ccc2c(c1)[nH]c(=O)n2C1CCCC1)C1CC1	C20H22N4O4	382.41	28	9	0.5	5	4	2	105.76	104.27	2.01	0.9	1.02	1.92	1.79	1.53	-2.69	0.788	0.00206	Soluble	-2.67	0.809	0.00211	Soluble	-3.68	0.0801	0.000209	Soluble	High	No	Yes	No	No	No	No	No	-7.99	0	0	0	0	0	0.55	0	1	1	3.15
EN1130	OCC1CC(CN1C(=O)NCc1ccccc1N1CCCCC1)(F)F	C18H25F2N3O2	353.41	25	6	0.61	6	4	2	99.09	55.81	2.93	2.2	2.52	2.33	2.19	2.43	-3.2	0.224	0.000633	Soluble	-3.01	0.348	0.000986	Soluble	-4.08	0.0296	8.38e-05	Moderately soluble	High	Yes	Yes	No	No	No	Yes	No	-6.89	0	0	0	0	0	0.55	0	0	1	3.24
EN1131	CN1C[C@H]([C@@H](C1)c1cncn1C)NC(=O)Cn1cnc2c1CCCC2	C18H26N6O	342.44	25	10	0.61	5	4	1	99	67.98	2.49	0.29	0.33	0.05	0.7	0.77	-2.11	2.65	0.00773	Soluble	-1.28	18	0.0525	Very soluble	-3.18	0.227	0.000664	Soluble	High	No	Yes	No	No	No	No	No	-8.18	0	0	0	0	0	0.55	0	0	0	4.18
EN1132	OC(=O)CC(c1ccccc1)NS(=O)(=O)c1ccc(cc1)F	C15H14FNO4S	323.34	22	12	0.13	6	6	2	78.17	91.85	0.82	2.01	3.5	2.16	1.8	2.06	-3.12	0.246	0.000761	Soluble	-3.57	0.0879	0.000272	Soluble	-4.97	0.00342	1.06e-05	Moderately soluble	High	No	No	No	No	No	No	No	-6.85	0	0	0	0	0	0.56	0	0	0	2.91
EN1133	OC(c1ccc(c(c1)F)Cl)CNC(=O)C1ON=C(C1)c1c(F)cccc1F	C18H14ClF3N2O3	398.76	27	12	0.22	6	7	2	94.96	70.92	1.87	2.94	3.66	3.15	5	3.32	-4.1	0.0319	7.99e-05	Moderately soluble	-4.09	0.0323	8.1e-05	Moderately soluble	-6.54	0.000114	2.86e-07	Poorly soluble	High	Yes	Yes	No	Yes	No	Yes	Yes	-6.65	0	0	0	0	0	0.55	0	0	1	3.95
EN1134	CC(Cc1nc(O)cc(c1)C(=O)NC1CCN(C1)C(=O)N)C	C15H22N4O3	306.36	22	6	0.53	6	4	3	85.86	108.55	2.27	0.86	0.49	0.75	0.55	0.99	-2.09	2.51	0.00818	Soluble	-2.72	0.58	0.00189	Soluble	-2.47	1.04	0.0034	Soluble	High	No	Yes	No	No	No	No	No	-7.56	0	0	0	0	0	0.55	0	0	0	3.06
EN1135	CC(N1CCCN(CC1)C(=O)C1C2CCC1(C2)c1ccnn1C1CCC1)C	C22H34N4O	370.53	27	5	0.82	5	3	0	115.42	41.37	3.75	2.64	2.46	2.78	2.55	2.84	-3.61	0.0915	0.000247	Soluble	-3.16	0.257	0.000693	Soluble	-3.25	0.206	0.000557	Soluble	High	Yes	No	No	No	No	Yes	Yes	-6.69	0	0	0	0	0	0.55	0	0	1	5.02
EN1136	CN(CCn1c(=O)[nH]c2c1cc(cc2)C(=O)N1CCCC1c1c(C)n[nH]c1C)C	C21H28N6O2	396.49	29	14	0.48	6	4	2	117.01	90.02	2.4	1.35	1.5	1.7	2.81	1.95	-3.11	0.308	0.000776	Soluble	-2.84	0.57	0.00144	Soluble	-5.13	0.00293	7.38e-06	Moderately soluble	High	No	Yes	No	No	No	No	Yes	-7.76	0	0	0	0	0	0.55	0	0	1	3.58
EN1137	OCC1(CCCN(C1)C(=O)Nc1ccnc(c1)C(=O)N(C)C)Cc1ccccc1	C22H28N4O3	396.48	29	12	0.41	8	4	2	115.76	85.77	2.77	1.71	2.06	1.74	2.07	2.07	-3.15	0.278	0.000702	Soluble	-3.13	0.296	0.000747	Soluble	-5.47	0.00133	3.35e-06	Moderately soluble	High	No	Yes	No	No	No	Yes	No	-7.5	0	0	0	0	0	0.55	0	0	2	3.46
EN1138	CC(=O)NC1CN(Cc2cn(nc2c2ccncc2)C)c2c(C1)cccc2	C21H23N5O	361.44	27	17	0.29	5	3	1	108.62	63.05	2.39	1.86	2.02	1.53	2.37	2.03	-3.39	0.148	0.000409	Soluble	-2.81	0.566	0.00157	Soluble	-6.14	0.000262	7.24e-07	Poorly soluble	High	Yes	Yes	No	Yes	No	Yes	Yes	-7.18	0	0	0	0	0	0.55	0	0	1	3.4
EN1139	O=C(NC(c1cccnc1)c1ccccc1)NCc1ccc(cc1)C(=O)N	C21H20N4O2	360.41	27	18	0.1	8	3	3	102.08	97.11	1.89	1.86	2.29	1.83	2.51	2.08	-3.21	0.221	0.000614	Soluble	-3.52	0.109	0.000302	Soluble	-7.11	2.82e-05	7.82e-08	Poorly soluble	High	No	Yes	No	Yes	No	Yes	Yes	-7.18	0	0	0	0	0	0.55	0	0	2	2.92
EN1140	O=C(N1CCCN(CC1)C(=O)C)Nc1ccccc1N1CC2CC1CC2	C20H28N4O2	356.46	26	6	0.6	5	2	1	113.84	55.89	3.19	1.8	1.43	2.34	1.13	1.98	-3.02	0.337	0.000944	Soluble	-2.59	0.91	0.00255	Soluble	-3.29	0.185	0.000518	Soluble	High	Yes	Yes	No	No	No	Yes	No	-7.2	0	0	0	0	0	0.55	0	0	1	4.54
EN1141	CC(Cn1ccnc1NC(=O)CC1CC(=O)Nc2c1cccc2)C	C18H22N4O2	326.39	24	11	0.39	6	3	2	96.65	76.02	1.97	1.35	2.23	1.67	2.07	1.86	-2.66	0.719	0.0022	Soluble	-2.55	0.923	0.00283	Soluble	-5.08	0.00275	8.41e-06	Moderately soluble	High	Yes	Yes	No	No	No	Yes	No	-7.33	0	0	0	0	0	0.55	0	0	0	3.09
EN1142	NC(=O)Cc1occc1C(=O)NC1CCCC2N(C1CC2)C(=O)c1n[nH]c2c1CCC2	C22H27N5O4	425.48	31	10	0.55	7	5	3	115.1	134.32	2.41	1.11	1.09	0.58	2.04	1.45	-2.95	0.473	0.00111	Soluble	-3.52	0.127	0.000299	Soluble	-4.5	0.0134	3.15e-05	Moderately soluble	High	No	Yes	No	No	No	No	Yes	-8.11	0	0	0	1	0	0.55	0	0	1	5.42
EN1143	O=C(C1CCOc2c1cccc2)NCc1cccnc1n1cncc1	C19H18N4O2	334.37	25	17	0.21	5	4	1	92.61	69.04	2.6	1.78	2.3	1.35	2.24	2.05	-3.21	0.207	0.00062	Soluble	-2.85	0.474	0.00142	Soluble	-5.79	0.000546	1.63e-06	Moderately soluble	High	Yes	Yes	No	Yes	Yes	Yes	Yes	-7.08	0	0	0	0	0	0.55	0	0	0	3.29
EN1144	O=C(N1CCN(C(=O)C1)C)Cn1ccc(=O)c2c1cccc2	C16H17N3O3	299.32	22	10	0.31	3	3	0	90.22	62.62	2.19	0.53	-0.46	0.04	1	0.66	-2.17	2.03	0.00679	Soluble	-1.42	11.5	0.0384	Very soluble	-3.18	0.196	0.000656	Soluble	High	No	No	No	No	No	No	No	-7.75	0	1	0	0	0	0.55	0	0	0	2.32
EN1145	O=C(Nc1cn[nH]c1C1CNCC1)Cc1cccc(c1)C(F)(F)F	C16H17F3N4O	338.33	24	11	0.38	6	6	3	86.38	69.81	1.68	1.66	3.27	2.04	3.49	2.43	-2.93	0.401	0.00118	Soluble	-2.74	0.616	0.00182	Soluble	-5.94	0.000387	1.14e-06	Moderately soluble	High	Yes	Yes	No	No	No	Yes	No	-7.19	0	0	0	0	0	0.55	0	0	0	3.23
EN1146	O=C1CCc2c(N1)ccc(c2)OCC(=O)N(Cc1ccc(o1)C1CC1C)C	C21H24N2O4	368.43	27	11	0.43	7	4	1	104.58	71.78	3.19	2.17	2.6	1.55	3.41	2.58	-3.33	0.172	0.000467	Soluble	-3.31	0.18	0.000489	Soluble	-5.83	0.000551	1.5e-06	Moderately soluble	High	Yes	Yes	No	Yes	Yes	Yes	Yes	-7.01	0	0	0	0	0	0.55	0	0	1	3.81
EN1147	O=C(C1CCN(C1)C(=O)C)NC1CCCc2c1nn(c2)C1CCCC1	C19H28N4O2	344.45	25	5	0.74	5	3	1	99.58	67.23	3.08	0.93	1.65	1.62	1.68	1.79	-2.38	1.44	0.00417	Soluble	-1.93	4.06	0.0118	Very soluble	-2.96	0.377	0.00109	Soluble	High	Yes	Yes	No	No	No	Yes	No	-7.74	0	0	0	0	0	0.55	0	0	0	4.04
EN1148	O=C(C1COCC(=O)N1Cc1ccccc1)NC(c1ccc(cc1F)F)C	C20H20F2N2O3	374.38	27	12	0.3	6	5	1	98.44	58.64	1.93	2.35	2.55	2.32	3.63	2.56	-3.57	0.0997	0.000266	Soluble	-3.22	0.225	0.000601	Soluble	-6.1	0.000297	7.93e-07	Poorly soluble	High	Yes	Yes	No	No	No	Yes	Yes	-6.92	0	0	0	0	0	0.55	0	0	1	3.49
EN1149	NC(=O)N1CCC(C1)NC(=O)c1coc2c1cccc2	C14H15N3O3	273.29	20	9	0.29	4	3	2	76.43	88.57	2.09	0.72	0.93	0.73	0.55	1.01	-2.06	2.4	0.00877	Soluble	-2.16	1.9	0.00695	Soluble	-3.09	0.221	0.000809	Soluble	High	No	Yes	No	No	No	No	No	-7.46	0	0	0	0	0	0.55	0	0	0	3.11
EN1150	CCn1nc(c(c1)C(=O)Nc1c[nH]c(c1)C(=O)N)C(F)(F)F	C12H12F3N5O2	315.25	22	10	0.25	6	6	3	69.96	105.8	0.96	0.29	2.56	0.33	1.21	1.07	-1.92	3.81	0.0121	Very soluble	-2.07	2.66	0.00843	Soluble	-3.39	0.129	0.000409	Soluble	High	No	Yes	No	No	No	No	No	-8.02	0	0	0	0	0	0.55	0	0	0	2.53
EN1151	O=C(C1CCCN(C1=O)CC(F)(F)F)Nc1csc(c1)C(=O)N	C13H14F3N3O3S	349.33	23	5	0.46	6	6	2	80.66	120.74	1.52	1.25	2.28	0.57	2.17	1.56	-2.56	0.966	0.00277	Soluble	-3.38	0.144	0.000413	Soluble	-2.89	0.448	0.00128	Soluble	High	No	No	No	No	No	No	No	-7.54	0	0	0	0	0	0.55	0	1	0	3.21
EN1152	NC(=O)N1CCCN(CC1)C(=O)C1CCCc2c1ccs2	C15H21N3O2S	307.41	21	5	0.6	3	2	1	90.4	94.88	2.03	0.87	1.02	1.47	1.89	1.45	-2.27	1.64	0.00534	Soluble	-2.45	1.1	0.00358	Soluble	-2.13	2.28	0.00741	Soluble	High	No	Yes	No	No	No	No	No	-7.56	0	0	0	0	0	0.55	0	0	0	3.5
EN1153	O=C(c1cccc(c1)OCC1CCCO1)NCc1cccnc1n1cncc1	C21H22N4O3	378.42	28	17	0.29	8	5	1	103.53	78.27	3.65	2.08	2.6	1.27	2.63	2.45	-3.42	0.145	0.000382	Soluble	-3.35	0.168	0.000443	Soluble	-6.18	0.000249	6.59e-07	Poorly soluble	High	Yes	Yes	Yes	Yes	Yes	Yes	Yes	-7.13	0	0	0	0	0	0.55	0	0	2	3.54
EN1154	CCN1CCCN(CC1)C(=O)NC1CC(c2c1cccc2)C(=O)O	C18H25N3O3	331.41	24	6	0.56	5	4	2	99	72.88	2.35	-1.04	0.95	1.75	0.94	0.99	-1.09	26.7	0.0804	Very soluble	0	330	0.994	Very soluble	-2.97	0.358	0.00108	Soluble	High	No	Yes	No	No	No	No	No	-9.06	0	0	0	0	0	0.55	0	0	0	3.64
EN1155	CC(=O)N1CCc2c1ccc(c2)C(=O)NCC(c1ccc(cc1)C(C)(C)C)O	C23H28N2O3	380.48	28	12	0.39	7	3	2	114.16	69.64	3.35	3.11	2.65	2.75	4.02	3.18	-4.01	0.0369	9.7e-05	Moderately soluble	-4.24	0.0218	5.74e-05	Moderately soluble	-6.17	0.00026	6.84e-07	Poorly soluble	High	Yes	Yes	No	No	No	Yes	Yes	-6.41	0	0	0	0	0	0.55	0	0	1	3.2
EN1156	COc1cccc(c1)C(CC(=O)NC(c1ccccn1)CC(=O)O)C	C19H22N2O4	342.39	25	12	0.32	9	5	2	93.8	88.52	2.44	1.72	2.59	1.19	2.97	2.18	-2.81	0.533	0.00156	Soluble	-3.19	0.219	0.000638	Soluble	-5.3	0.0017	4.98e-06	Moderately soluble	High	No	Yes	No	No	No	No	Yes	-7.17	0	0	0	0	0	0.56	0	0	1	3.18
EN1157	O=C(C1(CC1(C)C)C(=O)OC(C)(C)C)Nc1cccc(c1)c1n[nH]c(=O)[nH]1	C19H24N4O4	372.42	27	11	0.47	7	5	3	100.91	116.94	2.95	2.76	2.27	2.27	3.5	2.75	-3.73	0.0698	0.000187	Soluble	-4.87	0.00501	1.35e-05	Moderately soluble	-5.71	0.000721	1.94e-06	Moderately soluble	High	No	Yes	Yes	No	No	No	Yes	-6.61	0	0	0	0	0	0.55	0	1	1	3.37
EN1158	O=C(N1CCC(C1c1n[nH]c(=O)n1C)C1CC1)Cn1cnc2c1CCCC2	C19H26N6O2	370.45	27	10	0.68	5	4	1	104.31	88.81	2.64	1.44	0.42	1.04	1.51	1.41	-2.99	0.381	0.00103	Soluble	-2.91	0.455	0.00123	Soluble	-2.85	0.518	0.0014	Soluble	High	No	Yes	No	No	No	No	Yes	-7.54	0	0	0	0	0	0.55	0	0	1	4.3
EN1159	Cc1ccc(cn1)CC(=O)N1CCCC1c1cccc(c1)N(C)C	C20H25N3O	323.43	24	12	0.4	5	2	0	101.79	36.44	2.66	2.79	2.66	2.33	3.3	2.75	-3.64	0.0736	0.000228	Soluble	-3.21	0.199	0.000614	Soluble	-5.58	0.000841	2.6e-06	Moderately soluble	High	Yes	Yes	No	Yes	No	Yes	Yes	-6.29	0	0	0	0	0	0.55	0	0	0	2.92
EN1160	CN1CCC[C@H]([C@@H]1c1ccnn1C)CN(C(=O)Cn1ccc(=O)[nH]c1=O)C	C18H26N6O3	374.44	27	11	0.56	6	5	1	105.17	96.23	2.22	-0.6	-0.89	0.32	0.11	0.23	-1.69	7.66	0.0205	Very soluble	-0.95	42.1	0.112	Very soluble	-2.63	0.87	0.00232	Soluble	High	No	No	No	No	No	No	No	-9.01	0	1	0	0	0	0.55	0	0	1	3.93
EN1161	CCNC(=O)CCC(=O)N1CCCC1c1[nH]cc(n1)c1ccccc1	C19H24N4O2	340.42	25	11	0.42	8	3	2	100.15	78.09	2.84	1.13	1.95	0.97	3.05	1.99	-2.46	1.18	0.00347	Soluble	-2.36	1.47	0.00433	Soluble	-5.49	0.00111	3.27e-06	Moderately soluble	High	No	Yes	No	No	No	Yes	No	-7.57	0	0	0	0	0	0.55	0	0	1	3.43
EN1162	CCCNc1ccc(cc1NC(=O)[C@H]1C[C@@H](CN1C(=O)C)O)Cl	C16H22ClN3O3	339.82	23	6	0.5	7	3	3	94.78	81.67	2.61	1.68	1.32	1.09	1.58	1.66	-2.74	0.624	0.00184	Soluble	-3.01	0.332	0.000978	Soluble	-3.98	0.036	0.000106	Soluble	High	No	Yes	No	No	No	No	No	-7.18	0	0	0	0	0	0.55	0	0	0	3.34
EN1163	Fc1ccc2c(c1)[nH]cc2C(=O)Nc1cccc(c1)OCC1CCCO1	C20H19FN2O3	354.37	26	15	0.25	6	4	2	97.16	63.35	3	3.36	4.35	2.53	4.29	3.5	-4.18	0.0232	6.53e-05	Moderately soluble	-4.37	0.0152	4.28e-05	Moderately soluble	-6.8	5.59e-05	1.58e-07	Poorly soluble	High	Yes	Yes	Yes	Yes	Yes	Yes	Yes	-6.08	0	0	0	0	0	0.55	0	0	1	3.22
EN1164	CNC(=O)C(Cc1ccc(cc1)C(F)(F)F)CNc1ncc(cc1Cl)C(=O)N	C18H18ClF3N4O2	414.81	28	12	0.28	9	6	3	98.37	97.11	2.16	3.35	3.83	2.34	3.57	3.05	-4.25	0.0236	5.68e-05	Moderately soluble	-5.07	0.00356	8.57e-06	Moderately soluble	-6.84	5.98e-05	1.44e-07	Poorly soluble	High	No	No	No	Yes	No	Yes	Yes	-6.45	0	0	0	0	0	0.55	0	0	2	3.19
EN1165	O=C(C1CCc2c(C1)cn[nH]2)NCC1(CCCCC1)N1CCOCC1	C19H30N4O2	346.47	25	5	0.79	5	4	2	100.41	70.25	2.56	1.48	1.29	1.3	2.91	1.91	-2.74	0.633	0.00183	Soluble	-2.56	0.949	0.00274	Soluble	-4.32	0.0165	4.75e-05	Moderately soluble	High	No	Yes	No	No	No	Yes	No	-7.36	0	0	0	0	0	0.55	0	0	0	3.63
EN1166	OC(=O)C(c1ccccc1)CNS(=O)(=O)c1nc2n(c1)CCCC2	C16H19N3O4S	349.4	24	11	0.38	6	6	2	87.72	109.67	1.78	1.22	2.45	0.46	0.69	1.32	-2.72	0.669	0.00191	Soluble	-3.12	0.265	0.000758	Soluble	-3.8	0.0552	0.000158	Soluble	High	No	Yes	No	No	No	No	No	-7.57	0	0	0	0	0	0.56	0	0	0	3.66
EN1167	CONC(=O)c1cc(nc2c1cnn2Cc1cccnc1)c1cccnc1	C19H16N6O2	360.37	27	21	0.11	6	6	1	98.38	94.82	1.82	1.28	2.23	1.07	1.86	1.65	-3.06	0.314	0.00087	Soluble	-2.87	0.485	0.00135	Soluble	-6.49	0.000117	3.24e-07	Poorly soluble	High	No	Yes	No	Yes	Yes	Yes	Yes	-7.59	0	0	0	0	0	0.55	0	1	1	3.15
EN1168	CC1COCCN(C1)C(=O)Nc1cccc(c1)OCC(=O)N1CCCC1	C19H27N3O4	361.44	26	6	0.58	7	4	1	106.38	71.11	3.1	1.52	1.24	1.31	1.46	1.73	-2.75	0.647	0.00179	Soluble	-2.62	0.863	0.00239	Soluble	-3.51	0.111	0.000308	Soluble	High	No	Yes	No	No	No	Yes	No	-7.43	0	0	0	0	0	0.55	0	0	1	3.55
EN1169	O=C(C1CCCN1C(=O)Cc1ccccc1)Nc1ncn(n1)CC(=O)N(C)C	C19H24N6O3	384.43	28	11	0.42	9	5	1	106.53	100.43	2.42	0.79	-0.03	0.42	0.17	0.75	-2.42	1.47	0.00382	Soluble	-2.48	1.27	0.00331	Soluble	-3.52	0.115	0.0003	Soluble	High	No	Yes	No	No	No	No	No	-8.08	0	0	0	0	0	0.55	0	0	2	3.56
EN1170	O=C(N1CC(C1C1CC1)C1CC1)c1ccc2c(c1)[nH]c(=O)[nH]2	C17H19N3O2	297.35	22	9	0.53	4	2	2	88.04	68.96	2.3	1.98	1.61	2.56	3.15	2.32	-2.97	0.319	0.00107	Soluble	-3.05	0.263	0.000883	Soluble	-3.66	0.0649	0.000218	Soluble	High	Yes	Yes	No	No	No	Yes	No	-6.71	0	0	0	0	0	0.55	0	0	0	2.74
EN1171	O=C(NCc1cccnc1n1cncc1)CCC1Cc2ccccc2NC1=O	C21H21N5O2	375.42	28	17	0.24	7	4	2	108.18	88.91	2.32	1.21	1.75	1.33	2.37	1.8	-2.92	0.454	0.00121	Soluble	-2.67	0.795	0.00212	Soluble	-6.77	6.41e-05	1.71e-07	Poorly soluble	High	No	Yes	No	Yes	No	Yes	Yes	-7.73	0	0	0	0	0	0.55	0	0	1	3.38
EN1172	N#Cc1ccc2n(c1)c(cn2)CN1CCCC1Cn1cncc1	C17H18N6	306.37	23	14	0.35	4	4	0	90.17	62.15	2.43	1.63	1.53	0.28	0.99	1.37	-2.95	0.342	0.00111	Soluble	-2.55	0.868	0.00283	Soluble	-3.71	0.0595	0.000194	Soluble	High	Yes	Yes	No	Yes	No	Yes	Yes	-7.01	0	0	0	0	0	0.55	0	0	0	3.1
EN1173	OCC1CC(CN1C(=O)c1nnn(c1)c1ccccc1CC)CO	C17H22N4O3	330.38	24	11	0.47	6	5	2	92.38	91.48	2.8	1.02	0.26	1.12	0.93	1.23	-2.47	1.11	0.00336	Soluble	-2.53	0.973	0.00295	Soluble	-2.91	0.404	0.00122	Soluble	High	No	Yes	No	No	No	No	No	-7.59	0	0	0	0	0	0.55	0	0	0	3.66
EN1174	CCC(C(=O)O)NC(=O)C(Cc1c[nH]c2c1cccc2)NC(=O)C	C17H21N3O4	331.37	24	9	0.35	9	4	4	89.5	111.29	1.68	0.94	1.19	0.33	2.08	1.25	-2.17	2.24	0.00676	Soluble	-2.86	0.454	0.00137	Soluble	-4.31	0.0162	4.88e-05	Moderately soluble	High	No	Yes	No	No	No	No	No	-7.65	0	0	0	0	0	0.56	0	0	1	3.11
EN1175	Cc1ncc(c(n1)N)CNC(=O)C1CCc2n(C1)c(nn2)c1ccccc1	C19H21N7O	363.42	27	17	0.32	5	5	2	101.25	111.61	2.1	1.11	1.36	1.39	1.53	1.5	-2.93	0.429	0.00118	Soluble	-3.05	0.326	0.000898	Soluble	-5.59	0.000934	2.57e-06	Moderately soluble	High	No	Yes	No	Yes	No	No	Yes	-7.73	0	0	0	0	0	0.55	0	0	1	3.62
EN1176	O=C(C1(O)CCN(C1)Cc1ccccc1)NCc1c(O)nnc(c1C)C	C19H24N4O3	356.42	26	12	0.42	6	6	3	101.18	98.58	2.78	1.12	0.37	0.88	2.21	1.47	-2.7	0.71	0.00199	Soluble	-2.78	0.587	0.00165	Soluble	-4.99	0.00361	1.01e-05	Moderately soluble	High	No	Yes	No	No	No	No	No	-7.68	0	0	0	0	0	0.55	0	0	1	3.35
EN1177	O=C(N1CCCC1Cn1ccnc1C)Nc1cccc(c1)c1nnc2n1CCC2	C21H25N7O	391.47	29	16	0.43	6	4	1	114.54	80.87	2.77	1.31	2.52	2.28	1.35	2.05	-3.1	0.308	0.000786	Soluble	-2.61	0.963	0.00246	Soluble	-4.85	0.00552	1.41e-05	Moderately soluble	High	No	Yes	No	Yes	No	No	Yes	-7.76	0	0	0	0	0	0.55	0	0	1	3.88
EN1178	OC1CN(C(C1)c1cccc(c1)F)C(=O)c1cccc(c1)C(=O)N	C18H17FN2O3	328.34	24	12	0.22	4	4	2	89.46	83.63	2.15	1.4	1.59	2.02	2.02	1.83	-2.86	0.449	0.00137	Soluble	-2.76	0.57	0.00174	Soluble	-4.12	0.0251	7.66e-05	Moderately soluble	High	No	Yes	No	No	No	No	No	-7.31	0	0	0	0	0	0.55	0	0	0	2.96
EN1179	NC(=O)COc1cccc(c1)CNC(=O)C1CCCN1C(=O)c1ccccc1O	C21H23N3O5	397.42	29	12	0.29	9	5	3	109.09	121.96	2.39	1.86	0.64	0.52	1.49	1.38	-3.19	0.258	0.000649	Soluble	-4.04	0.036	9.07e-05	Moderately soluble	-4.57	0.0107	2.7e-05	Moderately soluble	High	No	Yes	No	No	No	No	No	-7.4	0	0	0	0	0	0.55	0	0	2	2.97
EN1180	CC1CN(CCN(C1)C(=O)C1CCc2c(C1)cn[nH]2)CC(F)(F)F	C16H23F3N4O	344.38	24	5	0.75	4	6	1	91.18	52.23	2.18	2.09	2.36	1.76	2.54	2.18	-3.18	0.226	0.000658	Soluble	-2.82	0.525	0.00152	Soluble	-3.54	0.1	0.000291	Soluble	High	Yes	Yes	No	No	No	Yes	No	-6.92	0	0	0	0	0	0.55	0	0	0	3.68
EN1181	O=C(N1CCCN(CC1)C(=O)c1ccccc1)Cn1ccc(=O)c2c1cccc2	C23H23N3O3	389.45	29	16	0.26	5	3	0	119.74	62.62	2.86	2.51	1.61	1.68	2.52	2.24	-3.91	0.0475	0.000122	Soluble	-3.47	0.132	0.000338	Soluble	-5.59	0.000994	2.55e-06	Moderately soluble	High	Yes	No	No	Yes	Yes	Yes	Yes	-6.89	0	0	0	0	0	0.55	0	0	1	2.69
EN1182	O=C(N1CC(C(C1)C(=O)N)C(=O)N)Nc1cc(Cl)ccc1C	C14H17ClN4O3	324.76	22	6	0.36	5	3	3	85.67	118.52	1.09	-0.36	0.13	0.67	0.06	0.32	-1.5	10.3	0.0317	Very soluble	-1.67	7	0.0216	Very soluble	-2.54	0.932	0.00287	Soluble	High	No	No	No	No	No	No	No	-8.54	0	0	0	0	0	0.55	0	0	0	3.05
EN1183	O=C(Nc1cnn2c1cccc2)N[C@@H]1CCC(=O)N[C@H]1C1CCCO1	C17H21N5O3	343.38	25	9	0.47	5	4	3	94.93	96.76	2.53	-0.01	0.71	0.97	-0.04	0.83	-1.9	4.33	0.0126	Very soluble	-1.57	9.18	0.0267	Very soluble	-3.59	0.0885	0.000258	Soluble	High	No	Yes	No	No	No	No	No	-8.4	0	0	0	0	0	0.55	0	0	0	3.87
EN1184	O=C(N1CCCc2c(CC1)cccc2)NCc1occ(c1)C(=O)N	C18H21N3O3	327.38	24	11	0.33	5	3	2	93.34	88.57	2.49	1.37	1.55	1.41	1.89	1.74	-2.74	0.593	0.00181	Soluble	-2.83	0.481	0.00147	Soluble	-4.82	0.00493	1.51e-05	Moderately soluble	High	No	Yes	No	No	No	No	No	-7.32	0	0	0	0	0	0.55	0	0	0	3.05
EN1185	O=C(Nc1cc(cc(c1)S(=O)(=O)C)C(=O)O)Cc1cccs1	C14H13NO5S2	339.39	22	11	0.14	6	5	2	83.17	137.16	1.22	1.17	2.92	1.21	2.38	1.78	-2.66	0.751	0.00221	Soluble	-3.65	0.0767	0.000226	Soluble	-4.24	0.0194	5.71e-05	Moderately soluble	Low	No	No	No	No	No	No	No	-7.54	0	0	0	1	0	0.56	0	0	0	2.71
EN1186	Fc1ccc2c(c1)c(Cl)c([nH]2)C(=O)N1CCCC(C1)(O)Cn1nncc1	C17H17ClFN5O2	377.8	26	14	0.35	4	5	2	97.76	87.04	1.83	1.66	2.26	1.86	2.37	2	-3.36	0.164	0.000434	Soluble	-3.1	0.299	0.000791	Soluble	-4.77	0.00645	1.71e-05	Moderately soluble	High	No	Yes	Yes	No	No	No	No	-7.43	0	0	0	0	0	0.55	0	0	1	3.17
EN1187	O=C1CCN(C(=O)N1)Cc1onc(n1)Cc1cccc2c1n(C)cc2	C17H17N5O3	339.35	25	14	0.29	4	5	1	96.91	93.26	2.23	0.82	0.68	1.05	1.51	1.26	-2.61	0.831	0.00245	Soluble	-2.36	1.48	0.00436	Soluble	-4.88	0.00444	1.31e-05	Moderately soluble	High	No	Yes	No	No	No	No	No	-7.79	0	0	0	0	0	0.55	0	0	0	3.03
EN1188	CCN(c1ccccc1)CC(=O)NCc1cccc(c1)COCc1ccccc1	C25H28N2O2	388.5	29	18	0.24	11	2	1	117.9	41.57	3.71	4.4	4.09	3.57	4.84	4.12	-4.75	0.00684	1.76e-05	Moderately soluble	-4.99	0.00398	1.02e-05	Moderately soluble	-8.85	5.48e-07	1.41e-09	Poorly soluble	High	Yes	Yes	Yes	Yes	Yes	Yes	Yes	-5.55	0	0	1	0	0	0.55	0	0	3	2.74
EN1189	O=C(CC(n1nc(cc1C)C)C)Nc1cc(cc(c1)S(=O)(=O)C)C(=O)O	C17H21N3O5S	379.43	26	11	0.35	7	6	2	96.92	126.74	1.86	0.94	3.08	1.18	1.33	1.68	-2.64	0.878	0.00231	Soluble	-3.19	0.246	0.000648	Soluble	-4.17	0.0258	6.79e-05	Moderately soluble	High	No	Yes	No	No	No	No	No	-7.95	0	0	0	0	0	0.56	0	0	1	3.44
EN1190	C[C@@H]1Cc2c([C@H]1NC(=O)N1CCCC(C1)(O)CC(=O)N(C)C)cc(cc2)C	C21H31N3O3	373.49	27	6	0.62	6	3	2	109.29	72.88	3.58	1.94	1.54	2.02	2	2.22	-3.15	0.267	0.000714	Soluble	-3.09	0.3	0.000804	Soluble	-4.09	0.0306	8.18e-05	Moderately soluble	High	No	Yes	No	No	No	Yes	No	-7.2	0	0	0	0	0	0.55	0	0	1	3.95
EN1191	ClCC(=O)N1N=C(CC1c1ccccc1)c1cccc(c1)NS(=O)(=O)C	C18H18ClN3O3S	391.87	26	12	0.22	6	4	1	110.1	87.22	2.3	2.29	2.78	1.86	2.58	2.36	-3.66	0.0862	0.00022	Soluble	-3.76	0.0682	0.000174	Soluble	-6.15	0.00028	7.14e-07	Poorly soluble	High	No	No	No	Yes	Yes	No	Yes	-7.06	0	0	0	0	0	0.55	0	1	1	3.54
EN1192	O=C(C1CC2C(N1C(=O)c1ccccc1)CCCC2)N1C[C@@H]2[C@H](C1)C(=O)NC2=O	C22H25N3O4	395.45	29	6	0.55	4	4	1	116.42	86.79	2.29	1.37	0.05	1.95	1.23	1.38	-3.04	0.357	0.000904	Soluble	-2.8	0.633	0.0016	Soluble	-3.45	0.141	0.000356	Soluble	High	No	No	No	No	No	No	Yes	-7.74	0	0	0	0	0	0.55	0	1	1	3.81
EN1193	CC(Oc1ccc(c(c1)C(F)(F)F)CNC(=O)c1ccnc(c1[N+](=O)[O-])N)C	C17H17F3N4O4	398.34	28	12	0.29	8	8	2	96.05	123.06	2.2	3.31	4.32	1.18	1.3	2.46	-4.18	0.0261	6.54e-05	Moderately soluble	-5.57	0.00107	2.69e-06	Moderately soluble	-5.34	0.00181	4.55e-06	Moderately soluble	High	No	No	Yes	Yes	Yes	Yes	Yes	-6.38	0	0	0	0	0	0.55	0	2	2	2.93
EN1194	O=C(N1CC2CC3CC1CC(C2)C3)CNS(=O)(=O)c1ccc(cc1)C(=O)O	C19H24N2O5S	392.47	27	6	0.58	6	6	2	102.84	112.16	2.44	2.07	2.4	1.55	0.62	1.82	-3.35	0.177	0.000451	Soluble	-4.05	0.0346	8.82e-05	Moderately soluble	-3.21	0.24	0.000612	Soluble	High	No	Yes	No	No	No	No	No	-7.22	0	0	0	0	0	0.56	0	0	1	5.04
EN1195	OC(=O)CC1CN(c2c1cccc2)C(=O)c1cccc(c1)N(C)C	C19H20N2O3	324.37	24	12	0.26	5	3	1	96.94	60.85	2.48	2.39	2.59	2.54	2.06	2.41	-3.4	0.13	0.000401	Soluble	-3.31	0.159	0.000491	Soluble	-4.39	0.0133	4.11e-05	Moderately soluble	High	Yes	No	No	No	Yes	Yes	No	-6.58	0	0	0	0	0	0.85	0	0	0	2.85
EN1196	O=C(Cn1c(nc2c1cccc2)CS(=O)(=O)C)NC1CCn2c(C1)ncc2	C18H21N5O3S	387.46	27	14	0.39	6	5	1	101.38	107.26	1.71	0.31	1.84	0.27	0.52	0.93	-2.43	1.46	0.00376	Soluble	-2.13	2.9	0.00749	Soluble	-4.55	0.0109	2.82e-05	Moderately soluble	High	No	Yes	No	No	No	No	No	-8.44	0	0	0	0	0	0.55	0	0	1	3.79
EN1197	Fc1ccc2c(c1)OC(CC2NC(=O)N1CCOCC(C1)(F)F)(C)C	C17H21F3N2O3	358.36	25	6	0.59	3	6	1	88.36	50.8	3.07	2.2	3.66	2.49	2.93	2.87	-3.43	0.134	0.000374	Soluble	-2.9	0.45	0.00126	Soluble	-4.75	0.00642	1.79e-05	Moderately soluble	High	Yes	Yes	No	No	No	Yes	No	-6.92	0	0	0	0	0	0.55	0	0	1	3.54
EN1198	CNC(=O)c1ccc(n1C)C1CCCCN1Cc1cnc2n1cccn2	C19H24N6O	352.43	26	14	0.42	5	4	1	103.42	67.46	2.73	1.75	1.3	0.89	0.97	1.53	-3.2	0.224	0.000637	Soluble	-2.78	0.58	0.00164	Soluble	-4.25	0.0199	5.65e-05	Moderately soluble	High	Yes	Yes	Yes	No	No	Yes	No	-7.21	0	0	0	0	0	0.55	0	0	1	3.48
EN1199	O=C(C1CC1)NC1CN(C1)C(=O)NCc1cccc(c1)NC(=O)c1ccncc1	C21H23N5O3	393.44	29	12	0.33	10	4	3	110.85	103.43	2.44	0.42	0.97	1.06	1.36	1.25	-2.19	2.54	0.00645	Soluble	-2.16	2.73	0.00693	Soluble	-5.41	0.00153	3.88e-06	Moderately soluble	High	No	Yes	No	No	No	No	No	-8.4	0	0	0	0	0	0.55	0	0	2	2.67
EN1200	O=C(C1C2C1Cc1c2cccc1)Nc1cc(cc(c1)S(=O)(=O)C)C(=O)O	C19H17NO5S	371.41	26	12	0.26	5	5	2	95.65	108.92	1.82	1.64	3.2	2.39	1.94	2.2	-3.19	0.241	0.000649	Soluble	-3.54	0.107	0.000288	Soluble	-4.96	0.00411	1.11e-05	Moderately soluble	High	No	Yes	No	No	No	No	No	-7.4	0	0	0	0	0	0.56	0	0	1	3.72
EN1201	O=C(c1ccccc1)N=C1N=CC(=NN(C(=O)c2ccccc2)c2cccc(c2)C(F)(F)F)S1	C24H15F3N4O2S	480.46	34	18	0.04	7	8	0	129.75	99.76	3.66	6.27	6.45	4.6	5.83	5.36	-6.7	9.61e-05	2e-07	Poorly soluble	-8.15	3.38e-06	7.04e-09	Poorly soluble	-8.22	2.92e-06	6.08e-09	Poorly soluble	Low	No	No	Yes	Yes	Yes	No	No	-4.78	1	2	0	1	1	0.55	1	1	2	4

## Sheet: OTVIA
Molecule name	Canonical SMILES	Formula	MW	#Heavy atoms	#Aromatic heavy atoms	Fraction Csp3	#Rotatable bonds	#H-bond acceptors	#H-bond donors	MR	TPSA	iLOGP	XLOGP3	WLOGP	MLOGP	Silicos-IT Log P	Consensus Log P	ESOL Log S	ESOL Solubility (mg/ml)	ESOL Solubility (mol/l)	ESOL Class	Ali Log S	Ali Solubility (mg/ml)	Ali Solubility (mol/l)	Ali Class	Silicos-IT LogSw	Silicos-IT Solubility (mg/ml)	Silicos-IT Solubility (mol/l)	Silicos-IT class	GI absorption	BBB permeant	Pgp substrate	CYP1A2 inhibitor	CYP2C19 inhibitor	CYP2C9 inhibitor	CYP2D6 inhibitor	CYP3A4 inhibitor	log Kp (cm/s)	Lipinski #violations	Ghose #violations	Veber #violations	Egan #violations	Muegge #violations	Bioavailability Score	PAINS #alerts	Brenk #alerts	Leadlikeness #violations	Synthetic Accessibility
OTV1	CCc1cc2c(cc1OC(C)C)occ(c2=O)c1ccc2c(c1)OCCO2	C22H22O5	366.41	27	16	0.32	4	5	0	104.67	57.9	4.04	4.46	4.58	2.15	5.6	4.17	-5.1	0.00294	8.02e-06	Moderately soluble	-5.4	0.00147	4.02e-06	Moderately soluble	-7.46	1.26e-05	3.44e-08	Poorly soluble	High	Yes	No	Yes	Yes	Yes	No	Yes	-5.37	0	0	0	0	0	0.55	0	0	2	3.63
OTV2	CCCc1oc2cc(O)c(cc2c(=O)c1c1ccc2c(c1)OCO2)CC	C21H20O5	352.38	26	16	0.29	4	5	1	100.36	68.9	3.63	4.6	4.41	2.34	5.51	4.1	-5.11	0.00271	7.69e-06	Moderately soluble	-5.77	0.000596	1.69e-06	Moderately soluble	-7.25	1.96e-05	5.57e-08	Poorly soluble	High	Yes	No	Yes	Yes	Yes	No	Yes	-5.18	0	0	0	0	0	0.55	0	0	2	3.67
OTV3	COc1ccc(cc1)NN=C1C(=O)N(c2ccccc2)C(=O)N(C1=O)c1ccccc1	C23H18N4O4	414.41	31	18	0.04	5	5	1	122.93	91.31	3.13	4.59	2.71	2.56	2.26	3.05	-5.4	0.00165	3.97e-06	Moderately soluble	-6.23	0.000243	5.86e-07	Poorly soluble	-7	4.13e-05	9.95e-08	Poorly soluble	High	No	No	No	Yes	Yes	No	Yes	-5.57	0	0	0	0	0	0.55	1	1	2	3.28
OTV4	O=C1N(c2ccccc2)C(=O)C2C1ON(C2c1cccc(c1)[N+](=O)[O-])c1ccccc1	C23H17N3O5	415.4	31	18	0.13	4	5	0	120.43	95.67	2.28	3.87	2.56	2.83	0.26	2.36	-5.02	0.00397	9.57e-06	Moderately soluble	-5.58	0.0011	2.65e-06	Moderately soluble	-5.6	0.00104	2.51e-06	Moderately soluble	High	No	No	No	Yes	Yes	No	No	-6.09	0	0	0	0	0	0.55	0	3	2	4.32
OTV5	Cc1nc(Nc2ccc3c(c2)OCCO3)c2c(n1)sc1c2CCCC1	C19H19N3O2S	353.44	25	15	0.37	2	4	1	100.23	84.51	3.64	4.78	4.39	2.27	5.21	4.06	-5.35	0.00156	4.42e-06	Moderately soluble	-6.29	0.000183	5.17e-07	Poorly soluble	-6.65	7.86e-05	2.22e-07	Poorly soluble	High	No	Yes	Yes	Yes	Yes	Yes	Yes	-5.06	0	0	0	0	0	0.55	0	0	2	3.43
OTV6	CCCCOC(=O)c1cccc(c1)NC(=O)c1c(C)onc1c1ccccc1Cl	C22H21ClN2O4	412.87	29	17	0.23	9	5	1	111.83	81.43	3.84	5	5.32	3.51	5.32	4.6	-5.39	0.00168	4.08e-06	Moderately soluble	-6.45	0.000147	3.55e-07	Poorly soluble	-8.48	1.37e-06	3.33e-09	Poorly soluble	High	No	No	Yes	Yes	Yes	No	Yes	-5.27	0	0	0	0	0	0.55	0	0	3	3.58
OTV7	Cc1onc(c1C(=O)Nc1ccccc1C(C)C)c1ccccc1Cl	C20H19ClN2O2	354.83	25	17	0.2	5	3	1	100.71	55.13	3.38	5.02	5.49	3.71	5.26	4.57	-5.38	0.00149	4.21e-06	Moderately soluble	-5.92	0.000428	1.21e-06	Moderately soluble	-8.06	3.12e-06	8.79e-09	Poorly soluble	High	Yes	No	Yes	Yes	Yes	No	Yes	-4.9	0	0	0	0	1	0.55	0	0	2	3.34
OTV8	O=c1n(nc(c2c1cccc2)c1cccs1)c1ccccc1	C18H12N2OS	304.37	22	21	0	2	2	0	90.65	63.13	3.06	4.43	4.11	3.84	4.72	4.03	-5.09	0.00246	8.08e-06	Moderately soluble	-5.47	0.00102	3.36e-06	Moderately soluble	-6.7	6.07e-05	2e-07	Poorly soluble	High	Yes	No	Yes	Yes	Yes	No	No	-5.01	0	0	0	0	0	0.55	0	0	1	2.83
OTV9	Fc1ccc(cc1)N1C(=O)C2C(C1=O)C(N(O2)c1ccccc1C)c1ccccn1	C23H18FN3O3	403.41	30	18	0.17	3	5	0	114.32	62.74	2.98	3.47	2.91	3.31	2.81	3.1	-4.77	0.0068	1.69e-05	Moderately soluble	-4.47	0.0137	3.39e-05	Moderately soluble	-6.53	0.00012	2.99e-07	Poorly soluble	High	Yes	No	No	Yes	Yes	No	No	-6.3	0	0	0	0	0	0.55	0	1	1	4.4
OTV10	N#Cc1nc2c(nc1C#N)n(c(c2c1nc2c([nH]1)cccc2)N)Cc1ccco1	C20H12N8O	380.36	29	23	0.05	3	6	2	104.47	146.13	2.23	1.96	2.95	-0.07	2.48	1.91	-3.82	0.0573	0.000151	Soluble	-4.65	0.00844	2.22e-05	Moderately soluble	-6.63	8.9e-05	2.34e-07	Poorly soluble	Low	No	Yes	Yes	No	Yes	Yes	Yes	-7.23	0	0	1	1	0	0.55	0	0	1	3.22
OTV11	N#Cc1nc2c(nc1C#N)n(c(c2c1nc2c(n1Cc1ccccc1)cccc2)N)Cc1ccco1	C27H18N8O	470.48	36	29	0.07	5	6	1	133.85	135.27	3.13	3.51	4.47	1.21	3.36	3.14	-5.23	0.00274	5.83e-06	Moderately soluble	-6.03	0.000435	9.24e-07	Poorly soluble	-8.64	1.07e-06	2.28e-09	Poorly soluble	Low	No	Yes	No	No	Yes	Yes	Yes	-6.68	0	1	0	1	0	0.55	0	0	2	3.67
OTV12	N#Cc1nc2c(nc1C#N)c(c(n2Cc1ccccc1)N)c1nc2c(s1)cccc2	C22H13N7S	407.45	30	24	0.05	3	5	1	115.73	145.44	2.88	3.75	4.09	1.5	4.21	3.29	-5.12	0.00307	7.54e-06	Moderately soluble	-6.5	0.00013	3.19e-07	Poorly soluble	-7.45	1.43e-05	3.52e-08	Poorly soluble	Low	No	Yes	Yes	No	Yes	Yes	Yes	-6.12	0	0	1	1	0	0.55	0	0	2	3.32
OTV13	O=C1N/C(=N\c2cccc(c2Cl)Cl)/S/C/1=C/1\C(=O)N(c2c1cccc2)C	C18H11Cl2N3O2S	404.27	26	12	0.06	1	3	1	112.52	87.07	2.88	3.75	3.47	1.5	4.21	3.29	-5.12	0.00307	7.54e-06	Moderately soluble	-6.5	0.00013	3.19e-07	Poorly soluble	-7.45	1.43e-05	3.52e-08	Poorly soluble	Low	No	Yes	Yes	No	Yes	Yes	Yes	-6.12	0	0	1	1	0	0.55	0	0	2	3.32
OTV14	c1ccc(cc1)c1nc(Nc2ccc3c(c2)OCCO3)c2c(n1)cccc2.Cl	C22H18ClN3O2	391.85	28	22	0.09	3	4	1	112.35	56.27	0	5.59	5.61	3.16	4.25	3.72	-6.17	0.000262	6.69e-07	Poorly soluble	-6.53	0.000115	2.93e-07	Poorly soluble	-8.4	1.55e-06	3.96e-09	Poorly soluble	High	Yes	Yes	Yes	Yes	No	Yes	Yes	-4.72	0	1	0	0	1	0.55	0	0	2	3.1
OTV15	Brc1ccc2c(c1)/C(=C\1/SC(=NC1=O)Nc1ccccc1)/C(=O)N2	C17H10BrN3O2S	400.25	24	12	0	2	3	2	105.69	95.86	2.44	3.23	2.71	3.09	3.96	3.09	-4.59	0.0102	2.54e-05	Moderately soluble	-4.92	0.00486	1.21e-05	Moderately soluble	-7.06	3.45e-05	8.63e-08	Poorly soluble	High	No	No	Yes	Yes	Yes	No	Yes	-6.45	0	0	0	0	0	0.55	1	1	1	3.43
OTV16	COc1ccc(cc1)N1C(=O)C(=C(C1=O)Cl)Nc1ccc(cc1)Cl	C17H12Cl2N2O3	363.19	24	12	0.06	4	3	1	96.13	58.64	2.93	4.23	3.21	2.33	3.26	3.19	-4.86	0.00498	1.37e-05	Moderately soluble	-5.17	0.00244	6.73e-06	Moderately soluble	-6.47	0.000123	3.39e-07	Poorly soluble	High	Yes	No	Yes	Yes	Yes	Yes	Yes	-5.51	0	0	0	0	0	0.55	0	1	2	2.89
OTV17	Cc1onc(c1)NS(=O)(=O)c1ccc(cc1)NC(=O)c1cc(Cl)cc(c1)Cl	C17H13Cl2N3O4S	426.27	27	17	0.06	6	5	2	102.82	109.68	2.39	3.66	5.04	2.29	2.86	3.25	-4.86	0.0059	1.38e-05	Moderately soluble	-5.65	0.000949	2.23e-06	Moderately soluble	-7.77	7.27e-06	1.71e-08	Poorly soluble	High	No	No	Yes	Yes	Yes	No	Yes	-6.3	0	0	0	0	0	0.55	0	0	2	2.9
OTV18	c1ccc(cc1)Oc1cccc(c1)/C=N\Nc1nc2c(s1)cccc2	C20H15N3OS	345.42	25	21	0	5	3	1	103.61	74.75	3.16	5.86	5.34	3.84	5.28	4.7	-5.96	0.000374	1.08e-06	Moderately soluble	-7.2	2.17e-05	6.28e-08	Poorly soluble	-7.85	4.85e-06	1.4e-08	Poorly soluble	High	No	No	Yes	Yes	Yes	Yes	Yes	-4.25	0	0	0	0	1	0.55	0	1	1	3.14
OTV19	O=C1CC(C)(C)CC2=C1C(c1ccccc1)C1=C(N2)CC(CC1=O)(C)C	C23H27NO2	349.47	26	6	0.48	1	2	1	107.63	46.17	3.09	3.98	4.28	3.16	5.04	3.91	-4.62	0.00841	2.41e-05	Moderately soluble	-4.65	0.00781	2.23e-05	Moderately soluble	-7.03	3.27e-05	9.35e-08	Poorly soluble	High	Yes	Yes	No	Yes	Yes	No	Yes	-5.61	0	0	0	0	0	0.55	0	0	1	4.14
OTV20	COc1ccc(cc1)C(=O)Nc1cc2ccccc2cc1NC(=O)c1ccc(cc1)OC	C26H22N2O4	426.46	32	22	0.08	8	4	2	125.36	76.66	3.58	4.78	4.98	3.36	4.48	4.24	-5.48	0.00142	3.34e-06	Moderately soluble	-6.12	0.000323	7.56e-07	Poorly soluble	-9.26	2.34e-07	5.48e-10	Poorly soluble	High	No	Yes	Yes	Yes	Yes	Yes	Yes	-5.51	0	0	0	0	0	0.55	0	0	3	2.42
OTV21	c1ccc(cc1)C1=NN2C(C1)c1ccccc1OC12CCCCC1	C21H22N2O	318.41	24	12	0.38	1	2	0	103.55	24.83	3.51	4.94	3.8	4.22	4.3	4.15	-5.23	0.00187	5.88e-06	Moderately soluble	-5.2	0.00201	6.33e-06	Moderately soluble	-6.25	0.000178	5.6e-07	Poorly soluble	High	Yes	Yes	Yes	No	Yes	Yes	Yes	-4.73	1	0	0	0	0	0.55	0	0	1	4.45
OTV22	O=c1oc2ccccc2cc1c1cc(C)c2c(n1)c1ccccc1oc2=O	C22H13NO4	355.34	27	24	0.05	1	5	0	104.23	73.31	3.19	4.03	4.42	3.35	5.39	4.08	-5.17	0.00238	6.7e-06	Moderately soluble	-5.27	0.0019	5.34e-06	Moderately soluble	-8.99	3.64e-07	1.03e-09	Poorly soluble	High	Yes	No	Yes	Yes	No	No	No	-5.61	0	0	0	0	0	0.55	0	2	2	3.37
OTV23	N#CC1=C(N)OC2=C(C1c1cn(nc1c1ccccc1)c1ccccc1)C(=O)CC(C2)(C)C	C27H24N4O2	436.51	33	17	0.22	3	4	1	125.15	93.93	3.36	4.46	4.99	2.57	4.04	3.88	-5.54	0.00126	2.89e-06	Moderately soluble	-6.15	0.000308	7.05e-07	Poorly soluble	-7.66	9.57e-06	2.19e-08	Poorly soluble	High	No	No	No	Yes	Yes	No	Yes	-5.8	0	0	0	0	0	0.56	0	0	2	4.55
OTV24	OC(=O)c1cc2ccccc2c(c1O)Cc1c(O)c(cc2c1cccc2)C(=O)O	C23H16O6	388.37	29	20	0.04	4	6	4	108.87	115.06	2.18	5.79	4.39	3.32	3.84	3.9	-6.14	0.00028	7.21e-07	Poorly soluble	-7.98	4.11e-06	1.06e-08	Poorly soluble	-6.2	0.000245	6.31e-07	Poorly soluble	High	No	No	No	No	No	No	No	-4.56	0	0	0	0	1	0.56	0	0	2	2.51
OTV25	CC(=O)Nc1ccc(cc1)n1c(=O)c2cccc3c2c(c1=O)ccc3C(=O)c1ccccc1	C27H18N2O4	434.44	33	25	0.04	5	4	1	128.69	85.24	2.9	4.23	3.94	3.45	4.98	3.9	-5.43	0.00162	3.72e-06	Moderately soluble	-5.73	0.000808	1.86e-06	Moderately soluble	-9.2	2.73e-07	6.28e-10	Poorly soluble	High	No	No	No	Yes	Yes	No	No	-5.95	0	0	0	0	0	0.55	0	0	2	2.58
OTV26	Oc1ccc(cc1)C1NC(=NC(=N1)c1ccccc1)c1ccccc1	C21H17N3O	327.38	25	18	0.05	3	3	2	110.64	56.98	3.37	3.84	2.42	4.28	4.69	3.72	-4.62	0.00779	2.38e-05	Moderately soluble	-4.73	0.00606	1.85e-05	Moderately soluble	-7.55	9.25e-06	2.82e-08	Poorly soluble	High	Yes	No	No	Yes	Yes	Yes	No	-5.57	1	0	0	0	0	0.55	0	0	1	4.18
OTV27	O=c1oc2ccc3c(c2cc1c1ccc2c(c1)OCCO2)cccc3	C21H14O4	330.33	25	20	0.1	1	4	0	96.3	48.67	3.26	4.51	4.38	3.12	5.09	4.07	-5.26	0.00183	5.55e-06	Moderately soluble	-5.25	0.00184	5.58e-06	Moderately soluble	-7.81	5.13e-06	1.55e-08	Poorly soluble	High	Yes	No	Yes	Yes	Yes	No	No	-5.11	0	0	0	0	0	0.55	0	2	1	3.31
OTV28	CCc1sc2c(c1)c(ncn2)N1CCN(CC1)C(=O)c1ccccc1	C19H20N4OS	352.45	25	15	0.32	4	3	0	108.36	77.57	3.29	3.77	2.45	2.74	3.86	3.22	-4.58	0.00926	2.63e-05	Moderately soluble	-5.09	0.00285	8.09e-06	Moderately soluble	-5.6	0.000894	2.54e-06	Moderately soluble	High	Yes	No	Yes	Yes	Yes	Yes	Yes	-5.77	0	0	0	0	0	0.55	0	0	2	2.95
OTV29	Cc1cn(c(=O)nc1N1CCCCC1)c1nc(oc1c1ccccc1)c1ccccc1	C25H24N4O2	412.48	31	23	0.24	4	4	0	125.18	64.16	3.79	4.32	4.47	3.52	4.43	4.11	-5.4	0.00163	3.94e-06	Moderately soluble	-5.38	0.00171	4.16e-06	Moderately soluble	-8.15	2.93e-06	7.1e-09	Poorly soluble	High	Yes	Yes	Yes	Yes	Yes	No	Yes	-5.75	0	0	0	0	0	0.55	0	0	2	3.98
OTV30	S=c1[nH]c(=O)n(cc1C)c1nc(sc1c1ccccc1)c1ccccc1	C20H15N3OS2	377.48	26	23	0.05	3	2	1	108.73	111.01	3.13	4.43	4.99	2.93	6.77	4.45	-5.43	0.00141	3.73e-06	Moderately soluble	-6.48	0.000125	3.32e-07	Poorly soluble	-7.62	9.06e-06	2.4e-08	Poorly soluble	High	No	No	Yes	Yes	Yes	No	Yes	-5.46	0	0	0	0	0	0.55	0	1	2	3.43
OTV31	CNc1ccn(c(=O)n1)c1nc(sc1c1ccccc1)c1ccccc1	C20H16N4OS	360.43	26	23	0.05	4	3	1	105.68	88.05	2.79	3.53	3.87	2.85	4.38	3.49	-4.69	0.00737	2.05e-05	Moderately soluble	-5.06	0.00312	8.64e-06	Moderately soluble	-7.57	9.61e-06	2.67e-08	Poorly soluble	High	No	No	Yes	Yes	Yes	Yes	Yes	-5.99	0	0	0	0	0	0.55	0	0	2	3.38
OTV32	CCc1c(C)c(C#N)c2n(c1Nc1ccc(cc1)NC(=O)C)c1ccccc1n2	C23H21N5O	383.45	29	19	0.17	5	3	2	116.01	82.22	3.15	4.3	4.74	3.09	3.73	3.8	-5.08	0.00318	8.29e-06	Moderately soluble	-5.74	0.000698	1.82e-06	Moderately soluble	-7.92	4.62e-06	1.21e-08	Poorly soluble	High	No	No	Yes	Yes	Yes	Yes	Yes	-5.59	0	0	0	0	0	0.55	0	0	2	3.2
OTV33	CCOc1ccc(cc1)C1Nc2cccc3c2c(N1)ccc3	C19H18N2O	290.36	22	16	0.16	3	1	2	97.29	33.29	2.75	4.88	3.31	3.64	3.77	3.67	-5.05	0.00256	8.81e-06	Moderately soluble	-5.31	0.00141	4.85e-06	Moderately soluble	-7.26	1.6e-05	5.5e-08	Poorly soluble	High	Yes	Yes	Yes	Yes	No	Yes	Yes	-4.61	0	0	0	0	0	0.55	1	0	1	2.33
OTV34	Oc1ccc2c(c1C1Nc3cccc4c3c(N1)ccc4)cccc2	C21H16N2O	312.36	24	20	0.05	1	1	3	105.52	44.29	2.7	5.43	3.77	3.91	3.88	3.94	-5.75	0.000558	1.79e-06	Moderately soluble	-6.12	0.000239	7.66e-07	Poorly soluble	-7.82	4.75e-06	1.52e-08	Poorly soluble	High	Yes	Yes	Yes	Yes	No	Yes	Yes	-4.35	0	0	0	0	1	0.55	2	0	1	2.35
OTV35	O=C1NC2S/C(=C/c3ccccc3Cl)/C(=O)N2NC1Cc1ccccc1	C19H16ClN3O2S	385.87	26	12	0.16	3	3	2	114.07	86.74	2.78	4.07	1.53	2.97	2.82	2.83	-4.94	0.00443	1.15e-05	Moderately soluble	-5.6	0.000978	2.53e-06	Moderately soluble	-6.15	0.000275	7.13e-07	Poorly soluble	High	No	No	No	Yes	Yes	No	Yes	-5.76	0	0	0	0	0	0.55	0	1	2	4.41
OTV36	CCc1cc2c(c(c1O)CN1CCOCC1)oc(=O)c1c2cccc1	C20H21NO4	339.39	25	14	0.35	3	5	1	101.76	62.91	3.21	2.94	2.51	2.29	4.13	3.02	-4.01	0.033	9.71e-05	Moderately soluble	-3.92	0.0405	0.000119	Soluble	-6.06	0.000294	8.67e-07	Poorly soluble	High	Yes	Yes	Yes	No	Yes	Yes	Yes	-6.28	0	0	0	0	0	0.55	1	2	0	3.23
OTV37	O=C1CN(C(=C1c1nc2ccccc2c(=O)[nH]1)N)c1ccc2c(c1)OCO2	C19H14N4O4	362.34	27	16	0.11	2	5	2	100.78	110.54	1.99	1.74	0.99	1.23	2.21	1.63	-3.49	0.117	0.000324	Soluble	-3.68	0.076	0.00021	Soluble	-5.4	0.00143	3.95e-06	Moderately soluble	High	No	Yes	No	No	No	No	Yes	-7.27	0	0	0	0	0	0.55	0	0	1	3.38
OTV38	CCc1ccccc1N1CC(=O)C(=C1N)c1nc2ccccc2c(=O)[nH]1	C20H18N4O2	346.38	26	16	0.15	3	3	2	104.49	92.08	2.64	2.73	1.82	2.11	3.25	2.51	-3.96	0.0376	0.000108	Soluble	-4.32	0.0167	4.81e-05	Moderately soluble	-6.45	0.000122	3.52e-07	Poorly soluble	High	No	No	Yes	No	Yes	No	Yes	-6.47	0	0	0	0	0	0.55	0	0	0	3.37
OTV39	O=C(C(N1C(=O)c2c(C1=O)cccc2)Cc1ccccc1)Nc1nnc(s1)C	C20H16N4O3S	392.43	28	17	0.15	6	5	1	108.28	120.5	2.37	2.97	2.12	2.12	3.66	2.65	-4.2	0.0249	6.35e-05	Moderately soluble	-5.16	0.00269	6.86e-06	Moderately soluble	-6.39	0.00016	4.07e-07	Poorly soluble	High	No	No	No	Yes	Yes	No	Yes	-6.59	0	0	0	0	0	0.55	0	1	1	3.45
OTV40	COc1nc2NC3(CCCCC3)Nc3c2c(c1)c(C#N)c(n3)OC	C17H19N5O2	325.37	24	10	0.47	2	5	2	96.76	92.09	2.98	3.49	1.87	1.93	2.33	2.52	-4.23	0.0191	5.86e-05	Moderately soluble	-5.11	0.00255	7.82e-06	Moderately soluble	-5.4	0.0013	4e-06	Moderately soluble	High	No	Yes	Yes	No	Yes	Yes	No	-5.81	0	0	0	0	0	0.55	0	0	0	3.61
OTV41	Clc1cc(Cl)c2c(c1)cc(c(=O)o2)C(=O)N1C(C)CCCC1C	C17H17Cl2NO3	354.23	23	10	0.41	2	3	0	96.24	50.52	3.05	4.55	4.12	3.68	4.32	3.94	-5.09	0.00286	8.08e-06	Moderately soluble	-5.33	0.00164	4.64e-06	Moderately soluble	-5.79	0.000578	1.63e-06	Moderately soluble	High	Yes	No	No	Yes	Yes	No	No	-5.23	0	0	0	0	0	0.55	0	1	2	3.75
OTV42	CCCOc1cccc(c1)C1N(c2nnc(s2)CC)C(=O)c2c1c(=O)c1c(o2)ccc(c1)Cl	C24H20ClN3O4S	481.95	33	21	0.25	6	6	0	131.42	113.77	4.07	5.15	4.69	2.81	6.26	4.6	-6.15	0.000343	7.12e-07	Poorly soluble	-7.28	2.5e-05	5.19e-08	Poorly soluble	-8.9	6.04e-07	1.25e-09	Poorly soluble	High	No	No	Yes	Yes	Yes	No	Yes	-5.58	0	2	0	0	1	0.55	0	0	2	4.41
OTV43	CCc1nnc(s1)N1C(=O)c2c(C1c1ccc(cc1)OC(C)C)c(=O)c1c(o2)ccc(c1)Cl	C24H20ClN3O4S	481.95	33	21	0.25	5	6	0	131.42	113.77	4.12	5.06	4.69	2.81	6.09	4.55	-6.16	0.000336	6.97e-07	Poorly soluble	-7.19	3.1e-05	6.44e-08	Poorly soluble	-8.53	1.43e-06	2.96e-09	Poorly soluble	High	No	No	Yes	Yes	Yes	No	Yes	-5.65	0	2	0	0	1	0.55	0	0	2	4.39
OTV44	Cc1cc(C)c2c(c1)sc(n2)N1C(=O)c2c(C1c1cccnc1)c(=O)c1c(o2)cccc1	C25H17N3O3S	439.49	32	25	0.12	2	5	0	127.97	104.54	3.17	4.5	4.46	2.63	5.91	4.13	-5.85	0.000627	1.43e-06	Moderately soluble	-6.42	0.000169	3.84e-07	Poorly soluble	-9.05	3.91e-07	8.89e-10	Poorly soluble	High	No	No	Yes	Yes	Yes	No	Yes	-5.79	0	0	0	0	0	0.55	0	0	2	4.17
OTV45	Brc1ccc2c(c1)c(=O)c1c(o2)C(=O)N(C1c1ccc(cc1)[N+](=O)[O-])c1noc(c1)C	C21H12BrN3O6	482.24	31	21	0.1	3	7	0	118.62	122.37	3.1	3.75	3.8	1.53	2.21	2.88	-5.5	0.00154	3.19e-06	Moderately soluble	-6.01	0.000469	9.72e-07	Poorly soluble	-7.49	1.55e-05	3.21e-08	Poorly soluble	High	No	No	Yes	Yes	Yes	No	No	-6.58	0	1	0	0	0	0.55	0	2	2	4.01
OTV46	Cc1onc(c1)N1C(=O)c2c(C1c1cccnc1)c(=O)c1c(o2)cccc1	C20H13N3O4	359.33	27	21	0.1	2	6	0	99.89	89.44	2.24	2.16	2.53	0.8	3.16	2.18	-3.87	0.0482	0.000134	Soluble	-3.67	0.0767	0.000213	Soluble	-7	3.59e-05	9.98e-08	Poorly soluble	High	No	No	Yes	No	Yes	No	Yes	-6.96	0	0	0	0	0	0.55	0	0	1	3.87
OTV47	Fc1ccc2c(c1)c(=O)c1c(o2)C(=O)N(C1c1ccccc1)CCc1ccccc1	C25H18FNO3	399.41	30	22	0.12	4	4	0	116.08	50.52	3.38	4.55	4.44	3.57	5.57	4.3	-5.46	0.00138	3.46e-06	Moderately soluble	-5.33	0.00185	4.64e-06	Moderately soluble	-9.2	2.51e-07	6.28e-10	Poorly soluble	High	Yes	No	Yes	Yes	Yes	No	Yes	-5.51	0	0	0	0	0	0.55	0	0	2	3.96
OTV48	Clc1ccc(cc1)C1N(c2cccc(n2)C)C(=O)c2c1c(=O)c1c(o2)ccc(c1)F	C23H14ClFN2O3	420.82	30	22	0.09	2	5	0	114.8	63.41	3.07	4.44	4.75	3.07	5.38	4.14	-5.66	0.000927	2.2e-06	Moderately soluble	-5.49	0.00136	3.23e-06	Moderately soluble	-9	4.17e-07	9.91e-10	Poorly soluble	High	Yes	No	Yes	Yes	Yes	No	No	-5.71	0	0	0	0	0	0.55	0	0	2	3.77
OTV49	Fc1ccc2c(c1)c(=O)c1c(o2)C(=O)N(C1c1cccnc1)c1cccc(n1)C	C22H14FN3O3	387.36	29	22	0.09	2	6	0	107.58	76.3	2.9	2.74	3.5	1.57	4.18	2.98	-4.4	0.0155	4.01e-05	Moderately soluble	-4	0.039	0.000101	Soluble	-8.04	3.49e-06	9.02e-09	Poorly soluble	High	Yes	No	Yes	No	Yes	No	Yes	-6.72	0	0	0	0	0	0.55	0	0	1	3.78
OTV50	O=C(Nc1c(oc2c1cccc2)C(=O)c1ccc2c(c1)OCO2)COc1ccccc1	C24H17NO6	415.39	31	21	0.08	7	6	1	112.48	87	3.27	5.24	4.22	1.79	4.29	3.76	-5.76	0.000729	1.75e-06	Moderately soluble	-6.82	6.35e-05	1.53e-07	Poorly soluble	-8.08	3.49e-06	8.39e-09	Poorly soluble	High	No	No	No	Yes	Yes	Yes	Yes	-5.11	0	0	0	0	1	0.55	0	0	2	3.53
OTV51	CCC1Oc2ccccc2C(=O)N(C1=O)CC(=O)c1cc(C)ccc1OC	C21H21NO5	367.4	27	12	0.29	5	5	0	103.62	72.91	2.89	3.61	2.65	2.11	3.66	2.98	-4.39	0.0149	4.06e-05	Moderately soluble	-4.83	0.00545	1.48e-05	Moderately soluble	-5.98	0.000387	1.05e-06	Moderately soluble	High	Yes	No	No	Yes	Yes	No	Yes	-5.98	0	0	0	0	0	0.55	0	1	2	3.47
OTV52	O=C(Nc1c(oc2c1cccc2)C(=O)c1ccc2c(c1)OCCO2)Cc1ccccc1	C25H19NO5	413.42	31	21	0.12	6	5	1	115.76	77.77	3.44	5.04	4.43	2.13	4.99	4	-5.68	0.000856	2.07e-06	Moderately soluble	-6.41	0.000159	3.85e-07	Poorly soluble	-8.62	9.99e-07	2.42e-09	Poorly soluble	High	No	Yes	Yes	Yes	Yes	No	Yes	-5.24	0	0	0	0	1	0.55	0	0	2	3.55
OTV53	Cc1cccc(c1)C(=O)Nc1c(oc2c1cccc2)C(=O)c1ccc2c(c1)OCCO2	C25H19NO5	413.42	31	21	0.12	5	5	1	116.14	77.77	4.04	5.47	4.8	2.39	5.12	4.37	-6.02	0.000394	9.54e-07	Poorly soluble	-6.86	5.7e-05	1.38e-07	Poorly soluble	-8.6	1.04e-06	2.52e-09	Poorly soluble	High	No	No	Yes	Yes	Yes	No	Yes	-4.94	0	0	0	0	1	0.55	0	0	2	3.52
OTV54	COc1ccc(cc1)C(=O)Nc1c(oc2c1cccc2)C(=O)c1ccc2c(c1)OCCO2	C25H19NO6	429.42	32	21	0.12	6	6	1	117.66	87	3.89	5.07	4.51	1.86	4.66	4	-5.79	0.000703	1.64e-06	Moderately soluble	-6.64	9.85e-05	2.29e-07	Poorly soluble	-8.32	2.03e-06	4.73e-09	Poorly soluble	High	No	No	No	Yes	Yes	No	Yes	-5.32	0	0	0	0	1	0.55	0	0	2	3.55
OTV55	O=C(C1=Cc2ccccc2OC=C1)Nc1ncc(s1)Cc1ccccc1F	C21H15FN2O2S	378.42	27	17	0.05	5	4	1	104.16	79.46	2.93	4.79	4.92	3.27	5.18	4.22	-5.34	0.00173	4.57e-06	Moderately soluble	-6.19	0.000244	6.45e-07	Poorly soluble	-7.08	3.11e-05	8.22e-08	Poorly soluble	High	No	No	Yes	Yes	Yes	No	Yes	-5.21	0	0	0	0	0	0.55	0	0	2	3.81
OTV56	O=C(c1cc2OCCOc2cc1Br)Nc1ccc(cc1)C(=O)C	C17H14BrNO4	376.2	23	12	0.18	4	4	1	89.42	64.63	2.89	2.85	3.48	2.15	3.81	3.04	-4.09	0.0306	8.13e-05	Moderately soluble	-3.87	0.0512	0.000136	Soluble	-6.08	0.000316	8.39e-07	Poorly soluble	High	Yes	No	Yes	Yes	Yes	Yes	Yes	-6.57	0	0	0	0	0	0.55	0	0	1	2.55
OTV57	CCOc1ccccc1NC(=O)c1nnn(c1C)c1ccc2c(c1)c(on2)c1ccccc1	C25H21N5O3	439.47	33	26	0.12	7	6	1	124.84	95.07	4.01	4.7	4.84	3.14	3.88	4.11	-5.65	0.000991	2.26e-06	Moderately soluble	-6.42	0.000165	3.76e-07	Poorly soluble	-8.91	5.39e-07	1.23e-09	Poorly soluble	High	No	Yes	No	No	Yes	Yes	Yes	-5.64	0	0	0	0	0	0.55	0	0	2	3.66
OTV58	Fc1ccc(cc1)NC(=O)c1nnn(c1C)c1ccc2c(c1)c(on2)c1ccccc1	C23H16FN5O2	413.4	31	26	0.04	5	6	1	113.5	85.84	3.45	4.46	5	3.62	3.84	4.07	-5.5	0.0013	3.14e-06	Moderately soluble	-5.98	0.000431	1.04e-06	Moderately soluble	-8.68	8.58e-07	2.07e-09	Poorly soluble	High	No	Yes	No	No	Yes	No	No	-5.66	0	0	0	0	0	0.55	0	0	2	3.41
OTV59	Fc1ccccc1NC(=O)c1nnn(c1C)c1ccc2c(c1)c(on2)c1ccccc1	C23H16FN5O2	413.4	31	26	0.04	5	6	1	113.5	85.84	3.52	4.46	5	3.62	3.84	4.09	-5.5	0.0013	3.14e-06	Moderately soluble	-5.98	0.000431	1.04e-06	Moderately soluble	-8.68	8.58e-07	2.07e-09	Poorly soluble	High	No	Yes	No	No	Yes	No	No	-5.66	0	0	0	0	0	0.55	0	0	2	3.44
OTV60	CCOc1ccc(cc1)NC(=O)c1nnn(c1C)c1ccc2c(c1)c(on2)c1ccccc1	C25H21N5O3	439.47	33	26	0.12	7	6	1	124.84	95.07	3.85	4.7	4.84	3.14	3.88	4.08	-5.65	0.000991	2.26e-06	Moderately soluble	-6.42	0.000165	3.76e-07	Poorly soluble	-8.91	5.39e-07	1.23e-09	Poorly soluble	High	No	Yes	No	No	Yes	Yes	Yes	-5.64	0	0	0	0	0	0.55	0	0	2	3.62
OTV61	COc1cccc(c1)n1nnc(c1C)C(=O)Nc1ccc2c(c1)ccc(=O)o2	C20H16N4O4	376.37	28	21	0.1	5	6	1	103.07	99.25	3.33	2.87	2.75	2.17	2.56	2.74	-4.21	0.0234	6.21e-05	Moderately soluble	-4.61	0.00916	2.43e-05	Moderately soluble	-6.74	6.82e-05	1.81e-07	Poorly soluble	High	No	No	Yes	No	Yes	No	Yes	-6.56	0	0	0	0	0	0.55	0	1	1	3.26
OTV62	O=C(Cn1nnc(n1)c1ccccc1C)Nc1ccc2c(c1)C(=O)OC2	C18H15N5O3	349.34	26	17	0.17	5	6	1	92.64	99	2.15	2.58	1.61	2.57	2.06	2.19	-3.79	0.0573	0.000164	Soluble	-4.31	0.0172	4.93e-05	Moderately soluble	-5.63	0.000813	2.33e-06	Moderately soluble	High	No	No	Yes	Yes	No	No	No	-6.6	0	0	0	0	0	0.55	0	0	0	2.99
OTV63	COc1ccc(cc1)n1nnc(c1N)C(=O)Nc1cccc(c1C)C	C18H19N5O2	337.38	25	17	0.17	5	4	2	96.4	95.06	3.28	3.42	2.54	2.34	1.89	2.69	-4.26	0.0186	5.5e-05	Moderately soluble	-5.1	0.0027	8.01e-06	Moderately soluble	-5.58	0.000879	2.61e-06	Moderately soluble	High	No	No	Yes	No	Yes	No	No	-5.93	0	0	0	0	0	0.55	0	0	0	2.93
OTV64	[O-][N+](=O)c1cccc(c1)C1Oc2ccccc2C2N1NC(C2)c1ccccc1	C22H19N3O3	373.4	28	18	0.18	3	5	1	114.61	70.32	2.99	4.42	2.94	4.35	0.99	3.14	-5.22	0.00226	6.06e-06	Moderately soluble	-5.61	0.000907	2.43e-06	Moderately soluble	-6.29	0.00019	5.09e-07	Poorly soluble	High	Yes	Yes	No	Yes	Yes	No	No	-5.44	1	0	0	0	0	0.55	0	2	2	4.44
OTV65	N#Cc1cc2c(n(/c/1=N/C(=O)c1ccccc1Cl)Cc1ccco1)nc1n(c2=O)cccc1C	C25H16ClN5O3	469.88	34	25	0.08	4	6	0	126	105.66	3.55	3.18	3.87	2.33	4.61	3.51	-5.04	0.00432	9.19e-06	Moderately soluble	-5.07	0.004	8.51e-06	Moderately soluble	-8.48	1.54e-06	3.27e-09	Poorly soluble	High	No	No	No	No	Yes	No	Yes	-6.91	0	0	0	0	0	0.55	0	1	1	3.7
OTV66	N#Cc1cc2c(n(/c/1=N/C(=O)c1ccc(cc1)C(C)(C)C)CC1CCCO1)nc1n(c2=O)cccc1C	C29H29N5O3	495.57	37	20	0.34	5	6	0	141.71	101.75	4.28	4.04	4.05	2.83	5.23	4.08	-5.53	0.00147	2.97e-06	Moderately soluble	-5.88	0.000653	1.32e-06	Moderately soluble	-7.94	5.7e-06	1.15e-08	Poorly soluble	High	No	No	No	Yes	Yes	No	Yes	-6.45	0	2	0	0	0	0.55	0	1	2	4.62
OTV67	CCOCCCn1/c(=N/C(=O)c2ccccc2Cl)/c(C#N)cc2c1nc1ccccn1c2=O	C24H20ClN5O3	461.9	33	20	0.21	7	6	0	124.59	101.75	3.9	2.79	3.34	2.7	4.4	3.43	-4.45	0.0165	3.56e-05	Moderately soluble	-4.58	0.0121	2.61e-05	Moderately soluble	-7.72	8.84e-06	1.91e-08	Poorly soluble	High	No	No	No	Yes	Yes	No	Yes	-7.14	0	0	0	0	0	0.55	0	1	1	3.65
OTV68	CCCCCn1/c(=N/C(=O)c2ccc(cc2)C(C)(C)C)/c(C#N)cc2c1nc1ccccn1c2=O	C28H29N5O2	467.56	35	20	0.32	7	5	0	137.77	92.52	4.53	5.05	4.75	3.82	5.63	4.76	-5.88	0.000615	1.31e-06	Moderately soluble	-6.73	8.62e-05	1.84e-07	Poorly soluble	-8.56	1.27e-06	2.72e-09	Poorly soluble	High	No	No	No	Yes	Yes	No	Yes	-5.57	0	1	0	0	1	0.55	0	1	2	3.95
OTV69	CCCCCn1/c(=N/C(=O)c2cccc(c2)F)/c(C#N)cc2c1nc1ccccn1c2=O	C24H20FN5O2	429.45	32	20	0.21	6	6	0	118.46	92.52	3.96	3.48	4.01	3.38	4.63	3.89	-4.76	0.00744	1.73e-05	Moderately soluble	-5.11	0.00337	7.85e-06	Moderately soluble	-7.67	9.12e-06	2.12e-08	Poorly soluble	High	No	No	No	Yes	Yes	No	Yes	-6.45	0	0	0	0	0	0.55	0	1	1	3.52
OTV70	CCCCCn1/c(=N/C(=O)c2ccncc2)/c(C#N)cc2c1nc1ccccn1c2=O	C23H20N6O2	412.44	31	20	0.22	6	6	0	116.29	105.41	3.23	2.31	2.85	2.01	3.64	2.81	-3.93	0.048	0.000116	Soluble	-4.16	0.0284	6.89e-05	Moderately soluble	-7.04	3.79e-05	9.18e-08	Poorly soluble	High	No	No	No	Yes	Yes	No	Yes	-7.18	0	0	0	0	0	0.55	0	1	1	3.54
OTV71	CCOC(=O)c1cc2c(n(/c/1=N\C(=O)c1ccc(cc1)C(C)(C)C)C(C)C)nc1n(c2=O)cccc1	C28H30N4O4	486.56	36	20	0.32	7	6	0	139.53	95.03	4.49	4.56	4.45	4.25	5.04	4.56	-5.68	0.00102	2.1e-06	Moderately soluble	-6.28	0.000256	5.26e-07	Poorly soluble	-7.76	8.51e-06	1.75e-08	Poorly soluble	High	No	No	No	Yes	Yes	No	Yes	-6.03	1	2	0	0	0	0.55	0	1	2	4.05
OTV72	CCOC(=O)c1cc2c(n(/c/1=N\C(=O)c1ccc3c(c1)OCO3)C(C)C)nc1n(c2=O)cccc1	C25H22N4O6	474.47	35	20	0.24	6	8	0	126.32	113.49	3.54	2.7	2.88	3.04	3.47	3.12	-4.51	0.0147	3.09e-05	Moderately soluble	-4.74	0.00871	1.84e-05	Moderately soluble	-6.31	0.000231	4.86e-07	Poorly soluble	High	No	No	No	Yes	Yes	No	Yes	-7.28	0	0	0	0	0	0.55	0	1	1	3.8
OTV73	CCOC(=O)c1cc2c(n(/c/1=N\C(=O)c1cccc(c1)F)Cc1ccccc1)nc1n(c2=O)cccc1	C28H21FN4O4	496.49	37	26	0.11	7	7	0	135.09	95.03	4.12	3.68	4.17	4.42	4.85	4.25	-5.29	0.00252	5.07e-06	Moderately soluble	-5.37	0.00214	4.31e-06	Moderately soluble	-8.91	6.07e-07	1.22e-09	Poorly soluble	High	No	No	No	Yes	Yes	No	Yes	-6.72	1	2	0	0	0	0.55	0	1	2	3.77
OTV74	CCOC(=O)c1cc2c(n(/c/1=N\C(=O)C)CCc1ccccc1)nc1n(c2=O)cccc1	C24H22N4O4	430.46	32	20	0.21	7	6	0	120.03	95.03	3.8	2.38	2.52	3.44	3.78	3.18	-4.01	0.0422	9.8e-05	Moderately soluble	-4.02	0.0414	9.63e-05	Moderately soluble	-6.98	4.53e-05	1.05e-07	Poorly soluble	High	No	No	No	Yes	Yes	No	Yes	-7.24	0	0	0	0	0	0.55	0	1	1	3.5
OTV75	CCOC(=O)c1cc2c(n(/c/1=N\C(=O)CC)CCc1ccccc1)nc1n(c2=O)cccc1	C25H24N4O4	444.48	33	20	0.24	8	6	0	124.84	95.03	3.99	2.85	2.91	3.65	4.18	3.51	-4.31	0.0217	4.88e-05	Moderately soluble	-4.5	0.0139	3.13e-05	Moderately soluble	-7.37	1.9e-05	4.28e-08	Poorly soluble	High	No	No	No	Yes	Yes	No	Yes	-6.99	0	0	0	0	0	0.55	0	1	2	3.61
OTV76	CCc1ccc(cc1)NC(=O)c1cc2c(n1C)nc1n(c2=O)cccc1	C20H18N4O2	346.38	26	19	0.15	4	3	1	102.21	68.4	3.05	2.58	2.81	2.98	2.48	2.78	-3.89	0.0446	0.000129	Soluble	-3.66	0.0749	0.000216	Soluble	-6.13	0.000257	7.41e-07	Poorly soluble	High	Yes	No	Yes	No	Yes	No	No	-6.58	0	0	0	0	0	0.55	0	0	0	2.64
OTV77	CC(c1ccc(cc1)NC(=O)c1cc2c(n1C)nc1n(c2=O)cccc1)C	C21H20N4O2	360.41	27	19	0.19	4	3	1	107.01	68.4	3.38	2.91	3.37	3.2	2.69	3.11	-4.16	0.0247	6.85e-05	Moderately soluble	-4.01	0.0354	9.83e-05	Moderately soluble	-6.15	0.000254	7.05e-07	Poorly soluble	High	Yes	No	Yes	No	Yes	No	No	-6.43	0	0	0	0	0	0.55	0	0	1	2.75
OTV78	Clc1ccc(cc1)NC(=O)c1cc2c(n1C)nc1n(c2=O)cccc1	C18H13ClN4O2	352.77	25	19	0.06	3	3	1	97.44	68.4	2.82	2.41	2.9	3.02	2.22	2.67	-3.91	0.0434	0.000123	Soluble	-3.49	0.115	0.000325	Soluble	-5.95	0.000396	1.12e-06	Moderately soluble	High	Yes	No	Yes	No	Yes	No	No	-6.74	0	0	0	0	0	0.55	0	0	1	2.47
OTV79	CC(=O)c1ccc(cc1)NC(=O)c1cc2c(n1C)nc1n(c2=O)cccc1	C20H16N4O3	360.37	27	19	0.1	4	4	1	102.63	85.47	2.72	1.47	2.45	2.11	2.02	2.15	-3.26	0.199	0.000553	Soluble	-2.87	0.484	0.00134	Soluble	-5.67	0.000779	2.16e-06	Moderately soluble	High	No	No	No	No	Yes	No	No	-7.45	0	0	0	0	0	0.55	0	0	1	2.61
OTV80	CC(=O)c1cccc(c1)NC(=O)c1cc2c(n1C)nc1n(c2=O)cccc1	C20H16N4O3	360.37	27	19	0.1	4	4	1	102.63	85.47	2.55	1.47	2.45	2.11	2.02	2.12	-3.26	0.199	0.000553	Soluble	-2.87	0.484	0.00134	Soluble	-5.67	0.000779	2.16e-06	Moderately soluble	High	No	No	No	No	Yes	No	No	-7.45	0	0	0	0	0	0.55	0	0	1	2.66
OTV81	O=c1c2cc(n(c2nc2n1cccc2)C)C(=O)Nc1ccc2c(c1)OCCO2	C20H16N4O4	376.37	28	19	0.15	3	5	1	103.3	86.86	3.24	1.5	2.02	1.66	1.67	2.02	-3.42	0.142	0.000378	Soluble	-2.93	0.44	0.00117	Soluble	-5.35	0.00169	4.48e-06	Moderately soluble	High	No	Yes	Yes	No	Yes	No	Yes	-7.53	0	0	0	0	0	0.55	0	0	1	2.93
OTV82	Clc1cc(ccc1C)NC(=O)c1cc2c(n1C)nc1n(c2=O)cccc1	C19H15ClN4O2	366.8	26	19	0.11	3	3	1	102.41	68.4	3.1	2.78	3.21	3.25	2.73	3.01	-4.21	0.0227	6.19e-05	Moderately soluble	-3.87	0.0492	0.000134	Soluble	-6.33	0.000173	4.71e-07	Poorly soluble	High	Yes	No	Yes	No	Yes	No	No	-6.56	0	0	0	0	0	0.55	0	0	1	2.6
OTV83	Fc1cc(ccc1C)NC(=O)c1cc2c(n1C)nc1n(c2=O)cccc1	C19H15FN4O2	350.35	26	19	0.11	3	4	1	97.36	68.4	2.99	2.25	3.12	3.13	2.51	2.8	-3.77	0.0592	0.000169	Soluble	-3.32	0.167	0.000476	Soluble	-6	0.000349	9.95e-07	Poorly soluble	High	Yes	No	Yes	No	Yes	No	No	-6.84	0	0	0	0	0	0.55	0	0	1	2.6
OTV84	Cc1cc(ccc1Br)NC(=O)c1cc2c(n1C)nc1n(c2=O)cccc1	C19H15BrN4O2	411.25	26	19	0.11	3	3	1	105.1	68.4	3.14	2.84	3.32	3.36	2.77	3.09	-4.52	0.0124	3.01e-05	Moderately soluble	-3.93	0.0478	0.000116	Soluble	-6.53	0.000122	2.97e-07	Poorly soluble	High	Yes	No	Yes	No	Yes	No	No	-6.79	0	0	0	0	0	0.55	0	0	1	2.63
OTV85	O=C(c1cc2c(n1C)nc1n(c2=O)cccc1)Nc1nc2c(s1)cccc2	C19H13N5O2S	375.4	27	22	0.05	3	4	1	105.61	109.53	2.75	2.57	2.86	2.49	2.67	2.67	-4.19	0.0242	6.43e-05	Moderately soluble	-4.52	0.0114	3.03e-05	Moderately soluble	-5.89	0.000484	1.29e-06	Moderately soluble	High	No	No	Yes	No	Yes	No	No	-6.77	0	0	0	0	0	0.55	0	0	1	2.88
OTV86	Cc1ccc2c(c1)sc(n2)NC(=O)c1cc2c(n1C)nc1n(c2=O)cccc1	C20H15N5O2S	389.43	28	22	0.1	3	4	1	110.58	109.53	3.19	2.94	3.17	2.98	3.18	3.09	-4.49	0.0126	3.24e-05	Moderately soluble	-4.9	0.00488	1.25e-05	Moderately soluble	-6.27	0.000211	5.42e-07	Poorly soluble	High	No	No	Yes	No	Yes	No	No	-6.59	0	0	0	0	0	0.55	0	0	1	3.01
OTV87	Brc1ccc(cc1)NC(=O)c1cc2c(n1C)nc1n(c2=O)cccc1C	C19H15BrN4O2	411.25	26	19	0.11	3	3	1	105.1	68.4	3.31	2.85	3.32	2.95	2.77	3.04	-4.53	0.0122	2.96e-05	Moderately soluble	-3.95	0.0467	0.000113	Soluble	-6.53	0.000122	2.97e-07	Poorly soluble	High	Yes	No	Yes	No	Yes	No	Yes	-6.79	0	0	0	0	0	0.55	0	0	1	2.65
OTV88	O=C(c1cc2c(n1C)nc1n(c2=O)cccc1C)Nc1ccc(cc1)N(C)C	C21H21N5O2	375.42	28	19	0.19	4	3	1	111.61	71.64	3.15	2.28	2.62	2.26	1.77	2.42	-3.84	0.054	0.000144	Soluble	-3.42	0.142	0.000379	Soluble	-5.82	0.000573	1.53e-06	Moderately soluble	High	Yes	No	Yes	No	Yes	Yes	Yes	-6.97	0	0	0	0	0	0.55	1	0	1	2.89
OTV89	Cc1cc(ccc1C)NC(=O)c1cc2c(n1C)nc1n(c2=O)cccc1C	C21H20N4O2	360.41	27	19	0.19	3	3	1	107.33	68.4	3.26	2.89	3.17	3.2	3.13	3.13	-4.22	0.0218	6.05e-05	Moderately soluble	-3.99	0.0372	0.000103	Soluble	-6.49	0.000116	3.23e-07	Poorly soluble	High	Yes	No	Yes	No	Yes	No	No	-6.45	0	0	0	0	0	0.55	0	0	1	2.83
OTV90	Clc1cc(ccc1C)NC(=O)c1cc2c(n1C)nc1n(c2=O)cccc1C	C20H17ClN4O2	380.83	27	19	0.15	3	3	1	107.38	68.4	3.33	3.15	3.52	3.47	3.25	3.34	-4.51	0.0118	3.1e-05	Moderately soluble	-4.26	0.0211	5.54e-05	Moderately soluble	-6.7	7.53e-05	1.98e-07	Poorly soluble	High	Yes	No	Yes	No	Yes	No	No	-6.39	0	0	0	0	0	0.55	0	0	1	2.75
OTV91	O=C(c1cc2c(n1C)nc1n(c2=O)cccc1C)Nc1ccc(c(c1)C)Br	C20H17BrN4O2	425.28	27	19	0.15	3	3	1	110.07	68.4	3.33	3.21	3.63	3.58	3.29	3.41	-4.82	0.00641	1.51e-05	Moderately soluble	-4.32	0.0204	4.8e-05	Moderately soluble	-6.9	5.34e-05	1.26e-07	Poorly soluble	High	Yes	No	Yes	No	Yes	No	No	-6.62	0	0	0	0	0	0.55	0	0	1	2.77
OTV92	CCOc1ccc2c(c1)sc(n2)NC(=O)c1sc2c(c1)c(=O)n1c(n2)c(C)ccc1	C21H16N4O3S2	436.51	30	22	0.14	5	5	1	120.5	142.07	3.57	4.23	4.29	2.8	5.27	4.03	-5.42	0.00164	3.77e-06	Moderately soluble	-6.92	5.2e-05	1.19e-07	Poorly soluble	-7.25	2.44e-05	5.58e-08	Poorly soluble	Low	No	No	No	Yes	Yes	No	Yes	-5.96	0	0	1	1	0	0.55	0	0	2	3.33
OTV93	Clc1ccc(c(c1)NC(=O)c1sc2c(c1)c(=O)n1c(n2)c(C)ccc1)Cl	C18H11Cl2N3O2S	404.27	26	19	0.06	3	3	1	106.05	91.71	3.26	4.35	4.59	3.51	5.02	4.15	-5.43	0.0015	3.72e-06	Moderately soluble	-5.99	0.000413	1.02e-06	Moderately soluble	-7.41	1.57e-05	3.89e-08	Poorly soluble	High	No	No	Yes	Yes	Yes	No	Yes	-5.68	0	0	0	0	0	0.55	0	0	2	2.8
OTV94	O=C(c1ccc(=O)[nH]n1)Nc1cccc(c1)Nc1ncnc(c1)c1ccccc1	C21H16N6O2	384.39	29	24	0	6	5	3	109.64	112.66	1.93	2.36	3.03	2.05	2.84	2.44	-3.93	0.0455	0.000118	Soluble	-4.37	0.0165	4.3e-05	Moderately soluble	-8.35	1.71e-06	4.44e-09	Poorly soluble	High	No	Yes	No	Yes	No	Yes	No	-6.97	0	0	0	0	0	0.55	0	0	1	2.97
OTV95	CCCN1C(=O)COc2c1cc(cc2)c1csc(n1)NC(=O)c1cccc(c1)F	C21H18FN3O3S	411.45	29	17	0.19	6	5	1	113.06	99.77	3.14	3.91	4.19	2.24	4.85	3.66	-4.89	0.00528	1.28e-05	Moderately soluble	-5.7	0.000814	1.98e-06	Moderately soluble	-7.23	2.41e-05	5.85e-08	Poorly soluble	High	No	No	Yes	Yes	Yes	Yes	Yes	-6.03	0	0	0	0	0	0.55	0	0	2	3.19
OTV96	O=c1ccc2c(o1)cc1c(c2)c(co1)c1ccc2c(c1)cccc2	C21H12O3	312.32	24	23	0	1	3	0	95.2	43.35	3.07	5.19	5.36	3.57	5.41	4.52	-5.69	0.000639	2.05e-06	Moderately soluble	-5.85	0.000444	1.42e-06	Moderately soluble	-8.68	6.59e-07	2.11e-09	Poorly soluble	High	Yes	No	Yes	Yes	No	No	No	-4.52	0	0	0	0	1	0.55	0	1	1	3.39
OTV97	COc1ccc(cc1)c1coc2c1cc1c(c2)oc(=O)c2c1cccc2	C22H14O4	342.34	26	23	0.05	2	4	0	101.69	52.58	3.38	5.04	5.37	3.47	5.43	4.54	-5.66	0.000748	2.19e-06	Moderately soluble	-5.89	0.000446	1.3e-06	Moderately soluble	-8.79	5.6e-07	1.64e-09	Poorly soluble	High	Yes	No	Yes	Yes	No	No	No	-4.81	0	0	0	0	1	0.55	0	2	1	3.26
OTV98	COc1ccc2c(c1)c(=O)oc1c2cc2c(c1)occ2c1ccc(cc1)F	C22H13FO4	360.33	27	23	0.05	2	5	0	101.65	52.58	3.45	5.14	5.93	3.85	5.84	4.84	-5.81	0.000557	1.55e-06	Moderately soluble	-5.99	0.000369	1.03e-06	Moderately soluble	-9.05	3.19e-07	8.85e-10	Poorly soluble	High	No	No	Yes	Yes	No	No	No	-4.85	0	1	0	1	1	0.55	0	2	2	3.36
OTV99	O=c1oc2cc3occ(c3cc2c2c1CCCC2)c1ccc2c(c1)OCO2	C22H16O5	360.36	27	19	0.23	1	5	0	101.19	61.81	3.58	4.69	4.81	3.22	5.58	4.38	-5.48	0.00118	3.28e-06	Moderately soluble	-5.72	0.000693	1.92e-06	Moderately soluble	-7.83	5.29e-06	1.47e-08	Poorly soluble	High	Yes	Yes	Yes	Yes	Yes	No	No	-5.17	0	0	0	0	0	0.55	0	1	2	3.66
OTV100	COc1cccc(c1)c1coc2c1cc1c(c2C)oc(=O)c(c1C)CC(=O)O	C22H18O6	378.37	28	19	0.18	4	6	1	105.66	89.88	2.98	3.66	4.46	2.48	5.27	3.77	-4.73	0.00705	1.86e-05	Moderately soluble	-5.24	0.00219	5.8e-06	Moderately soluble	-7.64	8.71e-06	2.3e-08	Poorly soluble	High	No	No	Yes	Yes	Yes	No	No	-6.01	0	0	0	0	0	0.56	0	1	2	3.68
OTV101	OC(=O)Cc1c(=O)oc2c(c1C)cc1c(c2)occ1c1ccc(cc1)Br	C20H13BrO5	413.22	26	19	0.1	3	5	1	101.9	80.65	2.87	4.02	4.9	3.18	5.37	4.07	-5.28	0.00218	5.28e-06	Moderately soluble	-5.42	0.00158	3.83e-06	Moderately soluble	-7.95	4.68e-06	1.13e-08	Poorly soluble	High	No	No	Yes	Yes	Yes	No	No	-5.97	0	0	0	0	0	0.56	0	1	2	3.49
OTV102	COc1ccc(cc1)c1coc2c1cc1c(c2)oc(=O)c(c1C)CC(=O)O	C21H16O6	364.35	27	19	0.14	4	6	1	100.69	89.88	2.89	3.3	4.15	2.26	4.75	3.47	-4.43	0.0134	3.68e-05	Moderately soluble	-4.86	0.00499	1.37e-05	Moderately soluble	-7.26	1.99e-05	5.47e-08	Poorly soluble	High	No	No	Yes	No	Yes	No	No	-6.18	0	0	0	0	0	0.56	0	1	1	3.5
OTV103	Cc1cc(OCC(=O)N2CCc3c2cccc3)c2c(c1)oc(=O)cc2c1ccccc1	C26H21NO4	411.45	31	22	0.15	5	4	0	123.9	59.75	3.5	4.54	4.36	3.65	5.48	4.31	-5.45	0.00147	3.58e-06	Moderately soluble	-5.52	0.00125	3.04e-06	Moderately soluble	-8.93	4.89e-07	1.19e-09	Poorly soluble	High	Yes	Yes	Yes	Yes	Yes	No	Yes	-5.59	0	0	0	0	0	0.55	0	1	2	3.39
OTV104	Cc1c2OCN(Cc2cc2c1oc(=O)c1c2CCCCC1)Cc1ccco1	C22H23NO4	365.42	27	15	0.41	2	5	0	107.4	55.82	3.87	4.03	3.63	2.87	5.03	3.89	-4.92	0.00436	1.19e-05	Moderately soluble	-4.91	0.00454	1.24e-05	Moderately soluble	-7.1	2.91e-05	7.96e-08	Poorly soluble	High	Yes	Yes	Yes	Yes	Yes	Yes	Yes	-5.67	0	0	0	0	0	0.55	0	1	2	3.81
OTV105	COc1ccc(cc1)CCN1COc2c(C1)c1oc(=O)c3c(c1cc2)CCC3	C23H23NO4	377.43	28	16	0.35	4	5	0	111.86	51.91	3.91	3.91	3.15	3.32	5.1	3.88	-4.8	0.00595	1.58e-05	Moderately soluble	-4.7	0.00755	2e-05	Moderately soluble	-7.46	1.3e-05	3.44e-08	Poorly soluble	High	Yes	Yes	Yes	Yes	Yes	Yes	Yes	-5.83	0	0	0	0	0	0.55	0	1	2	3.81
OTV106	Oc1ccc2c(c1CN1CCCCC1)oc(=O)c(c2C)Cc1ccccc1	C23H25NO3	363.45	27	16	0.35	4	4	1	112.62	53.68	3.73	4.08	3.85	3.47	5.31	4.09	-4.84	0.00527	1.45e-05	Moderately soluble	-4.91	0.00445	1.22e-05	Moderately soluble	-7.42	1.37e-05	3.76e-08	Poorly soluble	High	Yes	Yes	Yes	No	Yes	Yes	No	-5.62	0	0	0	0	0	0.55	1	1	2	3.57
OTV107	CC1CCN(CC1)Cc1c(C)cc2c(c1O)c1CCCCc1c(=O)o2	C21H27NO3	341.44	25	10	0.57	2	4	1	105.41	53.68	3.69	3.97	3.39	3.27	4.83	3.83	-4.62	0.00815	2.39e-05	Moderately soluble	-4.8	0.00543	1.59e-05	Moderately soluble	-5.79	0.00056	1.64e-06	Moderately soluble	High	Yes	Yes	Yes	No	Yes	Yes	No	-5.56	0	0	0	0	0	0.55	1	1	1	3.55
OTV108	O=C(N[C@H](C(=O)O)C(C)C)COc1cc(C)cc2c1c1CCCCc1c(=O)o2	C21H25NO6	387.43	28	10	0.48	7	6	2	104.99	105.84	2.7	3.49	2.58	1.89	3.99	2.93	-4.24	0.0221	5.71e-05	Moderately soluble	-5.4	0.00156	4.02e-06	Moderately soluble	-5.43	0.00144	3.71e-06	Moderately soluble	High	No	No	No	Yes	Yes	No	Yes	-6.19	0	0	0	0	0	0.56	0	1	1	4.12
OTV109	O=C(C(Oc1cc(C)cc2c1c1CCCCc1c(=O)o2)C)N[C@H](C(=O)O)C	C20H23NO6	373.4	27	10	0.45	6	6	2	100.18	105.84	2.71	2.93	2.34	1.66	3.58	2.64	-3.88	0.0493	0.000132	Soluble	-4.81	0.00573	1.53e-05	Moderately soluble	-5.04	0.00343	9.18e-06	Moderately soluble	High	No	Yes	No	No	Yes	No	Yes	-6.5	0	0	0	0	0	0.56	0	1	1	4.29
OTV110	O=C(C(Oc1cc(C)cc2c1c1CCCCc1c(=O)o2)C)N[C@@H](c1ccccc1)C(=O)O	C25H25NO6	435.47	32	16	0.32	7	6	2	119.86	105.84	3.24	4.22	3.37	2.52	4.68	3.61	-5.11	0.00341	7.83e-06	Moderately soluble	-6.15	0.000306	7.03e-07	Poorly soluble	-7.11	3.36e-05	7.71e-08	Poorly soluble	High	No	Yes	No	Yes	Yes	No	Yes	-5.96	0	0	0	0	0	0.56	0	1	2	4.49
OTV111	O=C(C(Oc1ccc2c(c1C)oc(=O)c1c2CCC1)C)N1CCC2(C(C1)CCCC2)O	C25H31NO5	425.52	31	10	0.6	4	5	1	123.43	79.98	3.85	3.55	3.13	2.8	4.68	3.6	-4.69	0.0087	2.04e-05	Moderately soluble	-4.91	0.00518	1.22e-05	Moderately soluble	-5.87	0.000575	1.35e-06	Moderately soluble	High	No	Yes	No	No	Yes	Yes	Yes	-6.38	0	0	0	0	0	0.55	0	1	2	4.9
OTV112	Cc1cc(OC(C(=O)NCC(=O)N2CCC3(C(C2)CCCC3)O)C)c2c(c1)oc(=O)c1c2CCCC1	C28H36N2O6	496.6	36	10	0.61	7	6	2	140.85	109.08	4.21	3.43	2.64	2.15	4.49	3.38	-4.82	0.00746	1.5e-05	Moderately soluble	-5.4	0.00197	3.97e-06	Moderately soluble	-6.48	0.000164	3.31e-07	Poorly soluble	High	No	Yes	No	No	Yes	Yes	Yes	-6.89	0	3	0	0	0	0.55	0	1	1	5.28
OTV113	CCOC(=O)c1cccc(c1)NC(=O)[C@@H]1CC[C@H](CC1)Cn1nnc2c(c1=O)cccc2	C24H26N4O4	434.49	32	16	0.38	8	6	1	121.71	103.18	3.99	4.09	3.22	3.68	3.07	3.61	-4.95	0.00485	1.12e-05	Moderately soluble	-5.96	0.000474	1.09e-06	Moderately soluble	-6.54	0.000126	2.9e-07	Poorly soluble	High	No	No	No	Yes	Yes	No	Yes	-6.05	0	0	0	0	0	0.55	0	0	3	3.99
OTV114	O=C1CC(Oc2c1c(C)cc1c2c(C)c(c(=O)o1)C)c1ccc2c(c1)OCO2	C22H18O6	378.37	28	16	0.27	1	6	0	102.5	74.97	3.36	3.36	3.83	2.48	5.36	3.68	-4.66	0.00829	2.19e-05	Moderately soluble	-4.61	0.00924	2.44e-05	Moderately soluble	-7.21	2.33e-05	6.15e-08	Poorly soluble	High	Yes	Yes	Yes	Yes	Yes	No	Yes	-6.22	0	0	0	0	0	0.55	0	1	1	4.09
[truncated: 888 more rows]

## Sheet: PUBCHEM_TRIAL
Id name			mol	Canonical SMILES	Formula	MW	#Heavy atoms	#Aromatic heavy atoms	Fraction Csp3	#Rotatable bonds	#H-bond acceptors	#H-bond donors	MR	TPSA	iLOGP	XLOGP3	WLOGP	MLOGP	Silicos-IT Log P	Consensus Log P	ESOL Log S	ESOL Solubility (mg/ml)	ESOL Solubility (mol/l)	ESOL Class	Ali Log S	Ali Solubility (mg/ml)	Ali Solubility (mol/l)	Ali Class	Silicos-IT LogSw	Silicos-IT Solubility (mg/ml)	Silicos-IT Solubility (mol/l)	Silicos-IT class	GI absorption	BBB permeant	Pgp substrate	CYP1A2 inhibitor	CYP2C19 inhibitor	CYP2C9 inhibitor	CYP2D6 inhibitor	CYP3A4 inhibitor	log Kp (cm/s)	Lipinski #violations	Ghose #violations	Veber #violations	Egan #violations	Muegge #violations	Bioavailability Score	PAINS #alerts	Brenk #alerts
[truncated: 376 more rows]
[truncated: 2 more columns]

[truncated: 4 more sheets: PUBCHEM_RECORDS, LC_2019, All compounds_ADME, TOP_22 moleules_ADME]
