# Supplementary material for: Integrating virtual screening, pharmacoinformatics profiling, and molecular dynamics: identification of promising inhibitors targeting 3CLpro of SARS-CoV-2
Source: Front Mol Biosci. 2024 Mar 7;10:1306179. doi: 10.3389/fmolb.2023.1306179 (PMC10956415; doi:10.3389/fmolb.2023.1306179)
Supplement: Supplementary file 2 [file Table4.xlsx]

## Sheet: Table S4_MMGBSA
Molecule name	Canonical SMILES	Prime Covalent	Prime vdW	Prime Solv GB	Prime Lipo	Prime Energy	Prime Energy Force Field	Prime Energy Solvent Model	Prime Hbond	Prime Packing	Prime SelfCont	IFDScore	Prime MMGBSA Input Structure Hash	number heavy atoms	MMGBSA moved residues	MMGBSA dG Bind	MMGBSA dG Bind Coulomb	MMGBSA dG Bind Covalent	MMGBSA dG Bind Hbond	MMGBSA dG Bind Lipo	MMGBSA dG Bind Packing	MMGBSA dG Bind SelfCont	MMGBSA dG Bind Solv GB	MMGBSA dG Bind vdW	Lig Strain Energy	Lig Strain Coulomb	Lig Strain Covalent	Lig Strain Hbond	Lig Strain Lipo	Lig Strain Packing	Lig Strain SelfCont	Lig Strain Solv GB	Lig Strain vdW	Ligand Energy	Ligand Coulomb	Ligand Covalent	Ligand Hbond	Ligand Lipo	Ligand Packing	Ligand SelfCont	Ligand Solv GB	Ligand vdW	Complex Energy	Complex Coulomb	Complex Covalent	Complex Hbond	Complex Lipo	Complex Packing	Complex SelfCont
F6548-4084	COc1cccc(c1)NC(=O)CSc1nc2ccccc2c2=NC(C(=O)n12)CC(=O)NCCc1ccccc1	1181.4	-1541.77	-1136.79	-752.97	-12557.5	OPLS3e	VSGB2.1	-160.32	-32.13	-59.66		6b1f7bd96b1f7bd9728c3c38728c3c380694eb856b1f7bd9a57f1f84	39		-46.88	-8.6	3.83	-0.99	-18.41	-4.68	0	23.53	-41.56	22.004	6.098	3.827	0	6.87	0	0	-4.87	10.079	-67.106	-108.878	27.407	0	-9.982	0	0	-12.721	37.068	-12557.5	-10055.3	1181.4	-160.316	-752.97	-32.134	-59.66
EN1036	O=C(Nc1cccc(c1)C(F)(F)F)COc1ccc(cc1)C(=O)OCC(=O)Nc1cccc(c1)S(=O)(=O)N	1173.02	-1549.57	-1138.67	-742.27	-12545.4	OPLS3e	VSGB2.1	-162.4	-29.96	-59.66		3eb2a1df3eb2a1df4b7c906c4b7c906c958b9bd93eb2a1dffbe83520	38		-64.68	-33.34	9.74	-3.08	-16.35	-2.51	0	31	-50.15	8.709	-0.006	9.738	0	-0.169	0	0	-0.071	-0.784	-37.108	-64.675	13.109	0	-1.341	0	0	-22.062	37.861	-12545.4	-10035.8	1173.02	-162.399	-742.27	-29.959	-59.66
F6548-1613	COc1ccc(cc1Cl)NC(=O)CSc1nc2ccccc2c2=NC(C(=O)n12)CCC(=O)NCc1ccco1	1175.84	-1557.03	-1136	-750.53	-12553.6	OPLS3e	VSGB2.1	-160.27	-33.21	-59.66		a568705ca568705c855fe3bf855fe3bf87de835fa568705cb559f15b	39		-65.72	-18.14	4.52	-0.95	-19.76	-5.76	0	28.92	-54.55	14.892	7.727	4.52	0	2.873	0	0	-4.247	4.018	-44.293	-76.747	21.148	0	-6.189	0	0	-17.304	34.799	-12553.6	-10032.7	1175.84	-160.272	-750.529	-33.21	-59.66
PUBT44123754	Nc1[n+](cccc1c1onc(c1)Cc1ccc(cc1)COc1ccccn1)CO[P@](=O)(O)[O-]	1182.21	-1549.18	-1180.76	-740.47	-12592	OPLS3e	VSGB2.1	-162.75	-31.16	-59.66		e5b1e807e5b1e8072886d40e2886d40e166758efe5b1e807d96db121	33		-59.18	-24.72	10.76	-3.43	-13.34	-3.71	0	19.26	-44	9.604	3.475	10.757	0	-0.079	0	0	-4.462	-0.086	-89.313	-87.732	21.282	0	-2.549	0	0	-52.415	32.099	-12592.1	-10050.3	1182.21	-162.752	-740.466	-31.164	-59.66
CO-CRYSTAL LIGAND	N1CC[C@H](C1=O)C[C@@H](CO)NC(=O)[C@H](CC2CC2)NC(=O)OCc3ccccc3	1182.82	-1560.25	-1134.69	-740.42	-12512.9	OPLS3e	VSGB2.1	-161.46	-29.56	-59.66		09ca363a09ca363adcab84bcdcab84bca86ad37d09ca363a745830ee	29		-38.26	-29.15	11.1	-2.14	-11.05	-2.11	0	26.04	-30.96	16.547	2.722	11.102	0	1.539	0	0	-3.208	4.391	-31.108	-42.731	21.551	0	-4.791	0	0	-13.128	7.992	-12512.9	-10009.7	1182.83	-161.462	-740.422	-29.559	-59.66
[truncated: 32 more columns]
