# Supplementary material for: Integrating virtual screening, pharmacoinformatics profiling, and molecular dynamics: identification of promising inhibitors targeting 3CLpro of SARS-CoV-2
Source: Front Mol Biosci. 2024 Mar 7;10:1306179. doi: 10.3389/fmolb.2023.1306179 (PMC10956415; doi:10.3389/fmolb.2023.1306179)
Supplement: Supplementary file 4 [file Table1.xlsx]

## Sheet: Table1-HTVS-5962
Molecule name	Canonical SMILES	glide lignum	glide rotatable bonds	docking score	glide ligand efficiency	glide ligand efficiency sa	glide ligand efficiency ln	glide gscore	glide lipo	glide hbond	glide metal	glide rewards	glide evdw	glide ecoul	glide erotb	glide esite	glide emodel	glide energy
F6548-3797	CCC(C(=O)Nc1cccc(c1)C)Sc1nc2ccccc2c2=NC(C(=O)n12)CCC(=O)NCCc1ccccc1	3239	13	-7.492	-0.183	-0.63	-1.59	-7.492	-3.85	-0.52	0	-0.323	-49.76	-6.142	0.623	-0.013	-76.887	-55.902
F6548-3797	CCC(C(=O)Nc1cccc(c1)C)Sc1nc2ccccc2c2=NC(C(=O)n12)CCC(=O)NCCc1ccccc1	3239	13	-7.492	-0.183	-0.63	-1.59	-7.492	-3.85	-0.52	0	-0.323	-49.76	-6.142	0.623	-0.013	-76.887	-55.902
EN1036	O=C(Nc1cccc(c1)C(F)(F)F)COc1ccc(cc1)C(=O)OCC(=O)Nc1cccc(c1)S(=O)(=O)N	2311	13	-7.03	-0.185	-0.622	-1.516	-7.03	-2.095	-0.476	0	-1.24	-44.172	-10.903	0.68	-0.055	-72.308	-55.076
	OC(C(F)(F)F)Cn1nnc2c1cc(Cl)c(c2)Cl	5973	4	-6.272	-0.348	-0.913	-1.612	-6.272	-1.742	-0.327	0	-2.496	-23.419	-4.902	0.204	-0.005	-38.202	-28.32
	NCC(c1cnn(c1)C)(O)C	5888	3	-6.258	-0.569	-1.265	-1.842	-6.258	-1.923	-0.574	0	-2.492	-18.38	-6.459	0.619	0	-30.015	-24.839
F3243-0533	C=CCc1ccc(c(c1)OC)OCCn1c(nc2c1cccc2)C(CC)O	3441	10	-4.671	-0.173	-0.519	-1.087	-6.241	-2.533	-0.32	0	-1.603	-26.032	-9.881	0.998	0	-46.839	-35.912
	CCc1ncnc(c1F)N1CCOCC1C(=O)N	5518	3	-6.2	-0.344	-0.903	-1.594	-6.2	-1.358	-0.662	0	-2.102	-21.792	-8.287	0.272	-0.017	-40.127	-30.079
EN1066	NC(=O)C(C(=O)N)NC(=O)c1ccc2c(c1)[nH]c(=O)n2C1CCCC1	2349	6	-6.095	-0.244	-0.713	-1.445	-6.156	-0.581	-1.257	0	-1.685	-28.139	-12.17	0.637	-0.038	-54.036	-40.309
F6548-1613	COc1ccc(cc1Cl)NC(=O)CSc1nc2ccccc2c2=NC(C(=O)n12)CCC(=O)NCc1ccco1	3465	12	-6.125	-0.157	-0.533	-1.313	-6.125	-3.021	-0.059	0	-0.387	-52.59	-3.937	0.564	-0.001	-72.491	-56.526
F6548-1641	O=C(NCc1ccc(cc1)F)CCC1N=c2n(C1=O)c(SCC(=O)Nc1ccccc1F)nc1c2cccc1	3346	11	-6.004	-0.154	-0.522	-1.287	-6.004	-3.008	-0.298	0	-0.316	-44.526	-4.844	0.622	-0.051	-62.239	-49.37
PUBT492405	Fc1c[nH]c(=O)c(n1)C(=O)N	2855	1	-5.982	-0.544	-1.209	-1.76	-5.983	-0.565	-0.573	0	-3.035	-18.805	-5.801	0	0	-33.802	-24.605
F2255-0693	NC(=O)C1CCN(CC1)c1ccc2c(n1)c(ccc2)OCc1cc(C)ccc1C	3929	5	-5.697	-0.196	-0.604	-1.305	-5.884	-2.238	-0.608	0	-0.859	-27.635	-8.624	0.514	-0.019	-46.452	-36.259
EN1012	O=C(Nc1ccccc1SCC(=O)N)CN(CC(=O)N)CCC1CCCCC1	2285	12	-4.867	-0.174	-0.528	-1.123	-5.879	-1.389	-1.149	0	-0.892	-32.759	-12.237	1.071	-0.046	-57.543	-44.996
EN13	O=C(N1CCCC(C1)(C)O)NCc1csc2c1cccc2	1136	5	-5.877	-0.28	-0.772	-1.453	-5.877	-2.082	-0.565	0	-1.828	-23.335	-5.554	0.597	0	-38.661	-28.889
EN249	CSCc1nc2c(n1CC(=O)Nc1cccc(c1)S(=O)(=O)NC1CC1)cccc2	1463	9	-4.352	-0.15	-0.461	-0.996	-5.865	-1.924	-0.32	0	-1.04	-32.997	-11.756	0.854	-0.022	-55.654	-44.752
F1407-0381	OCC(NC(=O)c1cccc(c1)N(S(=O)(=O)c1ccc(cc1)C)CC(Cn1c2ccccc2c2c1cccc2)O)(C)C	3280	13	-5.856	-0.139	-0.485	-1.236	-5.856	-2.318	-0.307	0	-0.038	-41.068	-10.872	0.505	-0.014	-64.292	-51.94
F2508-1443	O=C(Cn1cnc2c1cccc2)Nc1cccc(c1)c1ccc2n(n1)cnn2	3784	5	-4.601	-0.164	-0.499	-1.062	-5.828	-1.173	0	0	-2.334	-31.43	-8.58	0.562	-0.025	-54.701	-40.009
PUBT3083544	O=CNc1cc(ccc1O)[C@H](CN[C@@H](Cc1ccc(cc1)OC)C)O	2708	11	-5.806	-0.232	-0.679	-1.376	-5.818	-1.489	-0.813	0	-1.331	-26.669	-13.107	1.115	0	-52.143	-39.776
PUBT6917	C=CN1CCCC1=O	2624	1	-5.803	-0.725	-1.451	-1.884	-5.803	-1.494	-0.165	0	-2.845	-15.397	-3.53	0	0	-24.432	-18.927
EN175	O[C@@H]1C[C@@H](N(C1)c1ncnc(c1)N(C)C)CNC(=O)Cc1cnn2c1cccc2	1365	8	-5.652	-0.195	-0.599	-1.294	-5.785	-1.922	-0.571	0	-1.241	-32.805	-6.624	0.622	-0.04	-54.364	-39.43
F2255-0693	NC(=O)C1CCN(CC1)c1ccc2c(n1)c(ccc2)OCc1cc(C)ccc1C	3930	5	-4.951	-0.171	-0.525	-1.134	-5.725	-2.081	-0.608	0	-0.827	-26.33	-9.235	0.512	-0.019	-45.455	-35.565
	CC(c1nnn(c1)C1CNC1)(O)C.Cl	6091	3	-5.716	-0.44	-1.034	-1.603	-5.716	-1.774	-0.525	0	-2.353	-19.669	-6.81	0.953	-0.013	-34.05	-26.479
	OC(=O)Cn1ccc(=O)[nH]c1=O	5902	3	-5.702	-0.475	-1.088	-1.636	-5.702	-0.866	0	0	-3.354	-22.977	-5.772	0.533	0	-36.881	-28.749
OTV986	O=c1[nH]c(=O)n(c2c1[nH]c(n2)N1CCN(CC1)Cc1ccccc1)C	1089	3	-5.637	-0.225	-0.659	-1.336	-5.699	-0.779	-0.758	0	-1.587	-26.791	-11.169	0.488	-0.049	-51.431	-37.96
PUBT441476	O[C@@H]1O[C@H](C(=O)O)[C@@H]([C@@H]([C@H]1O)O)O	2915	5	-5.698	-0.438	-1.031	-1.598	-5.698	-0.659	-0.196	0	-2.578	-11.685	-11.207	0	0	-30.383	-22.892
EN671	O=C(Cn1c(=O)[nH]c2c1cccc2)Nc1cccc(c1)n1cncc1	1928	5	-5.671	-0.227	-0.663	-1.344	-5.689	-0.898	-0.555	0	-1.735	-27.749	-11.604	0.678	-0.05	-50.25	-39.353
OTV235	Cc1ccc(o1)C1C(=C(C)Nc2n1ncn2)C(=O)Nc1ccccc1	297	3	-5.659	-0.226	-0.662	-1.341	-5.689	-2.055	-0.163	0	-1.853	-31.433	-2.56	0.337	0	-44.662	-33.994
F3406-5757	O=C(Cn1nc2n(c1=O)ccnc2N1CCN(CC1)c1ccccc1C)Nc1cccc(c1)C(=O)C	3962	7	-4.727	-0.131	-0.434	-1.031	-5.632	-2.16	-0.281	0	-0.908	-38.139	-5.942	0.515	0	-57.437	-44.081
EN75	NC(=O)C1CCCN(C1)c1ncccc1CNCC1CCC=CC1	1229	6	-3.193	-0.133	-0.384	-0.764	-5.623	-1.505	-0.832	0	-1.17	-21.223	-11.441	0.696	-0.035	-41.201	-32.663
	NCC(Cn1cnc2c1cc(C)c(c2)C)O.Cl.Cl	5907	4	-5.621	-0.351	-0.885	-1.49	-5.621	-1.451	-0.608	0	-2.287	-16.118	-7.791	0.7	0	-32.281	-23.909
	CC1OC(C)CN(C1)c1ccnc(c1)C(=O)O.Cl	5954	3	-5.604	-0.33	-0.848	-1.462	-5.604	-0.905	-0.305	0	-2.343	-15.338	-12.667	0.617	0	-36.065	-28.005
F0514-0252	COc1cccc(c1OC)C1CC(=NN1C(=O)CSc1nnc(n1c1cc(C)ccc1C)CNC(=O)c1cccc(c1)C)c1cccs1	3114	13	-5.595	-0.117	-0.424	-1.149	-5.595	-2.588	-0.35	0	-0.131	-49.794	-2.404	0.34	-0.016	-65.009	-52.198
	OC(=O)C(c1cccnc1)O	6065	4	-5.56	-0.505	-1.124	-1.636	-5.56	-1.342	0	0	-2.7	-19.085	-7.973	0.632	0	-32.133	-27.058
EN191	NC(=O)c1cnn2c1CC(CNCc1cccc3c1cc[nH]3)CC2	1388	5	-5.545	-0.231	-0.666	-1.327	-5.555	-1.646	0	0	-1.332	-31.101	-10.155	0.534	-0.032	-55.757	-41.256
EN274	CN(CC1COc2c(O1)cccc2)CC(=O)Nc1cc(cc(c1)C(=O)N)C(=O)N	1492	8	-5.176	-0.178	-0.548	-1.185	-5.553	-1.144	-0.469	0	-1.278	-33.822	-10.432	0.614	-0.021	-57.26	-44.254
F0514-5342	O=C(NCc1nnc(n1CCc1ccccc1)SCC(=O)N1N=C(CC1c1ccc(cc1)F)c1cccs1)COc1ccccc1	3176	15	-5.548	-0.121	-0.432	-1.149	-5.548	-2.614	-0.078	0	-0.633	-43.276	-3.951	0.541	-0.007	-59.52	-47.227
EN656	NC(=O)COc1cccc(c1)CN1CCc2c(C1)ncnc2	1914	5	-5.281	-0.24	-0.673	-1.291	-5.543	-1.235	-0.608	0	-1.394	-25.01	-12.082	0.82	-0.064	-47.846	-37.093
PUBT439764	O[C@H]1CO[C@@H]([C@@H]([C@H]1O)O)O	2775	4	-5.537	-0.554	-1.193	-1.676	-5.537	-0.744	0	0	-2.695	-8.816	-11.041	0	0	-23.011	-19.858
EN82	NC(=O)CC1CCCN(C1)C(=O)C1=NN(C(=O)CC1)C(C)C	1242	5	-5.537	-0.252	-0.705	-1.353	-5.537	-1.213	-0.4	0	-2.01	-28.311	-7.211	0.584	0	-42.419	-35.522
	OC(=O)C(c1c[nH]c(=O)[nH]c1=O)(F)F	5918	3	-5.515	-0.394	-0.949	-1.515	-5.515	-0.843	-0.159	0	-2.975	-23.665	-4.949	0.388	0	-37.372	-28.614
EN826	O=C(NC(c1cc2c(o1)cccc2)C)Nc1cc(ccc1CN1C(=O)CN(C1=O)C)C(=O)N	2086	8	-5.512	-0.167	-0.536	-1.226	-5.512	-1.421	-0.355	0	-1.196	-36.954	-8.389	0.595	-0.029	-56.895	-45.342
EN383	CCC(N1CCc2c(C1)cccc2)CNC(=O)Nc1cccc(c1)Cn1cccnc1=O	1614	9	-5.486	-0.171	-0.544	-1.228	-5.502	-2.065	-0.32	0	-0.849	-35.478	-8.068	0.745	-0.028	-52.316	-43.546
PUBT936	NC(=O)c1cccnc1	2524	1	-5.494	-0.61	-1.27	-1.718	-5.494	-0.874	-0.429	0	-2.7	-17.8	-4.004	0	0	-29.058	-21.804
	NC(=O)Cc1nc2c(n1CC(c1ccc(cc1)F)O)cccc2	5676	6	-5.488	-0.239	-0.679	-1.327	-5.488	-1.051	-0.835	0	-1.535	-22.562	-11.077	0.757	-0.034	-43.675	-33.639
F5323-0338	O=C(Nc1c2CCCc2nn1c1ccccc1)CN1C(=O)CCC1=O	4277	5	-5.485	-0.219	-0.642	-1.3	-5.485	-2.045	-0.32	0	-1.639	-28.641	-4.739	0.661	0	-44.335	-33.38
	NC(=O)Cc1csc(n1)N	5864	2	-5.484	-0.548	-1.181	-1.66	-5.484	-1.213	-0.409	0	-2.7	-22.811	-4.178	0.606	0	-35.939	-26.988
PUBT68234908	CCc1nc2n(c1C(=O)NCc1ccc(cc1)N1CCC(CC1)c1ccc(cc1)OC(F)(F)F)cc(cc2)Cl	2913	9	-3.277	-0.084	-0.285	-0.703	-5.48	-2.235	-0.212	0	-0.653	-35.975	-6.424	0.39	-0.007	-55.819	-42.399
F0514-5375	COc1ccc(cc1)C1CC(=NN1C(=O)CSc1nnc(n1CCc1ccccc1)CNC(=O)COc1ccccc1)c1cccs1	3149	16	-5.473	-0.116	-0.42	-1.128	-5.473	-2.914	0	0	-0.433	-46.706	-1.895	0.511	-0.017	-58.495	-48.601
	Fc1cccc(c1)C(Cn1nc(ccc1=O)c1ccc(s1)C)O	5598	5	-5.472	-0.238	-0.677	-1.323	-5.472	-2.288	-0.32	0	-1.62	-28.051	-3.531	0.689	0	-40.961	-31.582
EN186	O=C(NC1CCc2c(C1)cn[nH]2)NCC(c1cc2c(s1)cccc2)O	1383	7	-5.472	-0.219	-0.64	-1.297	-5.472	-1.811	-0.349	0	-0.992	-26.361	-10.695	0.602	0	-47.488	-37.056
PUBT135398641	OC[C@H]1O[C@H]([C@@H]([C@@H]1O)O)n1cnc2c1nc[nH]c2=O	2638	5	-5.46	-0.287	-0.767	-1.384	-5.469	-0.838	-0.296	0	-1.856	-20.275	-12.766	0.496	-0.046	-41.143	-33.041
PUBT1983	CC(=O)Nc1ccc(cc1)O	2530	3	-5.466	-0.497	-1.105	-1.609	-5.467	-1.382	-0.471	0	-2.7	-19.318	-3.956	0.645	0	-30.411	-23.273
EN475	CN(CC(=O)Nc1cccc(c1)F)CC(=O)NC(=O)Nc1ccc2c(c1)OCCO2	1704	10	-4.905	-0.164	-0.508	-1.115	-5.46	-1.513	-0.414	0	-0.685	-33.234	-13.54	0.908	-0.062	-58.934	-46.774
PUBT86291496	Fc1cnc(c(c1)F)COc1cc(C)n(c(=O)c1Cl)c1cc(ncc1C)c1ccnc(n1)C(O)(C)C	3007	7	-5.459	-0.152	-0.501	-1.191	-5.459	-1.956	-0.32	0	-0.934	-36.019	-6.087	0.466	0	-53.914	-42.106
F6548-1642	O=C(Nc1cccc(c1)C(F)(F)F)CSc1nc2ccccc2c2=NC(C(=O)n12)CC(=O)NCc1cccs1	3060	11	-5.456	-0.14	-0.474	-1.17	-5.456	-1.617	-0.299	0	-0.979	-41.591	-6.353	0.483	-0.011	-60.266	-47.944
PUBT94392	Fc1cccc(c1O)F	2916	1	-5.195	-0.577	-1.201	-1.625	-5.444	-1.542	-0.071	0	-2.838	-11.267	-2.863	0	0	-18.664	-14.13
EN515	O=C(NC(c1cccc(c1)F)C)NC(c1cccc(c1)NC(=O)C)C	1748	8	-5.437	-0.217	-0.636	-1.289	-5.437	-1.44	-0.608	0	-1.677	-33.329	-6.532	0.965	-0.031	-51.851	-39.861
	CC(n1cnnc1C1CCCNC1)C.Cl.Cl	5922	2	-5.433	-0.388	-0.935	-1.493	-5.433	-1.688	-0.41	0	-2.359	-15.047	-4.273	0.429	-0.012	-21.462	-19.32
EN229	CNCC(=O)N(Cc1ccccc1F)CC(=O)Nc1ccccc1F.Cl	1434	9	-5.343	-0.214	-0.625	-1.266	-5.433	-1.667	-0.32	0	-1.25	-29.589	-10.83	0.941	-0.033	-53.631	-40.418
	O=C(Cn1cc(F)ccc1=O)NCC1CCC1	5860	5	-5.428	-0.319	-0.821	-1.416	-5.428	-2.164	-0.237	0	-2.295	-26.818	-2.023	0.912	0	-35.241	-28.841
EN873	O=C1Nc2ccccc2C(C1)C(=O)Nc1cc(C(=O)N)c(cc1F)F	2123	4	-5.426	-0.217	-0.635	-1.286	-5.426	-0.677	-0.539	0	-1.692	-30.221	-9.595	0.478	-0.046	-51.817	-39.815
F0508-1502	Brc1ccc(cc1)n1c(CNC(=O)c2cccc3c2cccc3)nnc1SCC(=O)Nc1ccccc1F	4599	10	-5.423	-0.143	-0.48	-1.169	-5.423	-2.11	-0.32	0	-0.211	-38.565	-7.983	0.372	-0.028	-58.915	-46.548
OTV708	Brc1cccc(c1)C1C(=C(C)Nc2n1ncn2)C(=O)Nc1ccccc1C	796	3	-5.378	-0.199	-0.598	-1.252	-5.406	-2.552	-0.043	0	-1.199	-35.602	-1.093	0.332	0	-47.179	-36.695
	OC(=O)Cc1c(N)nc([nH]c1=O)C	6109	3	-5.404	-0.416	-0.977	-1.516	-5.404	-0.486	-0.715	0	-2.598	-18.744	-10.593	0.945	-0.024	-38.495	-29.337
PUBT135565962	Oc1cc(OP(=O)(O)O)c(cc1c1n[nH]c(=O)n1c1ccc2c(c1)ccn2C)C(C)C	2891	6	-5.339	-0.172	-0.541	-1.204	-5.402	-0.841	-0.663	0	-0.89	-29.162	-12.322	0.306	-0.009	-54.443	-41.485
F0514-4699	COc1ccc(cc1)C1CC(=NN1C(=O)CSc1nnc(n1c1cccc(c1C)C)CNC(=O)c1cccs1)c1cccs1	3419	12	-5.401	-0.123	-0.433	-1.129	-5.401	-2.536	0	0	-0.554	-44.129	-3.138	0.367	0	-61.833	-47.267
F1876-0974	NC(=O)Cn1cnc2c(c1=O)nnn2c1cc(C)cc(c1)C	4709	3	-5.401	-0.246	-0.688	-1.32	-5.401	-0.743	-0.115	0	-2.79	-29.394	-4.637	0.412	0	-44.51	-34.03
EN994	CNC(=O)c1ccc(c(c1)NC(=O)Cn1nc2n(c1=O)cccc2)C	2262	6	-5.397	-0.216	-0.631	-1.279	-5.397	-1.667	-0.233	0	-1.962	-36.224	-2.546	0.657	0	-50.685	-38.77
EN451	O=C(Cc1n[nH]c(=O)c2c1cccc2)NN1C(=O)NC2(C1=O)CCCCC2	1679	4	-5.391	-0.2	-0.599	-1.255	-5.392	-0.799	-0.763	0	-1.418	-30.835	-7.478	0.283	-0.03	-47.815	-38.313
F6548-3824	CCC(C(=O)Nc1cccc(c1)C)Sc1nc2ccccc2c2=NC(C(=O)n12)CCC(=O)NCc1cccs1	3066	12	-5.384	-0.138	-0.468	-1.154	-5.384	-3.067	0	0	-0.415	-44.672	-1.674	0.584	-0.001	-57.934	-46.347
EN549	CCOc1ccc(cc1)C1CCCN1CC(=O)Nc1cccc(c1)S(=O)(=O)N	1786	8	-4.551	-0.163	-0.494	-1.05	-5.372	-1.437	-0.85	0	-0.878	-29.342	-9.392	0.72	-0.051	-50.865	-38.734
F0561-0780	COc1ccc(cc1)n1nc2c(c1NC(=O)Cc1cccc3c1cccc3)CS(=O)C2	4055	6	-5.372	-0.173	-0.544	-1.212	-5.372	-2.347	-0.222	0	-1.152	-36.506	-1.66	0.427	-0.004	-49.725	-38.166
	OC(=O)C1ON=C(C1)c1cccnc1	5905	3	-5.371	-0.384	-0.925	-1.476	-5.371	-1.462	0	0	-2.895	-23.549	-4.732	0.873	0	-35.577	-28.282
	O=C(Cn1ccc(=O)[nH]c1=O)NC1CC1	5291	4	-5.369	-0.358	-0.883	-1.448	-5.369	-1.776	-0.009	0	-2.831	-22.78	-2.474	0.758	0	-32.748	-25.254
F0508-3377	O=C(COc1ccc(cc1Cl)Cl)NCc1nnc(n1c1ccccc1)SCC(=O)Nc1nc2c(s1)cccc2	3158	12	-5.329	-0.137	-0.463	-1.143	-5.364	-2.046	-0.228	0	-0.54	-47.307	-4.251	0.468	-0.016	-65.454	-51.558
F2057-0602	Fc1cccc(c1)c1nn2c(n1)scc2CCNC(=O)C(=O)Nc1ccc(cc1)C(=O)N	3360	9	-5.364	-0.168	-0.532	-1.201	-5.364	-1.315	-0.388	0	-0.902	-35.645	-10.089	0.784	-0.248	-59.003	-45.735
EN947	O=C(NN1C(=O)NC2(C1=O)CCCCC2)CSC1=Nc2c(CS1)cccc2	2204	5	-5.344	-0.198	-0.594	-1.244	-5.346	-1.43	-0.32	0	-1.36	-34.907	-5.665	0.36	-0.001	-49.843	-40.572
EN215	O=C(c1cnc2c(c1)[nH]c(=O)[nH]2)Nc1c(C)[nH]nc1C(F)F	1418	4	-5.339	-0.243	-0.68	-1.305	-5.341	-0.812	-0.636	0	-1.611	-23.716	-10.779	0.584	-0.064	-44.716	-34.495
PUBT439924	OC[C@H]1O[C@H]([C@@H]([C@@H]1O)O)[n+]1cccc(c1)C(=O)N	2873	6	-5.335	-0.296	-0.777	-1.371	-5.336	-0.414	-0.11	0	-2.104	-20.469	-14.756	0.54	-0.012	-45.164	-35.225
	OC(Cn1cc(Cl)c(=O)[nH]c1=O)COCc1ccc(cc1)Cl	5615	7	-5.336	-0.243	-0.68	-1.304	-5.336	-1.661	-0.604	0	-1.056	-30.472	-7.486	0.638	-0.006	-45.27	-37.958
PUBT126154	O=C1CNC(=O)[C@H]2N1CCC2	2911	0	-5.33	-0.485	-1.078	-1.569	-5.33	-1.125	-0.211	0	-2.717	-19.86	-1.845	0	-0.007	-28.229	-21.705
EN75	NC(=O)C1CCCN(C1)c1ncccc1CNCC1CCC=CC1	1228	6	-5.315	-0.221	-0.639	-1.272	-5.328	-1.194	-0.309	0	-1.567	-30.668	-9.447	0.693	0	-51.788	-40.115
F2258-0876	OCc1cnc(n1CC(=O)NCc1ccc(cc1)C)SCC(=O)Nc1cccc(c1)C(F)(F)F	3469	13	-3.544	-0.104	-0.338	-0.783	-5.324	-1.621	-0.304	0	-0.866	-32.428	-12.017	0.92	-0.029	-58.229	-44.445
	O=c1[nH]c(=O)[nH]cc1N1CCOCC1	5966	1	-5.324	-0.38	-0.917	-1.463	-5.324	-0.565	-0.608	0	-2.6	-17.331	-7.346	0.418	0	-32.556	-24.677
OTV489	O=C(c1c(sc2c1CCC2)n1cnnn1)NCc1ccccc1F	548	5	-5.324	-0.222	-0.64	-1.274	-5.324	-1.34	-0.185	0	-2.163	-35.616	-3.331	0.644	0	-51.115	-38.947
EN674	O=C(Nc1cccc2c1ccnc2)NC(C(=O)N)Cc1ccccc1	1932	7	-5.281	-0.211	-0.618	-1.252	-5.302	-1.363	-0.608	0	-1.129	-27.823	-9.376	0.675	-0.079	-47.331	-37.198
F0507-1953	O=C(Nc1nc2c(s1)cccc2)CSc1nnc(n1c1cccc(c1)C(F)(F)F)CNC(=O)c1cccc(c1)C	4604	11	-5.26	-0.131	-0.45	-1.122	-5.295	-2.727	-0.187	0	-0.179	-45.207	-2.52	0.453	-0.017	-57.989	-47.726
	Nc1ncccc1CC(=O)O.Cl	5979	3	-5.292	-0.481	-1.07	-1.557	-5.292	-1.348	-0.304	0	-2.7	-19.026	-8.347	1.277	-0.014	-35.29	-27.373
	O=C(Nc1c[nH]nc1)NC1CCN(CC1)S(=O)(=O)C	5357	5	-5.291	-0.278	-0.743	-1.341	-5.291	-0.776	-0.687	0	-1.526	-25.444	-10.783	0.66	-0.073	-45.775	-36.228
	OCc1nc2c(n1CC(c1cccc(c1)C(F)(F)F)O)cccc2	5736	7	-5.289	-0.22	-0.636	-1.266	-5.289	-1.31	-0.608	0	-1.761	-26.999	-6.004	0.668	-0.028	-42.603	-33.003
EN129	OC1CN(C(C1)c1cc(F)ccc1F)C(=O)c1ccc(nc1)C(=O)N	1300	5	-5.288	-0.212	-0.618	-1.253	-5.288	-1.377	-0.608	0	-1.576	-26.983	-5.651	0.473	-0.003	-42.212	-32.634
F6525-2246	O=C(Nc1c(F)cccc1F)NCc1cc(nn1C)c1cnccn1	3317	6	-5.284	-0.211	-0.618	-1.252	-5.284	-1.666	-0.514	0	-1.415	-28.285	-6.916	0.801	-0.039	-42.931	-35.201
EN54	CC(Cn1cncc1)NCc1cnc2n1cc(Br)cc2	1198	5	-4.056	-0.203	-0.551	-1.015	-5.284	-0.565	0	0	-1.748	-25.202	-14.522	0.501	-0.033	-53.791	-39.724
F3406-9639	O=C(Cn1c(N)nc(cc1=O)C)Nc1cc(F)cc(c1)F	4915	4	-5.283	-0.252	-0.694	-1.306	-5.283	-0.916	-0.538	0	-1.941	-24.638	-8.274	0.634	-0.049	-41.112	-32.912
PUBT33741	COc1cccc(c1)[C@@]1(O)CCCC[C@@H]1CN(C)C	2696	5	-5.275	-0.278	-0.741	-1.337	-5.277	-1.443	-0.32	0	-1.606	-22.039	-8.764	0.509	0	-41.173	-30.803
OTV453	O=C(N1CCc2c(C1)c1ccccc1[nH]2)CCc1c[nH]c2c1cccc2	514	4	-5.277	-0.203	-0.601	-1.239	-5.277	-1.809	-0.32	0	-1.069	-29.567	-5.936	0.322	-0.031	-46.613	-35.504
EN1070	O=C(NC(C(=O)OCC(=O)Nc1ccc(c(c1)Cl)C)Cc1c[nH]c2c1cccc2)COc1cccc(c1)C	2354	13	-5.276	-0.139	-0.467	-1.138	-5.276	-2.044	-0.517	0	-0.207	-38.813	-9.358	0.868	-0.033	-56.477	-48.17
F0772-0908	COc1cccc(c1)C(=O)NCc1nnc(n1c1cccc(c1)C(F)(F)F)SCC(=O)Nc1nccs1	4837	12	-5.275	-0.143	-0.475	-1.144	-5.275	-1.934	-0.279	0	-0.651	-44.972	-5.02	0.62	-0.03	-62.798	-49.992
EN1115	O=C(C1CCCc2c1nccc2)Nc1cc(ccc1F)C(=O)N	2400	4	-5.041	-0.219	-0.623	-1.219	-5.273	-1.404	-0.32	0	-1.682	-27.44	-6.996	0.564	-0.01	-46.643	-34.436
PUBT5311068	Cc1cccc(c1C)[C@@H](c1cnc[nH]1)C	2828	2	-4.554	-0.304	-0.749	-1.228	-5.273	-1.946	-0.32	0	-2.494	-19.224	-2.447	0.815	0	-28.865	-21.671
	Cc1ccc(c(c1)C(Cn1nc(ccc1=O)C(F)(F)F)O)C	5766	5	-5.27	-0.24	-0.671	-1.288	-5.27	-2.172	-0.295	0	-1.545	-26.321	-3.358	0.571	-0.009	-38.005	-29.679
EN676	CC(C(c1ccc(cc1)F)O)NC(=O)c1nc2ccccc2c(=O)[nH]1	1935	6	-5.243	-0.21	-0.613	-1.243	-5.267	-1.38	-0.338	0	-1.304	-29.886	-8.161	0.488	-0.014	-47.777	-38.047
PUBT135457951	CCc1c(O)c2C(=O)C(=C(C(=O)c2c(c1O)O)O)O	2966	5	-4.074	-0.214	-0.572	-1.033	-5.265	-0.743	-0.036	0	-1.883	-18.884	-11.059	0	0	-38.932	-29.944
F6403-0912	O=C(N(c1ccccc1)Cc1cnc2n1cccc2)CSCc1ccccc1	3145	8	-5.1	-0.182	-0.553	-1.177	-5.263	-2.547	-0.32	0	-1.297	-31.091	-3.015	0.908	0	-40.98	-34.106
PUBT5206	FCOC(C(F)(F)F)C(F)(F)F	2674	4	-5.255	-0.438	-1.002	-1.508	-5.255	-1.016	0	0	-3.661	-16.015	-1.091	0.408	-0.021	-22.064	-17.106
F6469-1774	O=C(Nc1ccccc1c1nc2n(c1)cccc2)Cn1ncnc1	3936	5	-4.095	-0.171	-0.492	-0.98	-5.254	-1.191	-0.388	0	-1.85	-25.341	-8.304	0.732	-0.044	-46.467	-33.644
	OCCc1cc(C(=O)N)c(=O)[nH]c1C(F)(F)F	5055	5	-5.252	-0.309	-0.794	-1.37	-5.252	-0.297	-0.638	0	-2.119	-24.01	-10.255	0.559	-0.018	-44.121	-34.264
EN1121	NC(=O)CCN(C(=O)C1CSc2c(O1)cccc2)c1ccc(cc1)F	2406	6	-5.246	-0.21	-0.614	-1.243	-5.246	-1.37	-0.608	0	-1.087	-22.578	-11.717	0.738	-0.033	-42.085	-34.295
F6541-4704	OC1CCN(C1)c1nccc(c1)C(F)(F)F	5001	3	-5.244	-0.328	-0.826	-1.39	-5.244	-1.759	0	0	-2.473	-23.641	-0.979	0.318	0	-32.07	-24.62
EN384	O=C(Nc1ccc(cc1)F)CSc1ccccc1C(=O)OCC(=O)N1CCNC1=O	1616	10	-5.243	-0.175	-0.543	-1.191	-5.243	-1.789	-0.32	0	-1.177	-38.636	-5.603	0.855	-0.039	-55.738	-44.239
	OCCn1nc(c2c1nc(cc2C(=O)O)c1ccco1)C	5320	6	-5.241	-0.25	-0.689	-1.296	-5.241	-1.317	-0.308	0	-1.942	-25.613	-8.498	0.881	0	-39.83	-34.111
EN220	CO[C@H]1C[C@H](N(C1)c1ncnc(c1)C)CNC(=O)c1cccc(n1)C(=O)NC	1426	8	-4.276	-0.153	-0.464	-0.987	-5.235	-1.315	-0.608	0	-1.164	-25.539	-10.795	0.786	-0.037	-48.212	-36.334
F6548-1618	O=C(CSc1nc2ccccc2c2=NC(C(=O)n12)CCC(=O)NCc1cccs1)NCc1ccccc1Cl	3774	12	-5.234	-0.138	-0.463	-1.129	-5.234	-2.16	-0.185	0	-0.31	-45.451	-5.604	0.564	-0.03	-64.07	-51.055
EN889	O=C(CN1CCC(=O)Nc2c1ccc(c2)F)Nc1cccc2c1C(=O)c1ccccc1C2=O	2142	4	-5.231	-0.159	-0.508	-1.163	-5.231	-1.103	-0.552	0	-1.105	-35.112	-6.062	0.203	-0.01	-53.398	-41.174
EN788	CCN1CCC[C@H]([C@@H]1c1cnn(c1)C)CN(C(c1ccc(cc1)F)C(=O)N)C	2053	7	-3.881	-0.139	-0.421	-0.896	-5.227	-0.738	-0.32	0	-1.025	-24.232	-16.002	0.514	-0.045	-51.805	-40.234
OTV183	c1ccc2c(c1)c(Nc1ccc3c(c1)nc[nH]3)c1c(n2)cccc1.Cl	233	2	-3.461	-0.144	-0.416	-0.828	-5.226	-1.567	-0.162	0	-1.509	-24.499	-7.557	0.38	-0.009	-43.512	-32.056
EN650	Clc1ccc(cc1)C1N(CCc2c1ccs2)C(=O)[C@H]1CC[C@H](O1)C(=O)N	1905	4	-5.219	-0.201	-0.595	-1.226	-5.219	-1.674	-0.32	0	-0.995	-35.853	-5.466	0.383	0	-53.646	-41.319
PUBT26879	C1CN2C(=N[C@H](C2)c2ccccc2)S1	2754	1	-4.005	-0.286	-0.689	-1.1	-5.217	-2.333	0	0	-2.277	-20.508	0.16	0.394	0	-26.597	-20.348
EN374	NC(=O)CCSc1nnc(n1c1ccccc1)c1ccc2c(c1)OCO2	1607	6	-5.211	-0.2	-0.594	-1.224	-5.211	-2.292	-0.16	0	-1.369	-26.914	-4.041	0.71	-0.147	-40.645	-30.956
EN244	NC(=O)COc1cccc(c1)n1c2nc3c(n2c(c1C)C)c(=O)n(c(=O)n3C)C	1457	4	-5.209	-0.18	-0.552	-1.193	-5.209	-0.72	-0.532	0	-1.469	-31.009	-8.622	0.374	-0.018	-51.511	-39.631
EN213	CO[C@H]1CN(C(C1)c1ncc[nH]1)C(=O)CCn1cnc2c1cccc2	1415	6	-3.443	-0.138	-0.403	-0.816	-5.205	-1.109	-0.119	0	-1.56	-27.112	-11.259	0.65	-0.023	-47.972	-38.371
F6548-4084	COc1cccc(c1)NC(=O)CSc1nc2ccccc2c2=NC(C(=O)n12)CC(=O)NCCc1ccccc1	4036	12	-5.204	-0.133	-0.452	-1.116	-5.204	-2.431	-0.192	0	-0.26	-43.845	-5.477	0.705	-0.012	-60.464	-49.322
F2668-0071	O=C1CCc2c3N1CCCc3cc(c2)NS(=O)(=O)C	3613	2	-5.18	-0.273	-0.727	-1.313	-5.184	-1.192	-0.32	0	-1.927	-24.31	-3.53	0	0	-36.604	-27.839
EN17	CNC(=O)c1ccn(n1)C1CCCN(C1)CCCn1cncc1	1143	7	-4.748	-0.206	-0.587	-1.148	-5.184	-1.056	-0.369	0	-2.177	-25.588	-7.233	0.919	-0.138	-43.39	-32.821
EN652	NC(=O)CCN1C(=O)NC(C1=O)(C)c1cccc(c1)C(F)(F)F	1908	5	-5.182	-0.225	-0.641	-1.253	-5.182	-0.961	-0.32	0	-2.151	-26.9	-6.161	0.52	0	-41.406	-33.061
	OC(=O)Cc1csc(n1)N1CCNC1=O	5884	4	-5.182	-0.345	-0.852	-1.397	-5.182	-1.113	-0.492	0	-2.391	-23.956	-6.504	0.988	0	-39.286	-30.46
F6754-7010	NC(=O)C1CCN(CC1)c1ccnc2c1ccc(c2)C(F)(F)F	4988	3	-4.177	-0.182	-0.517	-1.01	-5.179	-0.637	-0.545	0	-1.606	-25.187	-8.535	0.179	-0.031	-41.905	-33.722
F6548-1638	COc1ccc(cc1Cl)NC(=O)CSc1nc2ccccc2c2=NC(C(=O)n12)CCC(=O)NCc1ccc(cc1)F	3400	12	-5.173	-0.126	-0.435	-1.097	-5.173	-1.803	-0.228	0	-0.346	-43.909	-7.079	0.482	-0.022	-63.528	-50.988
	O=C1CC[C@@H](C(N1)c1cnn(c1)C)N	5552	1	-5.17	-0.369	-0.89	-1.421	-5.17	-1.622	0	0	-2.858	-25.53	1.058	0.429	0	-31.743	-24.472
EN352	CC(N(C(=O)CCS(=O)(=O)c1ccccc1)Cc1nc2ccccc2c(=O)[nH]1)C	1582	8	-3.572	-0.123	-0.378	-0.818	-5.168	-1.476	-0.447	0	-1.002	-33.075	-7.772	0.577	0	-47.862	-40.847
F6782-5895	COc1cccc(c1)Cn1nc2n(c1=O)ccnc2n1cncc1	4968	4	-3.405	-0.142	-0.409	-0.815	-5.168	-2.178	0	0	-1.585	-30.093	-2.891	0.537	-0.004	-43.353	-32.984
EN1044	CCc1nnc([nH]1)C1CN(Cc2c1n[nH]c2)C(=O)C1(CCC1)c1ccccc1C	2321	5	-4.513	-0.156	-0.478	-1.033	-5.165	-1.293	-0.668	0	-1.468	-25.634	-6.173	0.512	-0.041	-36.27	-31.807
F0920-6624	O=C(NCc1cccs1)CCC1N=c2n(C1=O)c(SCC(=O)N)nc1c2cccc1	3734	9	-5.165	-0.172	-0.535	-1.174	-5.165	-1.879	-0.635	0	-0.442	-34.074	-7.921	0.717	-0.035	-53.17	-41.995
EN134	O=C(Cc1ccccc1C(=O)N)Nc1cccc(c1)c1[nH]nc(n1)C1CC1	1308	7	-3.05	-0.113	-0.339	-0.71	-5.163	-1.499	-0.379	0	-1.609	-28.732	-7.474	0.882	0	-46.425	-36.205
EN530	O=C(CN1C(C)CCc2c1cccc2)Nc1cc(cc(c1)C(=O)N)C(=O)N	1765	6	-5.158	-0.191	-0.573	-1.201	-5.162	-1.695	-0.32	0	-1.296	-30.199	-6.03	0.573	-0.01	-44.425	-36.229
PUBT10364	CC(c1ccc(c(c1)O)C)C	2539	2	-5.162	-0.469	-1.044	-1.519	-5.162	-1.485	-0.263	0	-2.25	-16.814	-2.159	0	0	-24.004	-18.974
	Cc1nn(c(n1)C)C1CCCNC1	5890	1	-5.161	-0.397	-0.933	-1.448	-5.161	-1.487	-0.32	0	-2.548	-17.675	-2.709	0.485	0	-23.108	-20.384
OTV734	N#C/C(=C(\c1ccc(o1)c1cccc(c1)C(F)(F)F)/O)/c1nc2ccccc2c(=O)[nH]1	835	6	-3.694	-0.119	-0.374	-0.833	-5.161	-1.628	-0.281	0	-1.164	-29.387	-6.423	0.442	-0.097	-43.295	-35.81
	Cc1[nH]nc(n1)C1CNCCO1.Cl	6088	1	-5.16	-0.43	-0.985	-1.481	-5.16	-0.608	-0.32	0	-2.933	-18.548	-6.099	0.543	0	-32.103	-24.648
EN1049	COCCN(c1c(=O)[nH]c(=O)n(c1N)Cc1ccccc1)C(=O)CSc1nc2ccccc2c(=O)n1c1ccc(cc1F)F	2328	11	-5.158	-0.117	-0.414	-1.078	-5.158	-1.364	-0.438	0	-0.857	-43.063	-5.077	0.416	0	-60.427	-48.139
	CCN(c1c(N)n(CCCC)c(=O)[nH]c1=O)C(=O)C1=COCCO1	5300	7	-5.158	-0.215	-0.62	-1.235	-5.158	-1.031	-0.769	0	-1.487	-26.778	-8.86	0.826	-0.03	-43.777	-35.638
EN103	OC[C@@H]1C[C@@H](CN1C(=O)Cn1c(=O)n(c2c1cccc2)CC)F	1271	6	-5.155	-0.224	-0.637	-1.247	-5.155	-1.701	-0.32	0	-1.719	-26.936	-5.278	0.724	0	-40.37	-32.214
OTV158	N#Cc1c(C)c(CCC(=O)NCc2cccnc2)c(=O)n2c1[nH]c1c2cccc1	200	7	-2.439	-0.084	-0.258	-0.559	-5.153	-1.403	-0.32	0	-1.307	-28.716	-8.712	0.655	-0.034	-47.653	-37.428
EN1051	COc1ccccc1NS(=O)(=O)c1cccc(c1)Nc1nc2ccccc2nc1NS(=O)(=O)c1cccc(c1)C	2330	9	-5.087	-0.127	-0.435	-1.085	-5.15	-2.837	0	0	0	-44.097	-3.353	0.409	-0.013	-59.615	-47.45
	O=C(C1CCC1)Nc1scc(n1)CC(=O)N	5605	5	-5.148	-0.322	-0.811	-1.365	-5.148	-1.583	-0.28	0	-2.176	-25.49	-6.207	1.207	-0.111	-41.079	-31.697
PUBT33613	O=C([C@@H](c1ccc(cc1)O)N)N[C@@H]1C(=O)N2[C@@H]1SC([C@@H]2C(=O)O)(C)C	2597	6	-4.954	-0.198	-0.579	-1.174	-5.147	-1.131	-0.807	0	-1.202	-26.102	-8.533	0.579	0	-45.14	-34.635
EN689	O=C(c1ccc2c(n1)[nH]c(=O)[nH]2)N1CC2(C1)CCCC2	1949	2	-5.141	-0.257	-0.698	-1.287	-5.144	-1.283	-0.32	0	-2.232	-30.053	-1.927	0.483	0	-40.924	-31.98
EN902	O=C(c1cccc2c1C(=O)c1ccccc1C2=O)OCc1cccc(c1)[N+](=O)[O-]	2157	5	-5.143	-0.177	-0.545	-1.178	-5.143	-2.516	0	0	-1.418	-34.63	0.88	0.389	0	-43.705	-33.75
EN692	Cc1ccc(cc1)c1nnc(n1CC(=O)Nc1cccc(c1)C(=O)C)S	1951	6	-5.005	-0.192	-0.57	-1.175	-5.136	-1.895	-0.282	0	-1.602	-29.424	-4.037	0.72	0	-43.896	-33.462
F6791-5994	CSc1nc(cc(n1)C1CCC1)N1CCNC(=O)C1	5002	3	-5.135	-0.27	-0.721	-1.302	-5.135	-2.302	0	0	-1.766	-25.251	-1.794	0.465	0	-33.59	-27.045
EN145	O=C(NC(c1ccc2c(c1)CCC(=O)N2)C)NC1CCN(C1=O)C(C)C	1330	6	-5.135	-0.197	-0.585	-1.206	-5.135	-1.447	-0.608	0	-1.254	-30.819	-5.506	0.596	-0.055	-44.01	-36.325
EN627	CSCc1nc2c(n1CC(=O)NCc1nnc3n1cccc3)cccc2	1880	7	-3.077	-0.118	-0.351	-0.723	-5.13	-0.911	-0.32	0	-1.514	-28.585	-10.869	0.713	-0.04	-51.74	-39.454
EN81	O=C(N1CCCC1c1nc(c([nH]1)C)c1ccccc1)CCc1nnc[nH]1	1235	6	-4.632	-0.178	-0.528	-1.088	-5.129	-1.354	-0.32	0	-1.557	-30.776	-7.167	0.772	-0.056	-50.579	-37.943
EN1027	O=C(Cc1nc2c(n1C)cccc2)NNC(=O)c1cc(ccc1C)S(=O)(=O)N1CCOCC1	2305	8	-3.287	-0.1	-0.319	-0.731	-5.123	-1.604	-0.2	0	-0.752	-34.688	-9.407	0.724	-0.146	-59.134	-44.095
EN254	Fc1ccc(cc1)C(NC(C(=O)Nc1cccc(c1)C(=O)C)c1ccccc1)C	1470	8	-4.44	-0.153	-0.47	-1.017	-5.122	-1.287	-0.608	0	-0.979	-28.264	-9.55	0.637	-0.039	-46.464	-37.814
F0396-0204	O=C(Cc1cccc2c1cccc2)Nc1c2CSCc2nn1c1ccc(cc1)Cl	3574	5	-5.118	-0.176	-0.542	-1.172	-5.118	-2.578	-0.178	0	-0.786	-32.818	-2.522	0.449	-0.005	-45.447	-35.34
F1889-0576	CC(Cn1c(nc2c1c(=O)[nH]c(=O)n2C)N1CCCC1)CSc1ncccn1	3916	6	-3.951	-0.141	-0.429	-0.912	-5.114	-1.07	-0.482	0	-1.21	-29.43	-9.868	0.606	-0.006	-49.365	-39.299
F6548-3909	O=C(CSc1nc2ccccc2c2=NC(C(=O)n12)CC(=O)NCc1ccco1)NCc1ccco1	4307	11	-5.114	-0.146	-0.478	-1.123	-5.114	-2.349	-0.14	0	-0.665	-44.685	-3.182	0.758	-0.006	-60.889	-47.867
	CNC(=O)Cn1cc(cn1)N	6077	3	-5.112	-0.465	-1.034	-1.504	-5.112	-1.153	-0.32	0	-3.15	-24.771	-3.342	1.25	0	-36.605	-28.114
EN283	CCOC(=O)C=c1sc(=Cc2ccccc2Cl)c(=O)n1CC(=O)OC	1504	7	-5.112	-0.204	-0.598	-1.212	-5.112	-1.761	-0.239	0	-1.634	-30.312	-3.303	0.533	0	-39.404	-33.615
EN1100	O=C(C(Sc1nc2c([nH]1)cc(cn2)Cl)C)Nc1cc(F)ccc1F	2388	5	-2.616	-0.109	-0.314	-0.626	-5.109	-0.907	-0.587	0	-1.566	-25.369	-7.7	0.427	-0.054	-40.709	-33.069
F2007-0006	O=C(N1CCCCCC1)CSc1ccc2n(n1)c(CCNC(=O)c1ccccc1)nn2	4106	9	-5.108	-0.165	-0.518	-1.152	-5.108	-2.21	-0.358	0	-0.598	-37.195	-5.146	0.726	-0.037	-53.548	-42.341
F2153-0010	OC(=O)c1ccc(=O)n(c1)Cc1cccc(c1)C(F)(F)F	3716	4	-5.106	-0.243	-0.671	-1.263	-5.107	-1.219	-0.16	0	-2.325	-22.65	-4.581	0.417	0	-36.622	-27.231
F0648-0812	NC(=O)CSc1nnc(n1c1ccc(cc1)Cl)Cc1cc(=O)[nH]c(=O)[nH]1	3445	6	-5.08	-0.195	-0.579	-1.193	-5.107	-0.85	-0.88	0	-1.104	-31.558	-8.699	0.633	-0.023	-51.302	-40.256
F0648-0065	O=C(NC1CCCC1)CSc1nnc(n1c1ccccc1)Cc1cc(=O)[nH]c(=O)[nH]1	3364	8	-3.244	-0.108	-0.336	-0.737	-5.103	-1.091	-0.927	0	-0.955	-33.548	-8.064	0.767	-0.01	-53.393	-41.612
PUBT44123754	Nc1[n+](cccc1c1onc(c1)Cc1ccc(cc1)COc1ccccn1)CO[P@](=O)(O)[O-]	2986	10	-3.982	-0.121	-0.387	-0.886	-5.102	-1.944	-0.113	0	-0.215	-39.295	-11.011	0.828	-0.042	-67.249	-50.306
EN164	Cc1ccc(c(c1)C(=O)NCc1nc2c([nH]1)nccc2)S(=O)(=O)N	1355	5	-4.844	-0.202	-0.582	-1.16	-5.098	-1.708	-0.285	0	-1.11	-29.838	-6.239	0.478	-0.045	-46.139	-36.077
EN81	O=C(N1CCCC1c1nc(c([nH]1)C)c1ccccc1)CCc1nnc[nH]1	1241	6	-2.674	-0.103	-0.305	-0.628	-5.096	-1.547	-0.277	0	-1.462	-27.997	-7.656	0.772	-0.034	-45.647	-35.654
EN435	S=C(Nc1c(cnn1c1ccc(cc1)S(=O)(=O)N)C(=O)N)NC(=O)c1cccc(c1)[N+](=O)[O-]	1665	9	-3.539	-0.107	-0.344	-0.787	-5.092	-0.734	-0.505	0	-0.996	-36.745	-10.025	0.509	-0.025	-58.618	-46.771
F0016-0152	O=C(Nc1ccccc1Cl)CC1Nc2ccccc2NC1=O	3101	4	-5.091	-0.231	-0.648	-1.245	-5.091	-1.491	-0.514	0	-1.356	-26.81	-4.744	0.373	-0.051	-38.299	-31.554
F6548-1630	CCCCNC(=O)CCC1N=c2n(C1=O)c(SCC(=O)Nc1cccc(c1)Cl)nc1c2cccc1	4171	12	-5.09	-0.145	-0.476	-1.117	-5.09	-2.461	-0.473	0	-0.17	-38.782	-5.421	0.782	-0.015	-52.797	-44.203
F0686-0292	O=C(c1ccccc1)NCCc1csc(n1)c1ccc(cc1)C(F)(F)F	3841	7	-5.09	-0.196	-0.58	-1.195	-5.09	-1.832	-0.32	0	-1.149	-30.692	-6.073	0.683	-0.026	-46.604	-36.765
	CC(Cn1cncc1)NC(=O)C1CC1	5782	5	-5.087	-0.363	-0.876	-1.398	-5.087	-1.552	-0.32	0	-2.802	-21.085	-4.377	1.297	0	-32.559	-25.462
	OCCn1c(=O)oc2c1cccc2	5925	3	-5.087	-0.391	-0.92	-1.427	-5.087	-1.407	-0.32	0	-2.477	-17.77	-3.232	0.49	0	-27.292	-21.002
PUBT2083	OCc1cc(ccc1O)[C@@H](CNC(C)(C)C)O	2744	8	-5.086	-0.299	-0.769	-1.327	-5.086	-1.327	-0.608	0	-1.771	-20.496	-10.358	1.198	0	-39.957	-30.854
EN760	Clc1cc(NC(=O)N2CCCC(C2)C(=O)N)cc(c1)C(F)(F)F	2023	5	-5.085	-0.221	-0.629	-1.23	-5.085	-0.681	-0.608	0	-1.389	-21.224	-11.82	0.467	-0.04	-41.823	-33.044
	CCNC(=O)Cn1c(=O)c(C#N)cn(c1=O)C1CC1	5034	6	-5.085	-0.268	-0.714	-1.289	-5.085	-1.245	-0.224	0	-2.859	-27.322	-2.811	1.031	0	-37.524	-30.132
F2927-1346	CCc1cccc(c1NC(=O)Cn1nc(c2ccco2)c2c(c1=O)nc(s2)N1CCCC1)C	4575	7	-5.084	-0.154	-0.494	-1.131	-5.084	-2.644	-0.191	0	-0.328	-38.239	-3.813	0.563	0	-50.914	-42.052
F3406-5757	O=C(Cn1nc2n(c1=O)ccnc2N1CCN(CC1)c1ccccc1C)Nc1cccc(c1)C(=O)C	3961	7	-4.937	-0.137	-0.453	-1.077	-5.082	-2.045	-0.13	0	-0.994	-43.838	-1.581	0.517	-0.002	-58.616	-45.419
OTV455	Fc1ccc2c(c1)c1CN(CCc1[nH]2)C(=O)C(Cc1c[nH]c2c1cccc2)C	516	4	-5.082	-0.181	-0.551	-1.173	-5.082	-1.709	-0.32	0	-0.849	-28.739	-6.684	0.275	-0.038	-46.016	-35.423
PUBT5281614	Oc1ccc2c(c1)oc(c(c2=O)O)c1ccc(c(c1)O)O	2643	5	-5.047	-0.24	-0.663	-1.248	-5.077	-0.817	-0.295	0	-1.457	-20.322	-11.422	0.222	0	-40.318	-31.744
EN993	COc1ccc(cc1NC(=O)CSc1ncc2n1cccc2)NC(=O)C	2261	8	-3.088	-0.119	-0.352	-0.725	-5.074	-1.066	-0.52	0	-1.412	-24.989	-9.313	0.7	-0.129	-45.392	-34.302
EN306	O=C(CN1C(=O)NC2(C1=O)CCCC2)Nc1cc(cc(c1)C(F)(F)F)C(F)(F)F	1534	6	-5.071	-0.175	-0.537	-1.161	-5.071	-1.641	-0.32	0	-1.36	-24.477	-5.048	0.332	-0.101	-35.642	-29.524
	Clc1cc2nnn(c2cc1Cl)CC(O)(C)C	5739	3	-5.066	-0.317	-0.798	-1.343	-5.066	-1.606	-0.32	0	-1.793	-20.687	-3.825	0.262	-0.001	-31.358	-24.512
EN56	NC(=O)C1CCC(N(C1)C(=O)Nc1cccc(c1C)C(F)(F)F)C	1201	5	-5.066	-0.211	-0.609	-1.213	-5.066	-0.704	-0.613	0	-1.468	-17.736	-12.143	0.483	-0.055	-35.557	-29.879
F6513-5595	O=C(c1cccc2c1cccc2)NCc1cnn2c1CCCC2	4769	4	-5.064	-0.22	-0.626	-1.224	-5.064	-1.73	-0.191	0	-1.502	-31.117	-2.975	0.396	-0.035	-43.744	-34.093
F6548-3714	CCC(C(=O)Nc1cccc(c1)C)Sc1nc2ccccc2c2=NC(C(=O)n12)CCC(=O)NCc1ccc(cc1)F	3183	12	-5.062	-0.123	-0.426	-1.074	-5.062	-2.213	-0.279	0	-0.422	-41.783	-3.936	0.547	-0.015	-55.524	-45.719
EN941	CCOC(=O)Nc1ccc2c(c1)oc(=O)cc2COC(=O)CNS(=O)(=O)c1cccc(c1)Br	2197	11	-5.058	-0.153	-0.492	-1.125	-5.06	-1.718	-0.413	0	-0.429	-37.792	-7.188	0.639	-0.171	-56.135	-44.98
PUBT41684	CC(=O)Oc1ccccc1C(=O)Nc1ncc(s1)[N+](=O)[O-]	2672	6	-5.052	-0.241	-0.664	-1.249	-5.059	-1.444	-0.32	0	-1.692	-28.636	-6.238	0.783	-0.02	-42.93	-34.875
	O=C(Cn1ccc(n1)C(F)(F)F)NC1CC1	5675	5	-5.057	-0.316	-0.797	-1.341	-5.057	-1.786	-0.147	0	-2.308	-21.286	-4.656	0.946	0	-34.5	-25.942
F2258-0876	OCc1cnc(n1CC(=O)NCc1ccc(cc1)C)SCC(=O)Nc1cccc(c1)C(F)(F)F	3468	13	-5.021	-0.148	-0.478	-1.109	-5.051	-1.434	-0.807	0	-0.612	-33.08	-9.587	0.924	-0.029	-54.869	-42.668
EN674	O=C(Nc1cccc2c1ccnc2)NC(C(=O)N)Cc1ccccc1	1933	7	-3.047	-0.122	-0.356	-0.722	-5.05	-1.596	-0.32	0	-1.382	-31.029	-5.794	0.671	-0.002	-47.91	-36.823
EN1115	O=C(C1CCCc2c1nccc2)Nc1cc(ccc1F)C(=O)N	2401	4	-4.38	-0.19	-0.542	-1.059	-5.048	-1.337	-0.43	0	-1.668	-27.43	-5.163	0.568	-0.034	-42.612	-32.592
EN42	OCc1nnn(c1)[C@@H]1CCCC[C@@H]1NCc1cnc2c(c1)c(C)nn2C	1179	6	-4.86	-0.187	-0.554	-1.141	-5.048	-1.462	-0.32	0	-1.085	-27.32	-10.196	0.753	-0.039	-48.398	-37.516
F0648-0724	COc1ccc(cc1)NC(=O)CSc1nnc(n1c1ccc(cc1)F)Cc1cc(=O)[nH]c(=O)[nH]1	4312	9	-3.187	-0.094	-0.304	-0.704	-5.046	-0.926	-0.854	0	-0.681	-35.762	-9.729	0.7	-0.037	-58.318	-45.492
EN602	N#Cc1c2CCCCc2c(n2c1nc1c2cccc1)NCc1cccnc1	1851	4	-2.667	-0.099	-0.296	-0.621	-5.045	-1.313	-0.111	0	-1.298	-26.699	-9.337	0.456	-0.044	-45.986	-36.036
EN455	O=c1cc(COC(=O)c2cc(=O)[nH]c3c2cccc3)c2c(o1)cc1c(c2)CCC1	1682	4	-5.039	-0.174	-0.534	-1.154	-5.045	-1.114	-0.523	0	-0.859	-32.817	-7.784	0.26	0	-51.647	-40.601
	O=C(CC(C)(C)C)Nc1scc(n1)CC(=O)N	5258	6	-5.043	-0.297	-0.763	-1.316	-5.043	-1.141	-0.531	0	-2.17	-26.66	-6.314	1.08	0	-42.643	-32.974
OTV996	Cc1cc(O)c(c(=O)o1)C1=Nc2ccccc2NC(C1)c1ccc(cc1)[N+](=O)[O-]	1111	4	-2.412	-0.083	-0.256	-0.552	-5.042	-1.122	-0.32	0	-0.734	-26.6	-11.625	0.254	-0.046	-50.245	-38.225
F0514-4047	O=C(NCc1nnc(n1c1cccc(c1)Cl)SCC(=O)N1N=C(CC1c1ccc(cc1)C)c1cccs1)COc1ccccc1	4570	13	-5.041	-0.112	-0.398	-1.049	-5.041	-2.693	0	0	-0.282	-46.549	-1.16	0.436	0	-58.77	-47.709
F3164-0628	OC1CN(c2cccc(c2)C)c2n(C1)c1c(=O)n(CCN3CCCCC3)c(=O)n(c1n2)C	3245	5	-4.256	-0.133	-0.422	-0.953	-5.04	-1.914	-0.32	0	-0.845	-33.177	-4.567	0.415	-0.032	-47.313	-37.744
EN81	O=C(N1CCCC1c1nc(c([nH]1)C)c1ccccc1)CCc1nnc[nH]1	1236	6	-4.038	-0.155	-0.46	-0.948	-5.04	-1.678	-0.302	0	-1.391	-27.851	-6.837	0.772	-0.023	-44.85	-34.687
	OCCn1cnc2c1c(=O)n(C)c(=O)n2C	6007	3	-5.037	-0.315	-0.793	-1.335	-5.037	-0.766	-0.255	0	-3.017	-24.844	-2.872	0.674	0	-35.629	-27.716
F3406-5686	CC1CCCN(C1)c1nccn2c1nn(c2=O)CC(=O)Nc1ccc(cc1F)Cl	4785	5	-5.034	-0.174	-0.533	-1.153	-5.034	-2.634	0	0	-1.164	-34.004	0.093	0.451	0	-43.474	-33.911
PUBT74270	NCCNc1ccccc1	2867	3	-5.033	-0.503	-1.084	-1.524	-5.033	-1.662	-0.32	0	-2.25	-13.428	-5.877	0.753	0	-25.583	-19.305
EN825	O=C(Nc1cccc2c1CCN(C2)CC(c1ccccc1)O)Nc1ccccc1	2085	8	-2.795	-0.096	-0.296	-0.64	-5.03	-2.183	-0.32	0	-1.012	-35.683	-3.397	0.778	0	-40.509	-39.08
F3234-0222	OCCn1c(C)cn2c1nc1c2c(=O)n(c(=O)n1C)Cc1ccccc1Cl	3665	5	-5.027	-0.186	-0.559	-1.17	-5.027	-1.541	-0.32	0	-1.775	-31.659	-2.149	0.518	-0.004	-42.871	-33.808
	CC(C(=O)Nc1scc(n1)CC(=O)N)C	5138	5	-5.026	-0.335	-0.826	-1.355	-5.026	-1.463	-0.318	0	-2.234	-23.631	-5.015	0.988	-0.064	-34.641	-28.645
	O=c1ccnc([nH]1)C1CCOCC1	6080	1	-5.026	-0.387	-0.909	-1.41	-5.026	-1.598	-0.262	0	-2.451	-19.401	-1.535	0.485	0	-26.802	-20.936
PUBT3113817	CSc1[nH]n2c(n1)nnc(c2=O)[N+](=O)[O-]	2914	2	-5.025	-0.335	-0.826	-1.355	-5.025	-0.911	0	0	-2.771	-24.574	-0.767	0	0	-32.469	-25.34
F6548-3671	O=C(NCc1ccccc1)CCC1N=c2n(C1=O)c(SCC(=O)NCc1ccco1)nc1c2cccc1	4325	12	-5.024	-0.136	-0.452	-1.09	-5.024	-2.558	-0.292	0	-0.147	-45.287	-3.397	0.772	-0.025	-61.263	-48.684
PUBT9916461	Clc1ccccc1C(=O)c1cccnc1c1nnn(c1c1ccncc1)Cc1cc(cc(c1)C(F)(F)F)C(F)(F)F	2960	8	-5.021	-0.122	-0.422	-1.065	-5.021	-2.275	0	0	-0.802	-41.239	-0.84	0.257	-0.013	-50.217	-42.079
	N#Cc1cnc(c(c1)Cl)N1CCOCC1C(=O)N	5525	3	-5.017	-0.279	-0.731	-1.29	-5.017	-0.816	-0.291	0	-2.045	-22.461	-6.402	0.251	-0.033	-36.388	-28.864
PUBT145996610	ONc1ccn(c(=O)n1)[C@@H]1O[C@@H]([C@H]([C@H]1O)O)COC(=O)C(C)C	2846	9	-5.016	-0.218	-0.62	-1.213	-5.016	-0.867	-0.535	0	-1.531	-24.039	-11.649	0.867	0	-44.673	-35.688
F5685-0084	O=C1NC(c2cccc(c2)O)c2c(N1)n(C)c(=O)n(c2=O)C	3429	2	-5.016	-0.228	-0.639	-1.226	-5.016	-0.898	-0.477	0	-1.796	-27.383	-4.426	0.201	-0.013	-40.947	-31.809
EN1051	COc1ccccc1NS(=O)(=O)c1cccc(c1)Nc1nc2ccccc2nc1NS(=O)(=O)c1cccc(c1)C	2331	9	-3.65	-0.091	-0.312	-0.778	-5.013	-2.939	0	0	0	-45.006	-1.291	0.411	-0.042	-57.623	-46.297
F0721-0091	O=C(Nc1nc2c(s1)cccc2)CSc1nnc(n1c1cccc(c1)C)CNC(=O)c1cccc(c1)F	3602	10	-4.977	-0.135	-0.448	-1.079	-5.012	-2.03	-0.194	0	-0.607	-44.746	-3.46	0.582	-0.007	-59.003	-48.206
	O=c1[nH]c(=O)[nH]nc1N1CCOCC1	5657	1	-5.012	-0.358	-0.863	-1.377	-5.012	-1.201	0	0	-2.843	-24.965	-0.892	0.415	0	-32.819	-25.857
OTV986	O=c1[nH]c(=O)n(c2c1[nH]c(n2)N1CCN(CC1)Cc1ccccc1)C	1092	3	-2.328	-0.093	-0.272	-0.552	-5.012	-0.851	-0.438	0	-1.699	-28.312	-7.305	0.488	0	-47.427	-35.616
OTV26	Oc1ccc(cc1)C1NC(=NC(=N1)c1ccccc1)c1ccccc1	34	4	-4.071	-0.163	-0.476	-0.965	-5.01	-1.481	-0.469	0	-1.17	-26.628	-6.883	0.522	-0.049	-44.54	-33.511
F6200-2043	O=C(Cc1ccc(cc1)F)NCC(c1ccc(cc1)C(F)(F)F)O	4070	8	-5.008	-0.209	-0.602	-1.199	-5.008	-1.233	-0.525	0	-1.882	-24.77	-6.09	0.813	-0.03	-38.291	-30.86
OTV158	N#Cc1c(C)c(CCC(=O)NCc2cccnc2)c(=O)n2c1[nH]c1c2cccc1	199	7	-4.997	-0.172	-0.529	-1.144	-5.008	-1.645	-0.32	0	-1.248	-31.135	-5.799	0.658	-0.027	-46.14	-36.934
	O=C(Nc1ccncc1)NC1CCC(CC1)C(=O)N1CCSCC1	5673	6	-5.006	-0.209	-0.602	-1.198	-5.006	-1.521	-0.32	0	-1.304	-33.466	-6.364	0.784	-0.017	-49.507	-39.83
F6754-7010	NC(=O)C1CCN(CC1)c1ccnc2c1ccc(c2)C(F)(F)F	4987	3	-4.883	-0.212	-0.604	-1.181	-5.004	-1.237	-0.302	0	-1.682	-25.95	-4.424	0.178	0	-39.68	-30.373
EN1004	O=C1CCc2c(N1)ccc(c2)OCC(=O)N(C(c1ccc(cc1)F)C)C	2275	6	-4.997	-0.192	-0.569	-1.174	-4.997	-1.994	-0.342	0	-1.119	-32.531	-3.091	0.603	-0.055	-42.341	-35.622
F2459-1620	Fc1ccc(cc1)n1ncc2c1c(=O)n(nc2C1CC1)Cc1cccc(c1)F	4638	4	-4.995	-0.178	-0.542	-1.153	-4.995	-2.386	-0.117	0	-1.18	-32.999	-1.351	0.541	0	-42.49	-34.35
PUBT457	C[n+]1cccc(c1)C(=O)N	2875	1	-4.994	-0.499	-1.076	-1.512	-4.994	-0.292	-0.23	0	-2.511	-14.321	-8.08	0	-0.032	-30.678	-22.4
OTV703	Oc1ccc2c3c1cccc3c(=O)n(c2=O)CCc1c[nH]c2c1cccc2	789	4	-4.661	-0.173	-0.518	-1.085	-4.993	-1.96	-0.32	0	-0.979	-30.129	-4.361	0.452	-0.025	-43.638	-34.49
F6548-3921	O=C(CC1N=c2n(C1=O)c(SCc1cc(=O)n3c(n1)ccc(c3)Cl)nc1c2cccc1)NCc1ccco1	3472	8	-4.992	-0.131	-0.442	-1.076	-4.992	-2.128	-0.104	0	-0.212	-45.746	-4.823	0.485	-0.021	-62.781	-50.568
	OCCc1c(C)nc([nH]c1=O)N	5576	3	-4.985	-0.415	-0.951	-1.43	-4.985	-0.85	-0.5	0	-2.25	-17.434	-10.418	1.076	-0.026	-33.755	-27.852
	Nc1cccnc1N1CCOCC1.Cl	5912	1	-4.985	-0.383	-0.902	-1.398	-4.985	-1.157	-0.368	0	-2.292	-21.204	-3.965	0.49	-0.003	-32.541	-25.169
OTV986	O=c1[nH]c(=O)n(c2c1[nH]c(n2)N1CCN(CC1)Cc1ccccc1)C	1090	3	-3.222	-0.129	-0.377	-0.764	-4.981	-0.732	-0.72	0	-1.568	-26.763	-7.268	0.49	-0.023	-43.621	-34.031
	CCc1ncnc(c1F)NC1COCC1O	5799	4	-4.98	-0.311	-0.784	-1.32	-4.98	-1.808	-0.281	0	-1.999	-18.259	-4.247	0.659	0	-29.093	-22.506
F5570-0460	Cc1cccc(n1)NC(=O)c1ccc(o1)S(=O)(=O)Nc1cccc(c1)C(F)(F)F	4581	7	-3.074	-0.106	-0.326	-0.704	-4.979	-1.747	0	0	-1.658	-29.588	-4.724	0.661	-0.047	-41.016	-34.312
PUBT135398658	OC(=O)CC[C@@H](C(=O)O)NC(=O)c1ccc(cc1)NCc1cnc2c(n1)c(=O)[nH]c(n2)N	2515	10	-3.859	-0.121	-0.383	-0.864	-4.978	-0.978	-0.32	0	-1.317	-28.206	-9.344	0.824	-0.375	-52.846	-37.55
EN115	NC(=O)C1CCCN(C1)C(=O)C(N1CCCc2c(C1)cccc2)C	1282	4	-4.77	-0.199	-0.573	-1.142	-4.978	-1.387	-0.608	0	-1.227	-21.741	-7.801	0.52	-0.018	-37.085	-29.542
F3382-8306	O=C(Nc1c(C)cccc1C)CSc1nc2cc(sc2c(=O)n1C)c1ccccc1	3996	6	-4.977	-0.166	-0.516	-1.131	-4.977	-1.751	-0.32	0	-0.635	-34.493	-7.469	0.63	-0.056	-51.326	-41.962
	OCC(Cc1cccnc1)N.Cl.Cl	5904	4	-4.977	-0.452	-1.006	-1.465	-4.977	-1.616	-0.622	0	-2.25	-15.075	-6.747	1.277	0	-26.246	-21.821
OTV183	c1ccc2c(c1)c(Nc1ccc3c(c1)nc[nH]3)c1c(n2)cccc1.Cl	231	2	-4.718	-0.197	-0.567	-1.129	-4.976	-1.548	-0.097	0	-1.473	-26.406	-6.063	0.383	-0.01	-41.698	-32.469
EN805	CN(Cc1ccc(cc1NC(=O)c1nccc2c1cccc2)C(=O)N)C	2067	6	-4.898	-0.188	-0.558	-1.15	-4.975	-1.605	0	0	-1.059	-26.904	-10.435	0.624	-0.025	-47.986	-37.34
EN732	COc1ccc(cc1)N(C(=O)CN1CCCC1c1ccc(cc1)F)CCC(=O)N	1992	9	-4.789	-0.165	-0.507	-1.097	-4.975	-1.146	-0.607	0	-1.389	-30.013	-7.85	0.86	-0.015	-44.539	-37.863
F0721-0140	O=C(Nc1nccs1)CSc1nnc(n1c1cccc(c1)C(F)(F)F)CNC(=O)c1cccc(c1)F	3113	11	-4.975	-0.138	-0.456	-1.085	-4.975	-1.836	-0.287	0	-0.966	-40.177	-2.995	0.574	-0.001	-52.489	-43.173
F6521-4466	O=C1CCc2c3N1CCc3cc(c2)S(=O)(=O)NCC(c1csc2c1cccc2)O	3389	6	-4.97	-0.171	-0.527	-1.138	-4.97	-1.183	-0.32	0	-0.752	-30.76	-9.463	0.325	-0.082	-50.965	-40.223
	O=C(Cn1ncsc1=O)NCC1CC1	5974	5	-4.97	-0.355	-0.856	-1.366	-4.97	-1.707	-0.235	0	-2.508	-26.637	-1.916	1.1	0	-35.654	-28.553
EN1180	CC1CN(CCN(C1)C(=O)C1CCc2c(C1)cn[nH]2)CC(F)(F)F	2472	4	-3.208	-0.134	-0.386	-0.768	-4.968	-1.328	-0.09	0	-1.276	-29.143	-8.523	0.478	-0.015	-48.519	-37.667
	O=C(Cn1ccc(n1)C(F)(F)F)NC1CCCC1	5681	5	-4.968	-0.276	-0.723	-1.277	-4.968	-1.654	0	0	-2.755	-23.784	-0.994	0.779	0	-31.011	-24.778
EN856	CCc1cccc2c1[nH]cc2CC(=O)Nc1c(C)n[nH]c1C	2111	5	-4.967	-0.226	-0.633	-1.214	-4.967	-1.17	-0.519	0	-1.426	-26.166	-9.085	0.834	-0.015	-43.816	-35.252
F0653-0833	O=C(CSc1nnc(n1c1ccc(cc1)F)c1c[nH]c2c1cccc2)NCC1CCCO1	3892	8	-4.967	-0.155	-0.493	-1.112	-4.967	-2.471	-0.219	0	-0.503	-39.27	-3.082	0.689	-0.036	-52.952	-42.352
EN785	O=C(c1cccc(c1[N+](=O)[O-])Cl)NCc1ccn2c(c1)ncc2	2050	5	-4.266	-0.185	-0.527	-1.032	-4.966	-1.287	-0.319	0	-1.172	-25.7	-9.092	0.513	-0.053	-46.322	-34.792
	OCc1nc2c(n1CCOc1ccccc1Cl)cccc2	5067	6	-4.965	-0.236	-0.652	-1.228	-4.965	-2.1	-0.231	0	-1.685	-24.17	-3.634	0.804	0	-35.825	-27.803
EN1045	O=C(Nc1cccc2c1cccn2)CCn1cnc2c1cccc2	2324	5	-3.505	-0.146	-0.421	-0.839	-4.962	-1.649	-0.198	0	-1.342	-28.159	-5.912	0.555	-0.033	-45.434	-34.071
F3205-0087	O=C(CC1Nc2ccccc2NC1=O)Nc1ccc(cc1)OC(F)(F)F	4421	6	-4.957	-0.191	-0.565	-1.164	-4.957	-1.161	-0.588	0	-1.606	-23.997	-6.459	0.577	-0.01	-36.924	-30.456
OTV964	COc1ccc(cc1)c1nnc(n1c1ccc(cc1)Cl)SCC(=O)N	1067	6	-4.957	-0.198	-0.58	-1.175	-4.957	-0.674	-0.523	0	-1.358	-28.238	-10.075	0.551	-0.03	-47.43	-38.313
EN955	FC(Sc1ccc(cc1)NS(=O)(=O)c1cccc(c1)C(=O)OCC(=O)c1c(N)n(C)c(=O)n(c1=O)C)F	2216	10	-4.85	-0.131	-0.437	-1.052	-4.956	-1.754	0	0	-1.524	-45.384	0.591	0.534	-0.031	-55.984	-44.793
PUBT4740	CC(=O)CCCCn1c(=O)c2n(C)cnc2n(c1=O)C	2725	5	-4.956	-0.248	-0.673	-1.24	-4.956	-1.662	-0.307	0	-2.203	-25.137	-3.049	0.931	0	-35.331	-28.186
F3398-4388	Cc1cccc(c1)n1cc(C(=O)OCc2cc(=O)n3c(n2)cccc3)c2c(c1=O)cccc2	4090	5	-4.953	-0.15	-0.481	-1.101	-4.953	-2.764	0	0	-0.906	-36.424	0.813	0.417	0	-45.449	-35.611
EN102	COc1cc(CNC[C@H]2CC(C[C@H]2O)c2nnc([nH]2)C)ccc1C	1269	7	-2.953	-0.123	-0.355	-0.707	-4.953	-1.299	-0.32	0	-1.226	-24.254	-11.248	0.857	-0.065	-46.661	-35.502
PUBT71301	O[C@@H]([C@H]1CCc2c(O1)ccc(c2)F)CNC[C@H]([C@H]1CCc2c(O1)ccc(c2)F)O	2858	8	-2.928	-0.101	-0.31	-0.67	-4.951	-1.799	-0.304	0	-0.734	-28.562	-7.759	0.478	0	-39.889	-36.322
	Nc1cccn(c1=O)CC(=O)O.Cl	5891	3	-4.948	-0.412	-0.944	-1.42	-4.948	-0.755	-0.414	0	-2.716	-17.285	-8.389	1.087	-0.027	-31.31	-25.674
	O=C(Cn1ccc(=O)[nH]c1=O)NCC1CC1	5277	5	-4.947	-0.309	-0.779	-1.311	-4.947	-1.655	-0.144	0	-2.662	-27.516	-0.867	1.019	0	-35.636	-28.383
F2258-0594	OCc1cnc(n1CC(=O)NC1CCCC1)SCc1cccc(c1)C(F)(F)F	4455	10	-4.013	-0.143	-0.435	-0.926	-4.944	-0.781	-0.574	0	-1.418	-29.326	-9.927	0.804	-0.02	-50.996	-39.253
	OCCNc1nc2c(n1CC(c1cc(F)ccc1F)O)cccc2	5632	8	-4.942	-0.206	-0.594	-1.183	-4.942	-1.397	-0.631	0	-1.518	-27.626	-6.877	1.018	0	-41.388	-34.504
F5901-0248	O=C(C1CCN(CC1)C(=O)NCc1cccs1)NCc1ccc(cc1)S(=O)(=O)N	4848	9	-4.941	-0.17	-0.523	-1.131	-4.941	-1.081	-0.708	0	-0.883	-26.259	-10.616	0.732	-0.096	-48.456	-36.875
F3398-5116	CCCn1c(SCC(=O)Nc2ccc(cc2)F)nc2c(c1=O)n(C)c1c2cc(cc1)OC	4568	8	-4.94	-0.154	-0.49	-1.106	-4.94	-1.643	-0.32	0	-0.77	-29.059	-7.767	0.486	-0.074	-44.602	-36.826
F3394-0428	O=C(Nc1ccc(c(c1)Cl)F)CSc1nc2scc(c2c(=O)n1c1ccccc1)c1ccc(o1)C	4267	7	-4.938	-0.141	-0.461	-1.084	-4.938	-2.928	-0.174	0	-0.065	-38.865	-1.825	0.446	0	-49.92	-40.69
EN1177	O=C(N1CCCC1Cn1ccnc1C)Nc1cccc(c1)c1nnc2n1CCC2	2469	6	-3.685	-0.127	-0.39	-0.844	-4.936	-1.737	0	0	-1.439	-35.912	-4.858	0.764	0	-52.238	-40.77
EN1127	FC(Cn1nc(c2c1cccc2)NC(=O)CN1CCNC(=O)C1)F	2413	6	-4.211	-0.175	-0.506	-1.008	-4.934	-0.673	-0.393	0	-1.659	-25.923	-10.491	0.661	0	-44.241	-36.415
OTV57	CCOc1ccccc1NC(=O)c1nnn(c1C)c1ccc2c(c1)c(on2)c1ccccc1	77	7	-4.934	-0.15	-0.48	-1.097	-4.934	-2.274	-0.167	0	-0.445	-35.209	-5.92	0.62	-0.02	-50.47	-41.128
PUBT162533924	Cn1cnc(n1)Cn1c(=O)nc(n(c1=O)Cc1cc(F)c(cc1F)F)Nc1cc2cn(nc2cc1Cl)C	2987	6	-4.919	-0.133	-0.443	-1.067	-4.93	-1.469	-0.048	0	-1.176	-39.341	-4.362	0.436	-0.052	-52.605	-43.703
F6548-3766	COc1ccc(c(c1)NC(=O)CSc1nc2ccccc2c2=NC(C(=O)n12)CCC(=O)NCc1ccccc1OC)OC	3323	14	-4.928	-0.115	-0.402	-1.035	-4.928	-1.931	-0.32	0	-0.291	-42.054	-5.234	0.52	-0.019	-54.572	-47.289
	OCCCc1nc2c(n1CCOC)cccc2	5215	7	-4.928	-0.29	-0.745	-1.286	-4.928	-1.899	-0.552	0	-2.359	-23.228	-3.466	1.564	0	-33.412	-26.694
EN323	O=C(Nc1c(C)nn(c1C)C)CNC(=O)c1nccnc1c1nc2c(s1)cccc2	1552	7	-4.924	-0.164	-0.51	-1.119	-4.924	-1.722	-0.602	0	-0.614	-30.97	-7.918	0.78	-0.03	-49.019	-38.889
F1044-0016	Fc1ccc(cc1)C(=O)CSc1nnc(n1c1ccccc1)c1nnc(n1c1ccccc1)SCC(=O)c1ccc(cc1)F	3059	11	-4.924	-0.112	-0.395	-1.029	-4.924	-1.725	0	0	-0.937	-47.231	-1.596	0.352	-0.012	-59.709	-48.828
PUBT5526	NC[C@@H]1CC[C@H](CC1)C(=O)O	2646	2	-4.923	-0.448	-0.995	-1.449	-4.923	-1.054	-0.156	0	-2.671	-14.888	-1.982	0	0	-22.565	-16.87
	Fc1ccc(c(c1)Cl)OCCn1ncc(c1)C(=O)N	5769	5	-4.923	-0.259	-0.691	-1.248	-4.923	-0.949	-0.436	0	-2.182	-26.462	-4.621	0.675	-0.015	-39.756	-31.083
OTV15	Brc1ccc2c(c1)/C(=C\1/SC(=NC1=O)Nc1ccccc1)/C(=O)N2	17	2	-4.92	-0.205	-0.591	-1.178	-4.922	-1.157	-0.608	0	-0.955	-31.154	-5.744	0.245	-0.026	-44.395	-36.898
EN25	O=C(C1CN(C(=O)C1)C(C)C)Nc1cccc(c1)Cn1nc2n(c1=O)cccc2	1153	6	-4.919	-0.17	-0.521	-1.126	-4.919	-1.325	-0.32	0	-1.307	-34.34	-5.373	0.631	-0.075	-48.696	-39.712
EN48	OC1CCN(C1)CC(=O)N1CC(=O)Nc2c1cccc2	1190	4	-4.911	-0.246	-0.667	-1.229	-4.919	-1.294	-0.355	0	-1.729	-21.902	-7.691	0.707	0	-39.772	-29.593
F2774-6092	O=C(Cn1nc(ccc1=O)c1ccc2c(c1)OCO2)Nc1nc2c([nH]1)cccc2	3147	4	-4.844	-0.167	-0.513	-1.109	-4.916	-1.086	-0.473	0	-1.269	-32.566	-6.496	0.514	0	-50.343	-39.062
	CC1OC(C)CN(C1)c1ccc(cn1)N.Cl.Cl	6087	1	-4.916	-0.328	-0.808	-1.326	-4.916	-1.614	-0.229	0	-2.228	-21.93	-0.887	0.385	0	-29.49	-22.818
	Fc1ccc(c(c1)Cl)OCCn1cc(Cl)c(=O)[nH]c1=O	5773	4	-4.916	-0.246	-0.667	-1.23	-4.916	-1.042	-0.608	0	-1.244	-25.966	-7.169	0.366	-0.015	-40.487	-33.135
OTV34	Oc1ccc2c(c1C1Nc3cccc4c3c(N1)ccc4)cccc2	47	2	-4.916	-0.205	-0.591	-1.177	-4.916	-1.942	0	0	-1.279	-29.507	-2.618	0.19	-0.016	-40.667	-32.125
	O=C(Cn1ccc(n1)C(F)(F)F)NCC1CCCO1	5096	6	-4.912	-0.259	-0.69	-1.245	-4.912	-1.557	0	0	-2.646	-26.16	-2.249	0.937	0	-35.349	-28.409
	CSc1nnc(n1CC(=O)N)C1CC1	5273	4	-4.912	-0.351	-0.846	-1.35	-4.912	-1.165	0	0	-3.003	-18.206	-3.538	0.739	-0.042	-27.155	-21.744
PUBT26879	C1CN2C(=N[C@H](C2)c2ccccc2)S1	2753	1	-4.828	-0.345	-0.831	-1.327	-4.91	-2.255	0	0	-2.168	-18.543	0.325	0.391	0	-24.047	-18.218
OTV152	CC(C[C@@H](c1nc2c([nH]1)cccc2)NC(=O)Cc1n[nH]c(=O)c2c1cccc2)C	193	7	-3.334	-0.115	-0.353	-0.763	-4.91	-1.145	-0.607	0	-0.889	-27.963	-8.898	0.512	-0.048	-47.126	-36.861
OTV709	Clc1ccc(cc1)NC(=O)C1=C(C)Nc2n(C1c1cccc(c1)F)ncn2	799	4	-3.096	-0.115	-0.344	-0.721	-4.91	-1.083	-0.106	0	-2.234	-32.264	-2.637	0.528	-0.005	-43.522	-34.901
PUBT10638	Nc1cccc2c1c(=O)[nH][nH]c2=O	2852	0	-4.291	-0.33	-0.776	-1.204	-4.909	-0.638	-0.404	0	-2.208	-14.943	-6.074	0	0	-27.722	-21.017
PUBT10445549	OC[C@H]1N[C@H]([C@@H]([C@@H]1O)O)c1c[nH]c2c1ncnc2N	2925	5	-3.554	-0.187	-0.499	-0.901	-4.909	-0.634	-0.219	0	-1.6	-20.344	-12.808	0.506	-0.023	-42.63	-33.152
OTV163	Fc1ccc(cc1)C1NN=C(C1)c1c(C)cc2c(c1O)c1CCCc1c(=O)o2	206	3	-4.887	-0.175	-0.53	-1.128	-4.908	-2.507	0	0	-1.352	-26.574	0.06	0.271	0	-34.359	-26.514
EN1016	COC(=O)C1=NN(C2C1C(=O)N(C2=O)c1cc(Cl)cc(c1)Cl)C(=O)C	2291	4	-4.907	-0.196	-0.574	-1.163	-4.907	-0.936	-0.047	0	-2.233	-37.553	-0.507	0.263	0	-46.722	-38.06
EN72	CCN1CCCN(CC1)C(=O)Nc1cccc(c1)C#N	1224	5	-4.906	-0.245	-0.666	-1.228	-4.907	-1.764	-0.158	0	-1.998	-25.928	-2.715	0.72	-0.004	-35.363	-28.643
F0648-0509	COc1ccc(cc1)n1c(SCC(=O)Nc2cc(ccc2Cl)C(F)(F)F)nnc1Cc1cc(=O)[nH]c(=O)[nH]1	3710	10	-4.878	-0.128	-0.432	-1.052	-4.905	-1.163	-0.608	0	-0.602	-38.898	-6.657	0.432	-0.02	-53.128	-45.555
	O=C(Cn1cccc(c1=O)C(F)(F)F)NC1CCS(=O)(=O)C1	5313	5	-4.905	-0.223	-0.625	-1.199	-4.905	-1.317	-0.112	0	-2.253	-22.049	-4.107	0.496	0	-31.887	-26.156
	O=C(Cn1ccc(n1)C(F)(F)F)NCC1CC1	5678	6	-4.904	-0.288	-0.742	-1.279	-4.904	-2.073	-0.005	0	-2.325	-26.181	-2.223	1.142	0	-36.181	-28.404
F0648-0065	O=C(NC1CCCC1)CSc1nnc(n1c1ccccc1)Cc1cc(=O)[nH]c(=O)[nH]1	3363	8	-4.876	-0.163	-0.505	-1.108	-4.902	-1.867	-0.456	0	-0.748	-31.523	-4.464	0.764	-0.349	-46.854	-35.987
F6469-3289	Fc1ccccc1S(=O)(=O)Nc1ccccc1c1cn2c(n1)c(C)ccc2	4763	4	-3.915	-0.145	-0.435	-0.911	-4.901	-2.467	0	0	-1.165	-31.111	-1.189	0.531	-0.066	-40.962	-32.3
F3165-1226	Fc1ccc(cc1)Nc1nc2n(c3c1scc3)nnc2S(=O)(=O)c1cccc(c1)Cl	3904	4	-4.899	-0.163	-0.507	-1.113	-4.899	-2.716	0	0	-0.537	-36.642	-1.298	0.381	0	-48.122	-37.94
PUBT94392	Fc1cccc(c1O)F	2917	0	-4.262	-0.474	-0.985	-1.333	-4.897	-1.223	-0.112	0	-2.574	-12.269	-2.5	0	0	-20.637	-14.769
	O=C1NCCC1c1cccnc1	6049	1	-4.896	-0.408	-0.934	-1.405	-4.896	-2.038	0	0	-2.401	-21.051	0.129	0.576	0	-26.834	-20.922
EN1068	O=C(c1c[nH]c2c1cccc2)Nc1cccc(c1)C(=O)N	2351	4	-4.895	-0.233	-0.643	-1.21	-4.895	-1.218	-0.32	0	-1.713	-28.407	-5.959	0.694	-0.025	-42.113	-34.366
EN541	O=C(Nc1ccc(cc1)F)CSCC(=O)N1CCN(CC1)S(=O)(=O)c1cn(c(c1)C(=O)N)C	1778	10	-4.894	-0.148	-0.476	-1.088	-4.894	-1.198	-0.58	0	-1.03	-36.306	-5.955	0.659	-0.036	-52.359	-42.261
EN830	O=C(Cc1cncn1Cc1ccccc1)Nc1cccc(c1)C(F)F	2089	7	-4.702	-0.188	-0.55	-1.115	-4.894	-2.135	0	0	-1.379	-29.426	-5.631	0.971	-0.034	-46.633	-35.057
F2737-1652	CCOc1ccc2c(c1)sc(n2)N(C(=O)CS(=O)(=O)c1ccccc1)Cc1ccccc1	4404	9	-4.893	-0.153	-0.485	-1.096	-4.893	-2.954	0	0	-0.606	-35.486	-1.38	0.649	0	-44.688	-36.865
PUBT4943	CC(c1cccc(c1O)C(C)C)C	2732	3	-4.892	-0.376	-0.885	-1.372	-4.892	-1.198	-0.28	0	-2.194	-17.226	-2.397	0	0	-25.233	-19.623
F6414-0401	CSc1ccccc1NC(=O)C(=O)NCC(c1ccc2c(c1)CCO2)O	4078	9	-4.892	-0.188	-0.557	-1.149	-4.892	-1.375	-0.323	0	-1.035	-33.233	-8.89	0.835	0	-50.046	-42.123
	OCc1nc2c(n1CC(CN1CC(C)OC(C1)C)O)cccc2	5338	7	-4.891	-0.213	-0.605	-1.183	-4.891	-1.347	-0.608	0	-1.457	-23.645	-8.075	0.914	0	-39.465	-31.72
F6548-3695	O=C(CSc1nc2ccccc2c2=NC(C(=O)n12)CCC(=O)NCc1ccc2c(c1)OCO2)NCCc1ccc(cc1)S(=O)(=O)N	3098	14	-4.89	-0.106	-0.381	-1.013	-4.89	-1.424	-0.571	0	-0.588	-34.654	-6.628	0.424	-0.005	-49.846	-41.283
F3234-0399	CCC(n1c(C)cn2c1nc1c2c(=O)n(c(=O)n1C)Cc1ccc(cc1)F)C	4588	4	-4.89	-0.175	-0.53	-1.129	-4.89	-2.297	0	0	-1.661	-27.531	0.314	0.397	0	-34.458	-27.217
EN130	CN1CCC2C(C1)N(CCO2)C(=O)c1cnc2c(c1)[nH]c(=O)[nH]2	1301	2	-4.858	-0.211	-0.601	-1.175	-4.889	-0.624	-0.257	0	-1.924	-23.891	-8.379	0.368	0	-41.336	-32.27
EN1045	O=C(Nc1cccc2c1cccn2)CCn1cnc2c1cccc2	2323	5	-4.834	-0.201	-0.581	-1.157	-4.887	-1.646	0	0	-1.45	-30.358	-5.458	0.558	-0.012	-45.22	-35.816
	Cc1cc(O)nc(n1)N1CCOCC1	5643	2	-4.885	-0.349	-0.841	-1.342	-4.885	-1.529	0	0	-2.609	-18.7	-1.579	0.425	0	-26.051	-20.279
EN704	NC(=O)C1CCN(C1)C(=O)c1cnc2c(c1)c(=O)n(c(=O)n2C)C	1965	3	-4.883	-0.203	-0.587	-1.169	-4.883	-0.298	-0.593	0	-1.852	-29.617	-6.386	0.343	-0.044	-44.265	-36.004
F0622-0203	Fc1ccccc1C1CC(=NN1S(=O)(=O)C)c1cccc(c1)NS(=O)(=O)C	4835	5	-4.794	-0.178	-0.533	-1.116	-4.882	-1.337	-0.32	0	-0.985	-35.283	-5.429	0.349	-0.01	-50.713	-40.711
EN243	O=C1Nc2cc(F)ccc2C(C1)C(=O)NCCCn1cnc2c1cccc2	1455	6	-4.814	-0.178	-0.535	-1.121	-4.876	-1.218	-0.394	0	-1.417	-31.097	-5.45	0.574	-0.049	-46.544	-36.547
F2644-0465	NC(=O)COc1ccc(cc1)n1c(C)cn2c1nc1c2c(=O)n(c(=O)n1C)C	4189	4	-4.875	-0.174	-0.529	-1.125	-4.875	-1.302	-0.44	0	-1.477	-29.281	-3.941	0.398	0	-42.212	-33.222
OTV232	O=C(C1=C(C)Nc2n(C1c1cccc(c1)Oc1ccccc1)ncn2)Nc1ccccc1	294	6	-3.06	-0.096	-0.304	-0.685	-4.874	-1.492	-0.468	0	-1.129	-39.493	-3.153	0.663	-0.001	-53.218	-42.647
F2583-0821	CCn1c(C)c(n2c1nc1c2c(=O)n(c(=O)n1C)Cc1cccc2c1cccc2)C	4944	3	-4.872	-0.162	-0.505	-1.107	-4.872	-2.031	0	0	-1.356	-31.542	-1.006	0.243	0	-39.606	-32.548
EN1006	CCOC(=O)C1=NN(C2C1C(=O)N(C2=O)c1ccc(cc1)CC)C(=O)C	2278	6	-4.87	-0.187	-0.555	-1.144	-4.87	-1.063	0	0	-2.29	-34.381	-1.652	0.45	0	-44.557	-36.033
	O=C(Cn1cccc(c1=O)C(F)(F)F)NC1CC1	5541	5	-4.87	-0.271	-0.709	-1.252	-4.87	-1.954	0	0	-2.329	-24.508	-0.967	0.784	0	-28.365	-25.475
PUBT46700782	COC(=O)N[C@H](C(=O)N[C@H](c1csc(n1)c1cccs1)Cc1ccc(cc1)NS(=O)(=O)O)Cc1ccccc1	2931	14	-4.864	-0.125	-0.423	-1.043	-4.869	-2.015	-0.19	0	-0.191	-42.015	-6.058	0.566	-0.03	-57.407	-48.072
F1021-0667	CCC(NCC(Cn1c2ccccc2c2c1cccc2)O)CO	4077	9	-2.31	-0.1	-0.286	-0.559	-4.864	-1.318	-0.465	0	-1.279	-20.91	-11.368	0.951	-0.001	-39.511	-32.278
PUBT3821	CN[C@@]1(CCCCC1=O)c1ccccc1Cl	2692	2	-3.781	-0.236	-0.596	-1.002	-4.863	-1.847	-0.063	0	-2.238	-19.328	-0.355	0.305	0	-23.968	-19.683
PUBT5280343	Oc1cc(O)c2c(c1)oc(c(c2=O)O)c1ccc(c(c1)O)O	2522	6	-4.828	-0.219	-0.615	-1.18	-4.86	-0.887	-0.248	0	-1.348	-20.856	-10.233	0.202	0	-39.669	-31.09
PUBT10638	Nc1cccc2c1c(=O)[nH][nH]c2=O	2853	1	-2.65	-0.204	-0.479	-0.743	-4.86	-1.182	-0.292	0	-2.201	-17.092	-1.935	0	-0.04	-24.998	-19.027
PUBT5793	OC[C@H]1O[C@@H](O)[C@@H]([C@H]([C@@H]1O)O)O	2627	6	-4.857	-0.405	-0.927	-1.394	-4.857	-1.301	-0.007	0	-2.255	-12.749	-7.616	0.485	0	-23.371	-20.366
EN226	O[C@@H]1CC(C[C@H]1NCc1c[nH]nc1c1ccc(o1)Cl)Cn1cccn1	1432	7	-4.824	-0.193	-0.564	-1.143	-4.857	-1.54	-0.32	0	-1.054	-30.951	-8.476	0.875	0	-46.222	-39.427
F5285-0069	FC(c1cccc(c1)CNc1ncnc2c1cn[nH]2)(F)F	4219	4	-4.838	-0.23	-0.636	-1.196	-4.856	-0.481	-0.366	0	-2.239	-25.234	-7.629	0.637	0	-41.271	-32.863
	CNC(=O)Cc1scc(n1)C1CC2CC1CC2	6008	4	-4.855	-0.286	-0.734	-1.266	-4.855	-1.429	-0.369	0	-2.152	-25.587	-3.09	0.838	0	-36.596	-28.677
F1065-0601	O=C(CC1Nc2ccccc2NC1=O)Nc1cccc(c1)C	3848	4	-4.854	-0.221	-0.618	-1.186	-4.854	-1.398	-0.529	0	-1.395	-23.664	-6.215	0.63	-0.045	-36.939	-29.878
EN43	CCCCSC(C(=O)Nc1ccc(cc1n1cncc1)C(=O)N)C	1181	9	-4.834	-0.201	-0.581	-1.157	-4.852	-1.831	-0.16	0	-1.289	-27.23	-7.915	1.109	-0.131	-45.374	-35.145
F1462-0777	O=C(C(C)C)Nc1c(nc2n1cccc2)c1cccs1	4941	4	-2.839	-0.142	-0.385	-0.71	-4.85	-1.142	0	0	-1.809	-27.643	-7.679	0.664	-0.028	-45.637	-35.323
	NC1CCCCC1n1cccn1	5885	1	-4.848	-0.404	-0.925	-1.391	-4.848	-1.294	-0.153	0	-2.45	-17.266	-4.306	0.559	0	-26.901	-21.572
EN521	O=C(C1CSC2(N1C(=O)CC2)C)NC(c1ccc2c(c1)[nH]c(n2)C(F)(F)F)c1ccccc1	1755	6	-4.152	-0.126	-0.404	-0.923	-4.845	-1.35	-0.445	0	-0.886	-31.575	-6.73	0.449	-0.024	-44.637	-38.305
F0507-1026	Fc1ccc(cc1)n1c(SCC(=O)N2CCCc3c2cccc3)nnc1CNC(=O)c1cccc(c1)F	3838	9	-4.843	-0.131	-0.436	-1.05	-4.843	-2.439	-0.226	0	-0.521	-35.382	-2.79	0.533	-0.001	-47.775	-38.172
EN406	O=C(Cn1nc(C(=O)N)c2c(c1=O)cccc2)NCC1COc2c(O1)cccc2	1634	6	-4.84	-0.167	-0.513	-1.108	-4.84	-1.311	-0.59	0	-1.011	-30.266	-5.924	0.503	-0.029	-43.816	-36.19
	N1CC(C1)n1ccnn1.Cl	5914	1	-4.839	-0.538	-1.118	-1.513	-4.839	-1.424	-0.227	0	-2.654	-17.909	-3.457	0.88	0	-27.326	-21.366
EN764	Fc1ccc(c(c1)F)C1(CCCC1)C(=O)NC1CCN(C1)C(=O)N	2027	5	-4.835	-0.201	-0.581	-1.157	-4.835	-1.455	-0.235	0	-1.483	-28.993	-5.579	0.664	-0.038	-43.273	-34.572
EN331	O=C(N1CCCC1)CSc1ccccc1C(=O)Nc1ccc(c(c1)C(F)(F)F)Cl	1559	8	-4.834	-0.167	-0.512	-1.107	-4.834	-1.59	-0.32	0	-0.745	-33.284	-7.296	0.611	-0.032	-51.342	-40.58
EN1007	O=C1Nc2ccccc2N(C1)C(=O)COc1ncnc2c1c1CCCCc1s2	2279	4	-4.834	-0.173	-0.524	-1.116	-4.834	-1.12	-0.222	0	-1.284	-33.759	-4.962	0.251	-0.026	-49.771	-38.72
EN1126	O=C(CN1CC(=O)NC1=O)Nc1ccc(c(c1)c1n[nH]cn1)F	2409	5	-3.983	-0.173	-0.492	-0.963	-4.832	-0.744	-0.456	0	-1.769	-28.523	-7.583	0.736	-0.037	-45.006	-36.106
EN707	OC(c1ccc2c(c1)cccc2)CNc1ncnc2c1[nH]cn2	1968	5	-2.834	-0.123	-0.35	-0.685	-4.831	-0.578	-0.596	0	-1.831	-24.111	-6.775	0.396	0	-36.696	-30.886
EN707	OC(c1ccc2c(c1)cccc2)CNc1ncnc2c1[nH]cn2	1967	5	-4.809	-0.209	-0.595	-1.163	-4.83	-1.144	-0.078	0	-1.897	-30.15	-3.778	0.396	-0.033	-41.57	-33.927
F6789-0107	OCC12CCCC2CN(C1)c1ncnc2c1cccc2	5003	3	-4.632	-0.232	-0.629	-1.159	-4.83	-1.413	-0.32	0	-1.632	-21.374	-5.924	0.493	0	-33.085	-27.298
	CCNC(=O)Cn1ccc(n1)N	5560	4	-4.829	-0.402	-0.921	-1.386	-4.829	-1.463	-0.32	0	-2.913	-24.671	-3.526	1.629	0	-36.068	-28.197
EN758	O=C(Nc1ccccc1)COc1cccc(c1)NC(=O)c1cc(C)ccc1n1cnnc1	2019	9	-4.828	-0.151	-0.479	-1.081	-4.828	-1.82	-0.015	0	-1.87	-36.649	-1.072	0.869	0	-44.361	-37.721
	O=C(Cn1ccc(n1)C(F)(F)F)NC1CCCCC1	5852	5	-4.827	-0.254	-0.678	-1.224	-4.827	-1.458	-0.098	0	-2.372	-22.386	-3.278	0.712	0	-32.328	-25.665
OTV710	COc1cc(OC)ccc1C1C(=C(C)Nc2n1ncn2)C(=O)Nc1ccc(cc1)Cl	801	6	-3.013	-0.1	-0.312	-0.685	-4.827	-1.075	-0.527	0	-1.158	-35.295	-4.913	0.438	-0.003	-48.667	-40.207
PUBT3793	CC[C@H](n1ncn(c1=O)c1ccc(cc1)N1CCN(CC1)c1ccc(cc1)OC[C@H]1CO[C@](O1)(Cn1cncn1)c1ccc(cc1Cl)Cl)C	2704	11	-2.852	-0.058	-0.213	-0.583	-4.824	-0.43	-0.382	0	-1.27	-35.942	-7.96	0.252	-0.003	-53.15	-43.901
OTV18	c1ccc(cc1)Oc1cccc(c1)/C=N\Nc1nc2c(s1)cccc2	23	4	-3.937	-0.157	-0.461	-0.933	-4.824	-2.022	-0.32	0	-1.057	-31.064	-3.261	0.637	-0.02	-42.785	-34.325
OTV461	O=C(C1CCN(CC1)c1ccc2n(n1)c(nn2)C(F)(F)F)Nc1nc2c([nH]1)cccc2	524	4	-4.699	-0.152	-0.476	-1.06	-4.824	-1.319	-0.32	0	-1.25	-30.481	-4.721	0.322	-0.025	-45.202	-35.201
PUBT4236	NC(=O)C[S@](=O)C(c1ccccc1)c1ccccc1	2661	5	-4.823	-0.254	-0.677	-1.223	-4.823	-1.288	-0.608	0	-1.786	-25.991	-5.124	0.96	-0.032	-39.784	-31.114
F2506-1268	COc1cccc(c1)c1ccc2n(n1)c(SCC(=O)N)nn2	4552	5	-4.823	-0.219	-0.614	-1.179	-4.823	-0.683	-0.403	0	-2.101	-28.836	-5.039	0.561	0	-42.456	-33.875
	O=C(Nc1c[nH]nc1)NCC1CCS(=O)(=O)C1	5686	5	-4.819	-0.283	-0.729	-1.257	-4.819	-0.539	-0.648	0	-1.699	-22.247	-10.244	0.794	-0.079	-41.433	-32.491
EN1172	N#Cc1ccc2n(c1)c(cn2)CN1CCCC1Cn1cncc1	2461	5	-2.861	-0.124	-0.354	-0.692	-4.817	-1.303	0	0	-1.905	-26.691	-6.92	0.778	-0.014	-43.687	-33.612
	NC(=O)Cn1nnc(c1)C(=O)O	5923	4	-4.817	-0.401	-0.919	-1.382	-4.817	-0.707	-0.074	0	-3.139	-21.52	-5.916	1.066	0	-34.054	-27.436
	COCC(NC(=O)Cn1c(ccc(c1=O)C(=O)N)C(F)(F)F)C	5731	8	-4.814	-0.209	-0.595	-1.164	-4.814	-1.733	-0.138	0	-1.897	-28.472	-3.079	0.839	0	-36.117	-31.55
EN509	CSCCC(N1C(=O)c2c(C1=O)cccc2)C(=O)OCC(=O)Nc1ccccc1C(=O)NC(C)C	1740	13	-4.813	-0.138	-0.45	-1.056	-4.813	-1.954	-0.284	0	-0.618	-40.486	-4.959	0.824	-0.012	-56.791	-45.445
F6609-0299	CCn1c(SCC(=O)NC2CCc3c2cccc3)nc2c(c1=O)scc2	3353	6	-4.813	-0.185	-0.548	-1.13	-4.813	-1.505	-0.296	0	-1.114	-32.889	-5.185	0.524	0	-46.109	-38.074
F2255-0672	O=C(NCc1ccc(cc1)F)COc1cccc2c1nc(cc2)N1CCC(CC1)C(=O)N	3412	8	-4.803	-0.15	-0.477	-1.075	-4.812	-1.411	-0.4	0	-1.148	-34.838	-4.808	0.628	-0.018	-48.473	-39.646
PUBT51966	ClC[C@@H]1CO[Si](O1)(C)C	3032	1	-4.811	-0.535	-1.112	-1.505	-4.811	-1.467	0	0	-2.25	-18.172	-1.239	0	0	-24.755	-19.411
PUBT219024	OC[C@H]1O[C@H]([C@@H]([C@@H]1O)O)n1cnc2c1nc(nc2N)n1ncc(c1)C(=O)NC	2850	8	-4.809	-0.172	-0.522	-1.11	-4.809	-0.474	-0.283	0	-1.412	-26.002	-12.128	0.512	-0.034	-48.158	-38.131
PUBT149096	CN1CCN(CC1)c1c(F)cc2c3c1OC[C@@H](n3cc(c2=O)C(=O)O)C	2602	3	-3.584	-0.138	-0.408	-0.842	-4.805	-0.619	-0.116	0	-1.373	-26.899	-10.963	0.292	0	-48.557	-37.862
EN917	CCC1(C)NC(=O)N(C1=O)NC(=O)CN(Cc1cccs1)Cc1ccco1	2174	9	-3.664	-0.136	-0.407	-0.853	-4.802	-2.12	-0.32	0	-1.164	-30.097	-3.075	0.768	0	-42.077	-33.171
OTV127	Oc1ccc2c(c1)oc(=O)cc2c1cc2c(oc1=O)ccc1c2cccc1	152	2	-4.79	-0.177	-0.532	-1.115	-4.801	-1.319	-0.32	0	-0.98	-28.925	-5.912	0.151	0	-43.59	-34.837
EN1136	CN(CCn1c(=O)[nH]c2c1cc(cc2)C(=O)N1CCCC1c1c(C)n[nH]c1C)C	2428	6	-4.556	-0.157	-0.483	-1.043	-4.8	-0.989	-0.398	0	-1.222	-27.032	-9.296	0.619	-0.064	-46.228	-36.328
F3394-0439	O=C(Nc1nsc(n1)c1ccccc1)CSc1nc2scc(c2c(=O)n1c1ccccc1)c1ccc(cc1)Cl	3070	8	-4.8	-0.123	-0.417	-1.029	-4.8	-2.9	0	0	-0.057	-46.069	0.559	0.378	0	-57.397	-45.511
	CN(CC(Cn1cnc2c1cccc2)O)Cc1ccccc1	6108	7	-4.8	-0.218	-0.611	-1.173	-4.8	-1.47	-0.288	0	-1.514	-25.158	-7.396	0.839	0	-41.246	-32.554
PUBT5281614	Oc1ccc2c(c1)oc(c(c2=O)O)c1ccc(c(c1)O)O	2644	4	-2.816	-0.134	-0.37	-0.696	-4.798	-0.904	-0.3	0	-1.464	-20.031	-9.009	0.223	0	-34.985	-29.04
	O=c1ccn(c(=O)[nH]1)CC(=O)NCCN1C(=O)CSC1=O	5857	6	-4.797	-0.228	-0.63	-1.186	-4.797	-0.909	-0.551	0	-1.773	-27.856	-6.095	0.761	-0.019	-42.017	-33.951
PUBT5360515	O=C1CC[C@@]2([C@@]34[C@H]1Oc1c4c(C[C@H]2N(CC3)CC2CC2)ccc1O)O	2681	3	-2.748	-0.11	-0.321	-0.651	-4.794	-1.432	-0.16	0	-1.201	-20.672	-8.609	0.325	0	-40.128	-29.281
F6754-7002	NC(=O)C1CCN(CC1)c1sc2c(n1)c(F)cc(c2)F	4991	2	-4.794	-0.24	-0.651	-1.2	-4.794	-0.727	-0.242	0	-2.019	-27.593	-4.17	0.207	-0.008	-38.778	-31.763
PUBT7021816	CC[C@@H]([C@@H](C(=O)N[C@H](C(=O)O)CO)N)C	3015	8	-4.721	-0.315	-0.776	-1.273	-4.793	-0.761	-0.115	0	-2.251	-17.124	-17.005	1.764	-0.022	-44.43	-34.13
PUBT56639723	OC(=O)Cc1nn(Cc2nc3c(s2)ccc(c3)C(F)(F)F)c(=O)c2c1nccn2	2980	5	-4.792	-0.165	-0.508	-1.097	-4.792	-2.013	0	0	-1.296	-32.721	-1.215	0.336	0	-42.736	-33.936
PUBT5281037	CCCCc1ncc(n1Cc1ccc(cc1)C(=O)O)/C=C(/C(=O)O)\Cc1cccs1	2745	10	-4.759	-0.159	-0.493	-1.081	-4.792	-1.534	-0.06	0	-0.956	-30.737	-9.854	0.774	0	-53.838	-40.591
	CCC(C(CNC(=O)Cn1cnnn1)O)CC	5665	9	-4.792	-0.282	-0.725	-1.25	-4.792	-1.14	-0.343	0	-2.124	-24.263	-9.416	1.488	-0.048	-39.94	-33.678
PUBT5282452	O[C@H](C[C@@H](/C=C/c1c(nc2c(c1c1ccc(cc1)F)cccc2)C1CC1)O)CC(=O)O	2689	10	-2.335	-0.075	-0.237	-0.527	-4.79	-1.608	-0.121	0	-0.916	-24.395	-11.378	0.78	0	-44.198	-35.773
	OC(Cn1cnc2c1cc(C)c(c2)C)CNC(Cn1ncc(c1)C)C	5828	8	-4.79	-0.192	-0.56	-1.135	-4.79	-1.627	-0.421	0	-1.705	-26.393	-5.698	1.138	0	-39.392	-32.091
EN1002	CCc1oc2c(c1C=CC(=O)N1CCC(C1)C(=O)N)cccc2	2272	5	-4.789	-0.208	-0.592	-1.158	-4.789	-1.474	-0.32	0	-1.295	-24.828	-6.639	0.571	-0.034	-39.655	-31.466
EN1098	CCC(c1ccc2c(c1)CCO2)NCc1ccc(cc1)C(=O)N	2383	6	-4.751	-0.207	-0.587	-1.149	-4.789	-0.853	-0.32	0	-1.634	-24.605	-8.781	0.574	-0.009	-42.243	-33.386
PUBT105102	C1=CC[C@@]2(CC1)CO[C@H](OC2)c1ccco1	2997	1	-4.789	-0.299	-0.754	-1.269	-4.789	-1.686	0	0	-2.181	-19.862	-1.845	0.347	0	-27.609	-21.707
	O=C(Cc1nocc1)NC1CCOC2(C1)CCCCC2	5433	4	-4.789	-0.239	-0.65	-1.199	-4.789	-1.242	-0.32	0	-1.609	-25.312	-5.328	0.465	-0.019	-37.898	-30.64
	O=C(c1[nH][nH]c(nc1O)C1CCCCC1)c1ccncc1	5997	4	-4.789	-0.228	-0.629	-1.184	-4.789	-1.104	-0.32	0	-1.709	-27.118	-6.263	0.664	-0.025	-40.84	-33.381
EN167	Brc1ccc2n(c1)c(=O)cc(n2)CNC(=O)N1CCCC2(C1)CCN(C2)Cc1ccc(c(c1)Cl)Cl	1359	6	-4.778	-0.137	-0.447	-1.049	-4.789	-0.822	-0.551	0	-0.395	-32.78	-10.256	0.211	-0.053	-54.127	-43.036
F0786-0002	O=C(CSc1nnc(n1c1ccccc1)CCCn1c(=O)c2cccc3c2c(c1=O)ccc3)NCCCN1CCOCC1	3139	13	-4.404	-0.102	-0.359	-0.925	-4.787	-1.596	-0.2	0	-0.196	-38.733	-8.526	0.526	-0.105	-61.641	-47.259
EN81	O=C(N1CCCC1c1nc(c([nH]1)C)c1ccccc1)CCc1nnc[nH]1	1240	6	-2.695	-0.104	-0.307	-0.633	-4.785	-1.38	-0.348	0	-1.476	-28.415	-6.065	0.776	-0.027	-41.936	-34.48
EN1100	O=C(C(Sc1nc2c([nH]1)cc(cn2)Cl)C)Nc1cc(F)ccc1F	2386	5	-4.41	-0.184	-0.53	-1.056	-4.779	-1.247	-0.196	0	-1.601	-29.043	-4.415	0.425	-0.046	-41.207	-33.458
	CNC(c1ccncc1)(C(=O)N)C.Cl.Cl	5579	3	-4.778	-0.368	-0.864	-1.34	-4.778	-1.156	-0.099	0	-2.35	-16.86	-2.201	0	0	-22.126	-19.061
EN416	CN(CC(=O)Nc1cccc2c1cccc2)CC(=O)NC(=O)Nc1ccccc1F	1643	10	-4.222	-0.141	-0.437	-0.959	-4.776	-1.719	-0.32	0	-0.998	-34.589	-6.072	0.94	-0.039	-49.068	-40.661
PUBT54674461	COC(=O)Nc1c(N)nc(nc1N)c1nn(c2c1cc(F)cn2)Cc1ccccc1F	2856	6	-4.773	-0.154	-0.484	-1.076	-4.775	-1.558	-0.32	0	-0.876	-34.924	-5.172	0.546	-0.044	-49.575	-40.097
EN1100	O=C(C(Sc1nc2c([nH]1)cc(cn2)Cl)C)Nc1cc(F)ccc1F	2387	5	-4.297	-0.179	-0.517	-1.029	-4.773	-1.164	-0.608	0	-1.269	-25.509	-5.556	0.425	-0.048	-37.809	-31.065
F6787-0711	Fc1cnc(nc1)OCC12CCCC2CN(C1)c1ncnc2c1nc[nH]2	4984	4	-4.734	-0.182	-0.539	-1.112	-4.773	-1.273	-0.398	0	-1.655	-26.757	-4.616	0.606	-0.023	-39.17	-31.373
EN958	COC(c1cccc(c1)Cl)CNC(=O)c1ccc2c(c1)[nH]c(=O)[nH]2	2221	6	-4.771	-0.199	-0.573	-1.142	-4.771	-1.323	-0.32	0	-1.234	-30.812	-5.496	0.477	-0.006	-46.415	-36.307
PUBT2554	NC(=O)N1c2ccccc2C=Cc2c1cccc2	2630	1	-4.77	-0.265	-0.694	-1.226	-4.77	-1.323	-0.23	0	-1.988	-20.763	-1.272	0	0	-28.09	-22.035
	OC1(CCNCC1)Cc1ccncc1.Cl.Cl	5887	3	-4.77	-0.341	-0.821	-1.311	-4.77	-1.957	-0.257	0	-2.098	-17.394	-3.07	0.872	0	-24.975	-20.464
	OCCn1cc(C(=O)O)c(=O)[nH]c1=O	6103	5	-4.768	-0.341	-0.821	-1.31	-4.768	-0.823	-0.212	0	-2.876	-23.39	-6.071	1.223	0	-37.333	-29.46
F0721-0748	O=C(Nc1ccc(cc1)F)CSc1nnc(n1c1ccc(cc1)F)CNC(=O)c1ccc(cc1)S(=O)(=O)N(C)C	4038	12	-4.767	-0.119	-0.408	-1.017	-4.767	-1.702	-0.161	0	-0.28	-43.044	-5.081	0.503	-0.212	-58.069	-48.124
PUBT11949646	OC[C@H]1O[C@@H](c2ccc(c(c2)Cc2ccc(cc2)O[C@@H]2COCC2)Cl)[C@@H]([C@H]([C@@H]1O)O)O	2847	10	-4.766	-0.154	-0.483	-1.075	-4.766	-1.97	0	0	-0.335	-28.242	-10.94	0.592	0	-48.591	-39.182
F0514-3999	Cc1cccc(c1)n1c(SCC(=O)N2N=C(CC2c2ccc(cc2)C)c2cccs2)nnc1CNC(=O)Cc1ccccc1	3355	12	-4.766	-0.108	-0.382	-0.996	-4.766	-1.977	-0.169	0	-0.216	-41.852	-5.114	0.47	-0.014	-58.678	-46.966
	O=C(Cn1cc(cc(c1=O)Cl)C(F)(F)F)NC1CC1	5197	5	-4.766	-0.251	-0.669	-1.208	-4.766	-1.639	0	0	-2.29	-29.606	0.075	0.632	0	-32.48	-29.531
F3406-9563	Cc1cc(cc(c1)C)Nc1nc(C)cc2n1c(=O)n(n2)CC(=O)Nc1ccc(c(c1)F)C	4149	6	-4.764	-0.149	-0.473	-1.067	-4.764	-1.952	-0.376	0	-0.781	-36.307	-2.998	0.633	-0.023	-45.988	-39.305
	O=C(Cn1ncc(c1)NC(=O)C)NC1CC1	5728	6	-4.764	-0.298	-0.75	-1.263	-4.764	-1.708	-0.135	0	-2.396	-23.767	-4.701	1.368	0	-37.485	-28.468
F0648-0812	NC(=O)CSc1nnc(n1c1ccc(cc1)Cl)Cc1cc(=O)[nH]c(=O)[nH]1	3446	6	-2.902	-0.112	-0.331	-0.682	-4.76	-1.095	-0.684	0	-1.125	-33.867	-5.32	0.636	-0.001	-49.405	-39.187
EN1165	O=C(C1CCc2c(C1)cn[nH]2)NCC1(CCCCC1)N1CCOCC1	2452	5	-4.443	-0.178	-0.52	-1.053	-4.759	-1.91	-0.042	0	-1.04	-27.891	-6.502	0.63	-0.028	-41.42	-34.393
F3382-4185	COc1ccc(cc1)n1c(SCc2onc(n2)c2ccc(cc2)F)nc2c(c1=O)scc2	3259	6	-4.757	-0.149	-0.472	-1.065	-4.757	-2.756	0	0	-0.667	-37.231	0.423	0.464	0	-44.645	-36.808
OTV183	c1ccc2c(c1)c(Nc1ccc3c(c1)nc[nH]3)c1c(n2)cccc1.Cl	232	2	-3.983	-0.166	-0.479	-0.953	-4.757	-1.625	-0.025	0	-1.286	-26.095	-5.868	0.383	-0.018	-40.169	-31.964
	OCCCc1nc2c(n1CC(c1cc(F)ccc1F)O)cccc2	5711	8	-4.756	-0.198	-0.572	-1.138	-4.756	-1.522	-0.549	0	-1.354	-25.545	-7.183	1.023	0	-37.795	-32.729
F6761-7492	FC(c1ccc(nc1)N1CC2C(C1)N(CC2)c1ccc2n(n1)cnn2)(F)F	4948	3	-4.754	-0.176	-0.528	-1.107	-4.754	-1.076	0	0	-2.395	-27.277	-1.284	0.275	-0.001	-35.273	-28.561
OTV496	Fc1ccc(cc1)c1ccc(=O)n(n1)CC(=O)N1CCOC(C1)c1ccccc1	555	5	-4.754	-0.164	-0.504	-1.089	-4.754	-1.779	0	0	-1.436	-33.045	-3.456	0.631	0	-46.225	-36.5
EN805	CN(Cc1ccc(cc1NC(=O)c1nccc2c1cccc2)C(=O)N)C	2069	6	-2.936	-0.113	-0.335	-0.69	-4.751	-1.155	-0.301	0	-1.357	-29.334	-7.238	0.624	-0.01	-46.069	-36.572
EN881	COc1ccc(cc1)NS(=O)(=O)c1cccc(c1)C(=O)NNC(=S)NCc1ccccc1	2132	11	-4.744	-0.148	-0.471	-1.062	-4.75	-1.71	-0.267	0	-0.272	-34.745	-8.866	0.821	-0.254	-54.101	-43.611
	Nc1ccc(nc1)N1CCOCC1	5921	1	-4.75	-0.365	-0.859	-1.332	-4.75	-1.529	-0.186	0	-2.401	-20.33	-0.716	0.49	0	-27.177	-21.045
EN183	CC(c1nccc2c1cccc2)NCc1cc(c2n1CCCC2)C(=O)N	1378	5	-4.624	-0.178	-0.527	-1.086	-4.75	-1.637	0	0	-1.301	-30.775	-4.794	0.468	-0.023	-44.876	-35.569
F2233-0571	Clc1ccc(cc1)Cn1c(=O)n(Cc2cccc(c2)C(F)(F)F)c2c(c1=O)nccc2	3765	5	-4.749	-0.153	-0.481	-1.071	-4.749	-2.488	0	0	-1.281	-31.761	1.37	0.403	0	-37.713	-30.391
F5460-0702	N#Cc1ccc(cc1)C(=O)Nc1cc(nn1c1sc2c(n1)c(F)ccc2)C	4494	5	-4.749	-0.176	-0.528	-1.106	-4.749	-1.682	-0.206	0	-1.594	-31.263	-1.659	0.544	0	-41.39	-32.921
OTV987	O=C(c1ccc2n(c1)nnn2)Nc1cccc(c1)c1n[nH]cn1	1095	4	-2.847	-0.124	-0.352	-0.688	-4.749	-0.856	-0.32	0	-1.945	-31.534	-5.343	0.788	-0.037	-46.945	-36.877
F6469-1797	O=C(c1ncccn1)Nc1ccccc1c1nc2n(c1)cccc2	4002	4	-4.657	-0.194	-0.56	-1.115	-4.747	-1.546	-0.32	0	-1.497	-29.166	-4.141	0.748	-0.053	-40.231	-33.307
	COCCn1c(SCc2[nH][nH]c(=O)n2)nc2c1ccc(c2)Cl	5756	6	-4.745	-0.216	-0.604	-1.16	-4.745	-0.846	-0.266	0	-2.22	-26.186	-6.157	0.82	0	-40.388	-32.343
	OC1CCC(CC1)NC(=O)Nc1cnn(c1)CC(=O)N	5469	7	-4.744	-0.237	-0.644	-1.187	-4.744	-0.836	-0.583	0	-1.957	-23.664	-8.643	1.142	-0.03	-40.59	-32.307
PUBT118628567	Clc1ccc2c(c1)[C@@H](NCC2)c1cc(sc1C)C(=O)c1cncnc1N[C@@H]1C[C@@H]([C@H](C1)O)COS(=O)(=O)N	2972	9	-4.707	-0.124	-0.416	-1.015	-4.743	-1.737	0	0	-0.193	-35.961	-8.913	0.338	-0.016	-54.093	-44.873
EN722	O=C(c1cccs1)Nc1cccc(c1)NC(=O)c1ccccc1S(=O)(=O)C	1980	7	-4.742	-0.176	-0.527	-1.104	-4.742	-1.666	-0.32	0	-0.968	-34.734	-4.944	0.733	-0.043	-46.521	-39.677
EN683	NC(=O)C1CCCN(C1)C1CC(=O)N(C1=O)c1c(C)cccc1C	1943	3	-4.637	-0.193	-0.557	-1.11	-4.742	-1.031	-0.212	0	-1.609	-28.148	-5.516	0.345	0	-42.137	-33.664
	CNC(=O)Cn1cc(ccc1=O)S(=O)(=O)N1CCCC1	5325	5	-4.742	-0.237	-0.644	-1.187	-4.742	-0.719	-0.6	0	-1.878	-22.478	-8.225	0.82	-0.008	-38.714	-30.703
EN838	Oc1ccc(cc1)CN(C(=O)c1cc(O)nc2c1cccc2)C	2097	5	-4.741	-0.206	-0.586	-1.146	-4.741	-1.155	-0.299	0	-1.308	-25.978	-8.363	0.584	-0.01	-42.461	-34.341
EN863	Fc1ccc2c(c1)[nH]c(=O)cc2C(=O)NCc1cnn(c1)C	2116	4	-4.737	-0.215	-0.603	-1.158	-4.741	-1.134	-0.558	0	-1.576	-28.387	-4.175	0.611	-0.038	-41.204	-32.562
F2508-0460	O=C(c1ccccc1Cl)Nc1cccc(c1)c1ccc2n(n1)c(nn2)c1cccs1	3262	5	-4.741	-0.158	-0.491	-1.077	-4.741	-1.656	-0.318	0	-0.634	-34.455	-6.061	0.533	-0.035	-49.726	-40.516
OTV731	[O-][N+](=O)c1ccccc1/C=C/C1C2C3CCC(C2Sc2c1sc(=O)[nH]2)C3	830	3	-4.74	-0.182	-0.54	-1.113	-4.74	-1.056	-0.529	0	-0.776	-28.711	-8.012	0.261	-0.002	-46.899	-36.723
EN48	OC1CCN(C1)CC(=O)N1CC(=O)Nc2c1cccc2	1191	4	-2.226	-0.111	-0.302	-0.557	-4.74	-1.244	-0.498	0	-1.74	-21.92	-5.826	0.711	0	-35.745	-27.746
EN964	O=C(N1C(C)Cc2c1cccc2)CSc1nc2ccccc2c(c1)C(=O)N	2228	5	-4.739	-0.176	-0.527	-1.103	-4.739	-1.298	-0.058	0	-1.135	-33.121	-7.433	0.544	-0.02	-50.854	-40.554
PUBT10638	Nc1cccc2c1c(=O)[nH][nH]c2=O	2851	0	-4.447	-0.342	-0.804	-1.247	-4.736	-1.455	-0.045	0	-2.208	-15.305	-1.753	0	0	-22.2	-17.058
OTV364	Oc1cccc(c1)NC(=O)c1cc(nc2c1cccc2)c1cccnc1	426	5	-4.734	-0.182	-0.539	-1.112	-4.735	-1.416	-0.336	0	-1.082	-26.742	-7.908	0.65	-0.029	-43.994	-34.65
EN30	CCn1ccnc1CN(C1CC21CCNCC2)C(=O)CCn1cncc1	1159	8	-4.127	-0.159	-0.47	-0.969	-4.734	-0.891	0	0	-1.68	-27.844	-10.85	0.894	-0.037	-46.432	-38.694
EN702	NC(=O)COc1cccc(c1)C(=O)Nc1cccc(c1)NS(=O)(=O)C	1961	8	-4.701	-0.188	-0.55	-1.114	-4.732	-0.843	-0.644	0	-1.29	-32.972	-7.744	0.873	-0.016	-49.553	-40.716
EN94	O=C(C1COCC1)Nc1cc(cc(c1)c1n[nH]c(n1)C)C(F)(F)F	1257	5	-4.732	-0.197	-0.569	-1.133	-4.732	-0.584	-0.69	0	-1.383	-23.522	-9.925	0.654	-0.064	-40.519	-33.448
	CC(NC(=O)C1=NN(C(=O)CC1)C)Cn1cncc1	5388	5	-4.73	-0.249	-0.664	-1.199	-4.73	-0.846	-0.257	0	-2.435	-27.662	-5.556	1.025	0	-42.517	-33.218
	O=C(Cn1ncc(c1)N)NC1CC1	6107	4	-4.73	-0.364	-0.856	-1.327	-4.73	-1.761	-0.147	0	-2.613	-22.161	-3.709	1.456	0	-32.868	-25.87
EN1011	C[C@@H]1CN(CC(O1)C(=O)N)Cc1cc2CCCCc2cc1O	2283	4	-3.288	-0.149	-0.419	-0.804	-4.729	-1.461	-0.238	0	-1.327	-24.847	-5.711	0.396	0	-38.541	-30.558
PUBT16362	Fc1ccc(cc1)C(c1ccc(cc1)F)CCCN1CCC(CC1)n1c(=O)[nH]c2c1cccc2	2720	7	-4.722	-0.139	-0.45	-1.043	-4.729	-1.674	-0.1	0	-0.729	-32.572	-8.368	0.659	0	-47.793	-40.94
EN825	O=C(Nc1cccc2c1CCN(C2)CC(c1ccccc1)O)Nc1ccccc1	2084	8	-4.715	-0.163	-0.499	-1.08	-4.728	-1.307	-0.32	0	-0.845	-27.13	-11.16	0.775	0	-49.689	-38.29
	O=c1[nH]c(=O)n(cc1Cl)CC1Cc2c(O1)cccc2	5993	2	-4.728	-0.249	-0.664	-1.199	-4.728	-0.89	-0.537	0	-1.509	-24.415	-6.821	0.464	-0.013	-39.509	-31.236
PUBT23634441	OC(=O)CNC(=O)c1ncc(cc1O)c1cccc(c1)Cl	2884	6	-4.27	-0.203	-0.561	-1.056	-4.727	-0.954	-0.387	0	-1.748	-24.429	-8.042	0.79	0	-42.132	-32.471
F3411-2490	Fc1cccc(c1)CN1c2ccccc2c2c(S1(=O)=O)cnc(n2)SCC(=O)c1ccc2c(c1)OCO2	4871	6	-4.725	-0.128	-0.426	-1.025	-4.725	-1.991	-0.088	0	-0.614	-42.022	-1.896	0.36	-0.006	-53.787	-43.918
EN711	NC(=O)Cc1occc1C(=O)Nc1cccc2c1CCN(C2)CC(O)(C)C	1972	8	-4.72	-0.175	-0.524	-1.099	-4.724	-0.803	-0.57	0	-0.996	-25.492	-12.554	0.835	-0.033	-48.483	-38.047
PUBT156391	COc1ccc2c(c1)ccc(c2)[C@@H](C(=O)O)C	2609	3	-4.723	-0.278	-0.714	-1.232	-4.724	-1.118	-0.16	0	-2.225	-20.743	-3.386	0.325	0	-30.167	-24.129
	OCCn1nc(c2c1nc(cc2C(=O)O)C1CC1)C	5908	6	-4.723	-0.249	-0.663	-1.197	-4.723	-0.752	-0.385	0	-1.954	-22.556	-10.28	1.038	0	-39.551	-32.836
OTV163	Fc1ccc(cc1)C1NN=C(C1)c1c(C)cc2c(c1O)c1CCCc1c(=O)o2	207	2	-2.732	-0.098	-0.296	-0.631	-4.723	-2.475	0	0	-1.32	-25.62	0.54	0.272	0	-32.285	-25.08
EN1126	O=C(CN1CC(=O)NC1=O)Nc1ccc(c(c1)c1n[nH]cn1)F	2411	5	-2.103	-0.091	-0.26	-0.509	-4.722	-0.804	-0.236	0	-2.133	-25.059	-6.911	0.74	0	-41.454	-31.97
F2707-0201	O=C(N1CCn2c(C1c1ccc(c(c1)F)F)ccc2)NCc1ccccc1	3220	5	-4.721	-0.175	-0.525	-1.099	-4.721	-2.102	0	0	-1.146	-31.41	-2.778	0.571	-0.056	-41.154	-34.189
F5460-0767	CCn1ccc(n1)C(=O)Nc1cc(nn1c1sc2c(n1)c(F)ccc2)C	3537	5	-4.72	-0.182	-0.538	-1.108	-4.72	-1.707	0	0	-1.545	-33.54	-2.353	0.562	0	-45.49	-35.892
F0772-0403	O=C(Nc1nc2c(s1)cccc2)CSc1nnc(n1c1cc(C)ccc1C)CNC(=O)c1cccc2c1cccc2	4197	10	-3.035	-0.074	-0.255	-0.644	-4.72	-1.796	-0.018	0	-0.781	-44.744	-1.941	0.403	0	-58.705	-46.685
F6761-7500	Cc1nsc(n1)N1CCC2C1CN(C2)c1ccc(cn1)C(F)(F)F	4925	3	-4.72	-0.197	-0.567	-1.13	-4.72	-1.485	0	0	-1.765	-31.359	-1.257	0.303	-0.017	-41.03	-32.616
F6562-2560	O=C(c1cccc(c1)OC(F)(F)F)NCc1ccnc(c1)N1CCCC1=O	4156	7	-4.717	-0.175	-0.524	-1.098	-4.718	-1.244	-0.32	0	-1.521	-30.008	-6.011	0.808	-0.039	-44.786	-36.019
OTV794	O=C(c1nnn(c1C)c1ccc2c(c1)c(on2)c1ccccc1)Nc1ccccc1	913	5	-4.717	-0.157	-0.489	-1.072	-4.717	-1.931	-0.152	0	-0.749	-32.38	-5.767	0.625	-0.027	-47.381	-38.148
EN92	O=C(Cc1cnccc1Cl)NC1CCCc2c1[nH]nc2	1254	4	-4.305	-0.215	-0.584	-1.077	-4.716	-0.914	-0.32	0	-1.427	-23.705	-8.299	0.431	-0.056	-40.496	-32.004
OTV789	COC(=O)c1ccccc1NC(=O)c1cc(oc1C)c1ccccc1Cl	907	6	-4.715	-0.181	-0.537	-1.107	-4.715	-1.67	-0.315	0	-0.995	-32.628	-5.112	0.705	-0.041	-44.907	-37.74
F0823-0069	OC1CN(c2ccc(cc2)O)c2n(C1)c1c(n2)n(C)c(=O)n(c1=O)C	3668	3	-4.714	-0.189	-0.551	-1.117	-4.714	-0.919	-0.539	0	-1.225	-26.397	-5.688	0.161	-0.019	-40.377	-32.085
EN1177	O=C(N1CCCC1Cn1ccnc1C)Nc1cccc(c1)c1nnc2n1CCC2	2468	6	-4.636	-0.16	-0.491	-1.062	-4.713	-1.578	0	0	-1.511	-31.751	-4.941	0.761	-0.056	-43.115	-36.692
EN1087	O=C(Cn1ncc(=O)c2c1cccc2)NCC(c1ccc(c(c1)F)F)O	2372	7	-4.713	-0.181	-0.537	-1.107	-4.713	-0.848	-0.429	0	-1.321	-28.218	-8.635	0.594	-0.003	-45.446	-36.853
	Cn1ccnc1C1CNCCN1.Cl.Cl.Cl	5991	1	-4.713	-0.393	-0.899	-1.352	-4.713	-0.855	-0.32	0	-2.685	-18.308	-3.271	0.554	0	-27.539	-21.58
EN708	O=C(Cn1ccc(n1)C(F)(F)F)Nc1cccc(c1)S(=O)C	1969	6	-4.712	-0.214	-0.6	-1.152	-4.712	-1.628	0	0	-2.253	-26.369	-1.32	0.686	0	-34.526	-27.688
F2692-0551	CCCn1c(SCC(=O)Nc2cc(F)ccc2F)nc2c(c1=O)oc1c2cccc1	3297	7	-4.711	-0.157	-0.488	-1.07	-4.711	-1.694	-0.304	0	-0.773	-30.875	-5.901	0.539	-0.049	-42.163	-36.776
	O=C(NS(=O)(=O)Cc1nocc1)CC1=CCCCC1	5607	6	-4.711	-0.248	-0.662	-1.194	-4.711	-1.141	-0.32	0	-1.564	-24.851	-8.466	0.897	-0.07	-41.5	-33.317
EN109	O=C(N1CCCC1c1ccc2c(c1)OCCCO2)COc1ccccc1C(=O)N	1276	6	-4.711	-0.162	-0.499	-1.079	-4.711	-1.413	-0.479	0	-1.2	-28.826	-5.333	0.622	0	-43.74	-34.159
EN798	N#CC(C1CCCCC1)OC(=O)C1=NN(C(C1)C(=O)N)c1ccccc1	2060	7	-4.71	-0.181	-0.537	-1.106	-4.71	-1.175	-0.422	0	-1.382	-28.455	-6.106	0.609	-0.001	-41.618	-34.561
F6469-1497	O=C(C1CCCO1)Nc1ccccc1c1cn2c(n1)cccc2	4371	4	-3.551	-0.154	-0.439	-0.859	-4.709	-1.512	-0.32	0	-1.54	-27.332	-4.741	0.778	-0.039	-42.138	-32.073
EN213	CO[C@H]1CN(C(C1)c1ncc[nH]1)C(=O)CCn1cnc2c1cccc2	1416	6	-2.55	-0.102	-0.298	-0.604	-4.707	-0.898	-0.147	0	-1.498	-27.77	-9.258	0.654	-0.041	-43.662	-37.028
EN1180	CC1CN(CCN(C1)C(=O)C1CCc2c(C1)cn[nH]2)CC(F)(F)F	2471	4	-4.675	-0.195	-0.562	-1.119	-4.706	-1.211	-0.32	0	-1.274	-25.834	-7.261	0.48	0	-38.186	-33.095
F0514-5246	Cc1ccc(cc1)C1CC(=NN1C(=O)CSc1nnc(n1CCc1ccccc1)CNC(=O)c1ccco1)c1cccs1	4623	13	-4.706	-0.109	-0.383	-0.988	-4.706	-1.959	0	0	-0.653	-45.562	-2.454	0.552	0	-48.157	-48.016
	CC(c1nnn(c1)C1CNC1)O.Cl.Cl	5970	3	-4.705	-0.392	-0.898	-1.35	-4.705	-1.807	0	0	-2.508	-24.173	-1.581	1.086	-0.031	-32.782	-25.754
	O=C(Nc1ccc(nc1)C(=O)N)NC1CCCC(C1)C(F)(F)F	5740	6	-4.705	-0.205	-0.582	-1.138	-4.705	-1.221	-0.409	0	-1.593	-26.025	-5.493	0.689	-0.047	-39.953	-31.518
EN243	O=C1Nc2cc(F)ccc2C(C1)C(=O)NCCCn1cnc2c1cccc2	1456	6	-3.339	-0.124	-0.371	-0.777	-4.705	-0.817	-0.326	0	-1.329	-29.436	-8.559	0.571	-0.048	-48.616	-37.995
EN962	O=C(Cn1c(nc2c1cccc2)c1cccc(c1Cl)Cl)Nc1ccc(c(c1)C(=O)N)F	2226	6	-4.266	-0.138	-0.432	-0.962	-4.703	-1.339	-0.32	0	-0.886	-33.289	-6.483	0.479	0	-51.571	-39.772
EN1063	NC(=O)[C@@H]1Cc2ccccc2CN1C(=O)c1cnc2c(c1)[nH]c(=O)[nH]2	2346	3	-4.702	-0.188	-0.55	-1.114	-4.703	-0.707	-0.541	0	-1.491	-25.263	-6.781	0.332	-0.016	-41.037	-32.044
	COCCn1c(SCC(=O)N)nc2c1ccc(c2)Cl	5054	6	-4.703	-0.248	-0.66	-1.192	-4.703	-0.836	-0.55	0	-1.941	-24.774	-6.367	0.818	0	-39.972	-31.141
	OCCN1CCN(CC1)CC(Cn1cnc2c1cc(C)c(c2)C)O	5625	8	-4.7	-0.196	-0.565	-1.125	-4.7	-1.07	-0.644	0	-1.405	-22.671	-9.802	1.023	0	-40.93	-32.473
PUBT3689	Oc1ccc(cc1)[C@@H]([C@H](N1CCC(CC1)Cc1ccccc1)C)O	2865	7	-4.699	-0.196	-0.565	-1.125	-4.699	-1.256	-0.32	0	-1.183	-25.151	-10.407	0.88	-0.001	-45.691	-35.558
OTV978	COc1ccc(cc1)C1Oc2ccc(cc2C2N1N=C(C2)c1ccc(o1)C)Cl	1082	3	-4.699	-0.168	-0.51	-1.085	-4.699	-1.826	-0.254	0	-1.034	-26.684	-3.225	0.251	-0.017	-35.599	-29.909
F6548-2906	CCn1cc2c(n1)c(=O)n(c(n2)SCC(=O)Nc1cccc(c1)Cl)Cc1ccccc1	3818	8	-4.698	-0.152	-0.476	-1.06	-4.698	-2.082	-0.073	0	-0.561	-34.392	-5.37	0.585	-0.042	-48.924	-39.762
	CC1CCC(CC1)NC(=O)Cn1ccc(n1)C(F)(F)F	5254	5	-4.698	-0.235	-0.638	-1.176	-4.698	-1.62	0	0	-2.534	-24.852	-1.14	0.87	0	-31.257	-25.992
F2644-0549	Oc1ccc(cc1)n1c(C)cn2c1nc1c2c(=O)[nH]c(=O)n1C	4932	2	-4.697	-0.204	-0.581	-1.136	-4.697	-0.633	-0.465	0	-1.905	-26.075	-3.876	0.191	0	-37.928	-29.951
OTV10	N#Cc1nc2c(nc1C#N)n(c(c2c1nc2c([nH]1)cccc2)N)Cc1ccco1	12	5	-4.697	-0.162	-0.498	-1.076	-4.697	-1.867	-0.116	0	-1.493	-29.967	-0.796	0.402	-0.005	-38.219	-30.763
F6497-5889	Oc1nc2ccccc2c(c1)C(=O)N1CCCCC1c1n[nH]c(c1)C(=O)N	4672	4	-4.693	-0.174	-0.521	-1.092	-4.696	-0.593	-0.468	0	-1.303	-26.75	-9.509	0.432	0	-45.382	-36.259
EN813	N#Cc1ccc(=O)n(c1)CC(=O)Nc1cc(cc(c1)C(F)(F)F)C(F)(F)F	2072	7	-4.695	-0.174	-0.522	-1.093	-4.695	-1.3	-0.156	0	-1.662	-28.251	-4.213	0.515	-0.047	-39.519	-32.465
PUBT44093	SC[C@H](C(=O)N1CCC[C@H]1C(=O)O)C	2552	5	-4.695	-0.335	-0.808	-1.29	-4.695	-1.461	-0.207	0	-2.893	-12.526	-3.872	1.074	0	-19.337	-16.399
F6548-3837	O=C(CSc1nc2ccccc2c2=NC(C(=O)n12)CCC(=O)NCc1ccco1)NCCc1ccc(cc1)S(=O)(=O)N	3181	14	-4.695	-0.112	-0.389	-0.991	-4.695	-1.578	-0.2	0	-0.307	-40.916	-6.496	0.558	-0.148	-59.365	-47.412
OTV805	O=C(C1=Cc2ccccc2OC=C1)Nc1ncc(s1)Cc1ccc(c(c1)C)C	922	5	-3.12	-0.111	-0.338	-0.72	-4.695	-2.237	-0.141	0	-0.844	-31.532	-3.63	0.649	0	-43.621	-35.162
	CNC(=O)CNC(=O)Cn1cc(ccc1=O)C(F)(F)F	5658	7	-4.694	-0.235	-0.637	-1.175	-4.694	-0.94	-0.394	0	-2.454	-29.576	-3.35	1.075	0	-40.982	-32.926
PUBT2913	CN1CCC(=C2c3ccccc3C=Cc3c2cccc3)CC1	2686	0	-4.684	-0.213	-0.597	-1.145	-4.693	-1.525	0	0	-1.443	-20.138	-4.789	0	0	-34.082	-24.926
PUBT5280804	OC[C@H]1O[C@@H](Oc2c(oc3c(c2=O)c(O)cc(c3)O)c2ccc(c(c2)O)O)[C@@H]([C@H]([C@@H]1O)O)O	2706	11	-2.771	-0.084	-0.269	-0.616	-4.692	-1.091	0	0	-0.451	-29.516	-13.664	0.375	0	-51.334	-43.18
PUBT9815453	C[C@@H]1NC(=O)[C@@H](NC1=O)CC(=O)O	3009	2	-4.691	-0.361	-0.848	-1.316	-4.692	-0.669	-0.236	0	-2.878	-21.202	-1.888	0.464	-0.029	-30.391	-23.09
	CCCNC(=NC)NCCn1cccn1	6037	7	-4.692	-0.313	-0.771	-1.265	-4.692	-1.778	-0.608	0	-2.062	-24.979	-5.92	1.892	0	-36.227	-30.898
EN460	COc1ccc(cc1)C1CCCCCN1CC(=O)Nc1ccccc1SCC(=O)N	1688	9	-3.898	-0.13	-0.404	-0.886	-4.691	-1.684	-0.608	0	-0.623	-29.583	-6.736	0.757	-0.043	-45.739	-36.319
EN6	O=C(NC(c1ccc2c(c1)OCCO2)C)CN1CCCC1C(=O)N	1126	6	-4.581	-0.191	-0.551	-1.097	-4.69	-1.273	-0.32	0	-1.251	-26.127	-7.884	0.675	-0.032	-41.922	-34.011
EN918	O=C(Nc1ccccc1C(=O)NC1CCCC1)CNc1ccccc1NC(=O)c1ccc(cc1)Cl	2175	11	-4.689	-0.134	-0.438	-1.029	-4.689	-2.704	0	0	-0.502	-44.48	-1.25	0.929	0	-55.652	-45.731
F2086-0525	COc1cn(CC(=O)Nc2cccc(c2)C(F)(F)F)c(cc1=O)CN1CCN(CC1)C(=O)C	3206	9	-3.227	-0.098	-0.314	-0.718	-4.688	-1.295	-0.32	0	-0.714	-28.816	-9.282	0.554	-0.079	-47.721	-38.098
	NC(=O)c1cn(nn1)CCO	6009	4	-4.688	-0.426	-0.948	-1.38	-4.688	-0.839	-0.429	0	-2.944	-20.285	-4.582	1.225	0	-31.732	-24.868
PUBT5757	Oc1ccc2c(c1)CC[C@@H]1[C@@H]2CC[C@]2([C@H]1CC[C@@H]2O)C	2534	2	-4.687	-0.234	-0.636	-1.173	-4.687	-1.027	-0.33	0	-1.552	-23.131	-4.141	0	0	-34.724	-27.273
F3394-0448	O=C(Nc1nsc(n1)c1ccccc1)CSc1nc2scc(c2c(=O)n1c1ccccc1)c1ccc(c(c1)C)C	3084	8	-4.686	-0.117	-0.401	-0.999	-4.686	-2.835	0	0	-0.057	-45.726	0.664	0.393	0	-56.93	-45.062
F6755-5532	OCC1CCN(CC1)c1ccnc2c1ccc(c2)C(F)(F)F	4978	4	-4.596	-0.209	-0.585	-1.124	-4.686	-1.325	-0.32	0	-1.501	-21.15	-5.717	0.383	-0.007	-35.895	-26.866
	O=C(Nc1cccnc1)NC1CCN(CC1)S(=O)(=O)C	5281	5	-4.686	-0.234	-0.636	-1.173	-4.686	-0.923	-0.316	0	-1.653	-26.988	-6.837	0.618	-0.038	-41.996	-33.825
EN12	OCc1nnn(c1)C1CCCN(C1)CC1CCCN(C1)S(=O)(=O)C	1134	6	-4.607	-0.192	-0.554	-1.103	-4.686	-1.139	-0.32	0	-1.248	-29.667	-7.279	0.596	0	-44.982	-36.946
F6548-3683	O=C(NCc1ccccc1)CCC1N=c2n(C1=O)c(SCC(=O)N)nc1c2cccc1	3331	9	-4.685	-0.151	-0.475	-1.057	-4.685	-0.86	-0.536	0	-1.095	-32.09	-8.547	0.735	-0.043	-49.494	-40.636
	Cc1nc(SCC(Cn2cnc3c2cc(C)c(c3)C)O)nc(c1)N	5639	6	-4.685	-0.195	-0.563	-1.121	-4.685	-1.185	-0.608	0	-1.306	-27.191	-6.874	0.804	0	-41.222	-34.065
F0648-0018	CCOC(=O)N1CCN(CC1)C(=O)CSc1nnc(n1c1ccccc1)Cc1cc(=O)[nH]c(=O)[nH]1	4082	10	-4.656	-0.133	-0.435	-1.022	-4.683	-1.193	-0.498	0	-0.662	-42.87	-6.056	0.736	-0.014	-59.895	-48.926
	NC(=O)Nc1ncn(n1)C1CCCCC1	5516	3	-4.683	-0.312	-0.77	-1.263	-4.683	-0.246	-0.256	0	-3.057	-24.903	-4.236	0.757	0	-36.091	-29.139
	OC(c1ccccc1F)Cn1cnc(c(c1=O)C)C	5932	4	-4.68	-0.246	-0.657	-1.186	-4.68	-1.186	0	0	-1.853	-17.627	-10.22	0.774	0	-32.008	-27.847
EN58	O=C(c1ccc2n(c1)ccn2)N1CCCC(C1)(O)c1nnn(c1)C(C)C	1204	5	-2.882	-0.111	-0.328	-0.677	-4.68	-0.772	-0.32	0	-1.4	-24.755	-9.341	0.454	-0.003	-42.222	-34.096
F0508-3596	COc1ccc(cc1)CC(=O)NCc1nnc(n1c1ccccc1)SCC(=O)Nc1nccs1	4513	12	-4.679	-0.138	-0.446	-1.034	-4.679	-2.108	-0.32	0	-0.076	-41.849	-5.809	0.833	-0.044	-57.261	-47.658
OTV361	Clc1ccc(c(c1)NC(=O)c1cc(nc2c1cccc2)c1ccncc1)O	424	5	-4.672	-0.173	-0.519	-1.087	-4.679	-1.839	-0.282	0	-0.849	-29.775	-4.937	0.548	-0.028	-43.137	-34.712
PUBT21109	COc1c(ccc(c1OC)OC)CN1CCNCC1	2838	5	-2.467	-0.13	-0.346	-0.625	-4.678	-2.198	0	0	-1.579	-20.321	-2.535	0.496	0	-29.294	-22.856
F6548-4067	COc1ccc(cc1)NC(=O)CSc1nc2ccccc2c2=NC(C(=O)n12)CC(=O)NCc1ccc2c(c1)OCO2	3258	11	-4.678	-0.114	-0.393	-0.992	-4.678	-1.953	-0.018	0	-0.733	-42.264	-2.292	0.483	0	-55.24	-44.556
EN579	O=C(Cc1c(C)nc([nH]c1=O)C)NCc1cccc(c1)C(=O)Nc1ccccc1	1824	8	-4.63	-0.16	-0.491	-1.06	-4.677	-1.492	-0.32	0	-0.968	-33.732	-8.05	1.024	-0.028	-52.754	-41.782
EN801	O=C(Cc1csc2n1cc(n2)c1ccccc1)Nc1cccc(c1)C(=O)N	2064	6	-4.675	-0.173	-0.519	-1.088	-4.675	-1.021	-0.423	0	-1.451	-30.505	-6.117	0.683	-0.02	-46.386	-36.622
PUBT118253852	N#C[C@H](Cc1ccc(cc1)c1ccc2c(c1)n(C)c(=O)o2)NC(=O)[C@@H]1CNCCCO1	2940	7	-2.434	-0.079	-0.247	-0.549	-4.675	-1.459	-0.182	0	-1.159	-34.266	-4.816	0.56	0	-46.879	-39.082
	O=C(Nc1ccc(nn1)C1CC1)NCC(=O)NC1CCCCC1	5600	8	-4.675	-0.203	-0.578	-1.131	-4.675	-2.146	-0.154	0	-1.534	-32.808	-3.235	1.295	-0.01	-41.978	-36.042
F0532-0904	FC(c1cccc(c1)n1cc(c2c1ncnc2NCc1ccccc1)c1ccccc1)(F)F	3481	6	-4.659	-0.141	-0.453	-1.036	-4.674	-2.418	0	0	-0.612	-36.724	-1.908	0.504	-0.026	-50.026	-38.632
OTV37	O=C1CN(C(=C1c1nc2ccccc2c(=O)[nH]1)N)c1ccc2c(c1)OCO2	52	2	-3.815	-0.141	-0.424	-0.888	-4.672	-1.306	-0.061	0	-0.969	-28.966	-7.622	0.292	-0.036	-46.125	-36.589
PUBT3715	COc1ccc2c(c1)c(CC(=O)O)c(n2C(=O)c1ccc(cc1)Cl)C	2548	5	-4.67	-0.187	-0.546	-1.107	-4.671	-1.981	-0.139	0	-1.271	-24.439	-3.389	0.451	0	-36.363	-27.828
F0532-0043	c1ccc(cc1)c1cn(c2c1c(ncn2)NCc1cccnc1)c1ccccc1	3702	5	-2.268	-0.078	-0.24	-0.519	-4.671	-1.612	0	0	-1.251	-31.592	-5.925	0.673	-0.013	-48.947	-37.517
F5013-0096	O=C(Nc1cccc(c1)C(F)(F)F)CCCn1nc(ccc1=O)c1ccccc1	4572	8	-4.671	-0.161	-0.495	-1.07	-4.671	-1.771	-0.32	0	-1.004	-33.909	-4.782	0.852	-0.016	-48.521	-38.69
F3382-2349	O=C(Nc1nccs1)CSc1nccn2c1cc(n2)c1ccc(cc1)C	4865	6	-4.67	-0.18	-0.532	-1.097	-4.67	-1.549	-0.32	0	-1.189	-34.701	-3.624	0.667	0	-48.038	-38.325
F2651-0152	COc1cccc(c1)C1=Nn2c(SC1)nnc2c1cccc(c1)C.Br	4374	3	-4.669	-0.195	-0.561	-1.117	-4.669	-2.167	0	0	-1.194	-29.144	-1.22	0.334	-0.001	-36.38	-30.365
F2927-0296	O=C(Cn1nc(c2ccccc2)c2c(c1=O)nc(s2)N1CCOCC1)Nc1ccccc1F	4637	6	-4.668	-0.141	-0.454	-1.038	-4.668	-2.857	0	0	-0.449	-35.905	-0.21	0.465	0	-45.818	-36.114
PUBT5360515	O=C1CC[C@@]2([C@@]34[C@H]1Oc1c4c(C[C@H]2N(CC3)CC2CC2)ccc1O)O	2679	4	-4.614	-0.185	-0.54	-1.094	-4.667	-1.115	0	0	-1.159	-21.98	-10.761	0.323	-0.002	-42.231	-32.741
F0920-6275	O=C(NCc1ccco1)CCC1N=c2n(C1=O)c(SCc1cc(=O)n3c(n1)cccc3C)nc1c2cccc1	3816	9	-4.667	-0.12	-0.406	-1.001	-4.667	-2.47	0	0	-0.269	-47.205	-0.853	0.566	-0.006	-59.741	-48.058
F5452-0045	O=C(c1c2CCCc2nn1C1CCS(=O)(=O)C1)Nc1cccc(c1)C(=O)C	4906	5	-4.667	-0.173	-0.519	-1.086	-4.667	-1.035	-0.125	0	-1.266	-29.061	-8.042	0.519	-0.1	-43.036	-37.103
F6761-7514	O=C(N1CCC2C1CN(C2)c1ccc(cn1)C(F)(F)F)NCc1ccccc1	4994	6	-4.667	-0.167	-0.506	-1.077	-4.667	-1.515	-0.32	0	-1.376	-26.64	-4.11	0.512	-0.018	-38.452	-30.75
F6562-2363	O=C1CCCN1c1nccc(c1)CNC(=O)c1c(C)nc2n1cccc2	3151	5	-2.631	-0.101	-0.3	-0.618	-4.666	-1.313	-0.098	0	-1.783	-33.359	-3.869	0.776	0	-46.532	-37.228
F2644-0548	Oc1ccc(cc1)n1c(cn2c1nc1c2c(=O)[nH]c(=O)n1C)c1ccccc1	4953	3	-4.665	-0.167	-0.506	-1.077	-4.665	-1.319	-0.32	0	-1.033	-29.805	-5.196	0.277	-0.001	-44.006	-35.002
F0508-3595	COc1ccc(cc1)CC(=O)NCc1nnc(n1c1ccccc1)SCC(=O)N1CCc2c1cccc2	3212	11	-4.664	-0.126	-0.42	-1.011	-4.664	-2.755	0	0	-0.587	-40.194	-0.078	0.7	0	-48.467	-40.272
OTV528	COc1cc2CCN(Cc2cc1OC)C(=O)c1n[nH]c(c1)c1ccco1	588	5	-4.663	-0.179	-0.531	-1.095	-4.663	-1.436	-0.16	0	-1.134	-25.453	-6.791	0.459	-0.1	-39.18	-32.244
F3290-0286	N#Cc1c(SCC(=O)N)nc(cc1C(F)(F)F)c1ccc(cc1)OC	3953	7	-4.662	-0.186	-0.545	-1.105	-4.662	-1.798	-0.16	0	-0.906	-25.6	-5.473	0.428	-0.125	-38.289	-31.072
PUBT3899	O=C(c1cnoc1C)Nc1ccc(cc1)C(F)(F)F	2629	4	-4.659	-0.245	-0.654	-1.181	-4.659	-1.286	-0.009	0	-2.064	-24.208	-5.283	0.735	-0.032	-37.031	-29.491
PUBT5035	Oc1ccc2c(c1)sc(c2C(=O)c1ccc(cc1)OCCN1CCCCC1)c1ccc(cc1)O	2664	9	-2.195	-0.065	-0.209	-0.485	-4.658	-2.245	-0.32	0	-0.31	-29.401	-5.692	0.541	0	-39.331	-35.092
PUBT40632	Cc1ccc(=O)n(c1)c1ccccc1	2655	1	-4.657	-0.333	-0.802	-1.28	-4.657	-1.927	0	0	-2.327	-20.47	1.046	0.464	0	-24.472	-19.424
PUBT4829	CCc1ccc(nc1)CCOc1ccc(cc1)C[C@@H]1SC(=O)NC1=O	2572	7	-4.216	-0.169	-0.493	-0.999	-4.657	-0.935	-0.626	0	-1.503	-26.849	-7.69	0.904	0	-42.844	-34.539
PUBT3827	CN1CCC(=C2c3ccccc3CC(=O)c3c2ccs3)CC1	2757	0	-4.649	-0.211	-0.592	-1.136	-4.657	-1.51	0	0	-1.439	-23.064	-3.692	0	0	-36.155	-26.756
EN656	NC(=O)COc1cccc(c1)CN1CCc2c(C1)ncnc2	1915	5	-4.047	-0.184	-0.516	-0.989	-4.656	-1.409	-0.348	0	-1.825	-26.86	-3.706	0.825	0	-37.672	-30.566
EN1015	Clc1cc(nc(n1)N)N1CCC(CC1)NS(=O)(=O)c1cccs1	2289	4	-4.645	-0.202	-0.574	-1.123	-4.654	-1.2	-0.32	0	-1.108	-31.689	-6.338	0.553	-0.045	-47.753	-38.027
OTV154	O=C(CN1C(=O)c2ccccc2N2C1c1ccccc1C2=O)Nc1ccccc1O	196	5	-4.654	-0.155	-0.482	-1.057	-4.654	-2.252	-0.041	0	-1.018	-31.264	-0.994	0.368	0	-39.681	-32.258
EN156	CO[C@@H]1C[C@@H](N(C1)c1ccncn1)CNC(=O)Cc1cnccc1C	1346	7	-2.343	-0.094	-0.274	-0.555	-4.654	-1.238	-0.2	0	-1.721	-26.385	-6.972	0.97	-0.1	-42.482	-33.357
EN646	CC(C(=O)Nn1cnc2c1cccc2)NC(=O)c1[nH]nc2c1cccc2	1902	6	-2.679	-0.103	-0.305	-0.629	-4.653	-1.394	-0.067	0	-1.39	-28.562	-6.562	0.624	-0.014	-43.401	-35.124
EN1074	Fc1ccc(cc1)C=CC(=O)c1ccc2c(c1)[nH]c(=O)[nH]2	2358	3	-4.652	-0.222	-0.611	-1.15	-4.652	-1.049	-0.32	0	-1.666	-25.919	-3.58	0.227	-0.011	-37.028	-29.499
OTV21	c1ccc(cc1)C1=NN2C(C1)c1ccccc1OC12CCCCC1	28	1	-4.652	-0.194	-0.559	-1.113	-4.652	-2.004	-0.15	0	-1.383	-24.171	-0.608	0.184	0	-31.708	-24.779
OTV893	N#CC1=C(N)Oc2c(C1c1ccc(cc1)C(C)(C)C)ccc(c2)O	1003	4	-4.649	-0.194	-0.559	-1.113	-4.652	-1.165	-0.419	0	-1.225	-23.432	-5.636	0.182	-0.007	-36.604	-29.068
EN87	Fc1ccc(cc1)C1C(CC(=O)N1C)C(=O)N(Cc1ccncc1)C	1248	5	-1.98	-0.079	-0.232	-0.469	-4.652	-1.365	0	0	-1.515	-27.453	-6.739	0.647	-0.036	-43.864	-34.192
F2459-1219	O=C(N1CCc2c1cccc2)Cn1nc(C(C)C)c2c(c1=O)n(nc2)c1ccc(c(c1)C)C	4550	5	-4.651	-0.141	-0.452	-1.034	-4.651	-2.403	0	0	-0.694	-35.296	-1.326	0.41	0	-44.226	-36.622
	O=C(Nc1scc(n1)CC(=O)N)CCC1CCCC1	5071	7	-4.65	-0.245	-0.653	-1.179	-4.65	-1.149	-0.458	0	-1.841	-26.311	-6.723	1.142	-0.019	-40.698	-33.034
OTV996	Cc1cc(O)c(c(=O)o1)C1=Nc2ccccc2NC(C1)c1ccc(cc1)[N+](=O)[O-]	1109	2	-4.125	-0.142	-0.437	-0.944	-4.65	-1.722	-0.32	0	-0.741	-28.334	-3.562	0.127	-0.043	-40.469	-31.896
EN201	CS(=O)c1ccc(cc1)CN1CCCC1c1onc(n1)C(=O)N	1400	5	-4.214	-0.183	-0.521	-1.019	-4.65	-0.986	-0.418	0	-1.586	-24.472	-5.485	0.506	-0.119	-35.758	-29.956
EN193	O=C(N1CC2([C@H]3[C@@H]1CCC3)CCOCC2)C1CCCC(C1)C(=O)N	1390	3	-4.65	-0.194	-0.559	-1.113	-4.65	-0.945	-0.194	0	-1.541	-29.622	-5.504	0.337	0	-44.249	-35.126
F6548-3710	O=C(NCc1ccc(cc1)F)CCC1N=c2n(C1=O)c(SCC(=O)N)nc1c2cccc1	3131	9	-4.649	-0.145	-0.461	-1.041	-4.649	-1.652	-0.149	0	-0.882	-34.765	-5.963	0.683	-0.018	-49.268	-40.727
PUBT149096	CN1CCN(CC1)c1c(F)cc2c3c1OC[C@@H](n3cc(c2=O)C(=O)O)C	2604	3	-2.095	-0.081	-0.239	-0.492	-4.647	-0.617	-0.126	0	-1.379	-27.128	-9.746	0.294	0	-45.446	-36.874
F0448-0022	O=C(CCn1c(=O)c2cccc3c2c(c1=O)ccc3)NCc1ccc2c(c1)OCO2	4098	6	-4.647	-0.155	-0.481	-1.056	-4.647	-1.535	-0.32	0	-0.966	-30.891	-4.626	0.485	-0.072	-43.299	-35.517
F2506-1299	COc1cccc(c1)c1ccc2n(n1)c(SCC(=O)Nc1ccccc1F)nn2	4396	7	-4.646	-0.16	-0.492	-1.064	-4.646	-1.894	-0.32	0	-0.751	-31.588	-4.382	0.587	-0.032	-42.405	-35.97
EN233	CSc1nc(=O)cc([nH]1)CNC(=O)CC(Cc1cccc(c1)F)C	1439	8	-4.426	-0.184	-0.532	-1.059	-4.644	-1.413	-0.32	0	-1.282	-32.432	-6.149	0.936	-0.021	-45.673	-38.581
EN693	NC(=O)C1CCN(C1)C(=O)COc1ccc(cc1Cl)F	1954	5	-4.643	-0.232	-0.63	-1.162	-4.643	-1.115	-0.317	0	-2.231	-25.992	-1.814	0.61	-0.019	-35.91	-27.806
OTV8	O=c1n(nc(c2c1cccc2)c1cccs1)c1ccccc1	9	2	-4.643	-0.211	-0.591	-1.135	-4.643	-2.038	-0.114	0	-1.502	-25.087	-0.889	0.398	0	-33.182	-25.976
EN229	CNCC(=O)N(Cc1ccccc1F)CC(=O)Nc1ccccc1F.Cl	1435	9	-3.479	-0.139	-0.407	-0.825	-4.643	-1.416	-0.341	0	-1.307	-28.569	-7.025	0.946	-0.043	-44.673	-35.595
PUBT146421275	CCc1cc(O)ccc1c1ccc2c(c1)[nH]nc2c1nc2c([nH]1)CN([C@@H](C2)C(=O)N1CC(C1)N(C)C)C(C)C	3013	8	-2.587	-0.066	-0.225	-0.555	-4.64	-1.674	-0.608	0	-0.027	-33.265	-6.416	0.295	0	-46.849	-39.681
	OC(c1ccccc1)Cn1c(=O)c(ccc1C(F)(F)F)C(=O)N	5484	6	-4.639	-0.202	-0.574	-1.122	-4.639	-1.024	-0.333	0	-1.567	-23.51	-6.783	0.528	-0.05	-38.058	-30.293
OTV955	Brc1ccc(cc1)Nc1scc(n1)c1c(C)nc2n1cccc2	1057	3	-3.706	-0.161	-0.458	-0.896	-4.639	-1.803	-0.198	0	-0.961	-29.116	-4.08	0.391	0	-42.181	-33.196
EN121	NC(=O)CC1(O)CCCN(C1)C(=O)c1ccc(nc1)C(F)(F)F	1290	6	-4.638	-0.202	-0.574	-1.122	-4.638	-0.737	-0.523	0	-1.58	-22.139	-7.739	0.514	-0.045	-31.358	-29.878
PUBT2519	Cn1cnc2c1c(=O)n(C)c(=O)n2C	2512	0	-4.636	-0.331	-0.798	-1.274	-4.636	-0.782	-0.007	0	-2.774	-17.613	-1.282	0	0	-24.076	-18.895
F0507-0720	O=C(Nc1nccs1)CSc1nnc(n1c1ccc(c(c1)Cl)Cl)CNC(=O)c1ccccc1F	4099	10	-4.636	-0.136	-0.442	-1.024	-4.636	-1.833	-0.288	0	-0.447	-38.586	-4.711	0.572	-0.004	-53.814	-43.297
	Nc1nccc(n1)C1CCCNC1	6096	1	-4.636	-0.357	-0.839	-1.301	-4.636	-1.22	0	0	-2.644	-23.069	-0.752	0.494	0	-29.699	-23.82
	N#Cc1ncn(n1)CC(=O)NC1CCCCCC1	6030	5	-4.636	-0.258	-0.675	-1.192	-4.636	-0.338	0	0	-3.493	-27.4	-1.938	0.856	0	-37.698	-29.338
	O=C(Cn1cc(ccc1=O)C(F)(F)F)NC1CCCCCCC1	5444	5	-4.634	-0.201	-0.573	-1.12	-4.634	-1.329	0	0	-2.558	-24.042	-0.408	0.517	0	-30.682	-24.45
EN919	CC(=O)Nc1ccc(cc1)CCNCc1cn(nc1c1cccnc1)C	2176	8	-4.633	-0.178	-0.528	-1.088	-4.633	-1.654	0	0	-1.259	-28.99	-8.85	1.086	-0.029	-47.529	-37.839
EN102	COc1cc(CNC[C@H]2CC(C[C@H]2O)c2nnc([nH]2)C)ccc1C	1268	7	-3.646	-0.152	-0.438	-0.873	-4.632	-1.076	-0.32	0	-1.315	-25.239	-9.825	0.857	-0.042	-44.075	-35.064
F6570-2757	O=C(Cn1cnc2c(c1=O)cccn2)Nc1ccccc1c1nc2n(c1)CCCC2	3634	5	-4.474	-0.149	-0.463	-1.017	-4.631	-1.336	-0.32	0	-0.989	-28.518	-6.785	0.487	-0.03	-44.791	-35.302
F3406-9614	Fc1ccc(cc1)Nc1ccn2c(n1)nn(c2=O)CC(=O)NCc1ccc(cc1Cl)F	4723	7	-4.63	-0.149	-0.469	-1.044	-4.63	-1.673	-0.189	0	-0.824	-36.306	-4.806	0.607	-0.014	-50.307	-41.111
EN148	COC(=O)c1c(CN2CCc3c(C2)cn[nH]3)c2c(n1C)ccc(c2)F	1333	4	-4.63	-0.185	-0.542	-1.098	-4.63	-1.345	-0.32	0	-1.189	-25.013	-6.72	0.483	-0.001	-41.097	-31.734
	CCc1[nH]nc(n1)C1CNCCO1	5789	2	-4.627	-0.356	-0.837	-1.298	-4.627	-0.951	-0.277	0	-2.399	-15.558	-4.655	0.476	0	-25.651	-20.212
	O=C(Cn1cccn1)NCC1CCS(=O)(=O)C1	5849	5	-4.627	-0.272	-0.7	-1.207	-4.627	-0.763	-0.32	0	-1.801	-22.788	-9.082	0.799	-0.04	-40.292	-31.87
	OC(=O)C(n1c(C)cc(cc1=O)O)C	5924	4	-4.625	-0.33	-0.796	-1.271	-4.625	-0.805	-0.332	0	-2.37	-19.131	-6.65	0.836	0	-31.352	-25.781
EN1069	COc1cccc(c1)C1C(=C(C)Nc2n1nc(n2)c1cc(OC)cc(c1)OC)C(=O)N	2352	5	-4.613	-0.149	-0.467	-1.04	-4.624	-2.492	0	0	-0.724	-33.124	0.155	0.224	0	-40.583	-32.969
F0275-0139	Cc1ccc2c(c1)c(c1ccccc1)c(n2CC(Cn1cnc(c1c1ccccc1)c1ccccc1)O)c1ccccc1	3243	9	-3.236	-0.075	-0.264	-0.68	-4.624	-1.703	0	0	-0.118	-33.821	-10.169	0.449	-0.035	-56.257	-43.991
F2583-0221	C=CCn1c(C)cn2c1nc1c2c(=O)n(c(=O)n1C)C(C(=O)C)C	3541	4	-4.624	-0.193	-0.556	-1.107	-4.624	-1.059	-0.232	0	-1.815	-28.688	-4.002	0.52	-0.004	-40.255	-32.69
EN524	O=C(c1cccc(c1)C(=O)N)NC1CCCc2c1cccc2	1758	4	-4.623	-0.21	-0.589	-1.13	-4.623	-1.498	-0.185	0	-1.583	-31.412	-2.645	0.633	-0.022	-42.858	-34.057
	OCCNc1cnn(c(=O)c1Cl)CCOc1ccc(cc1)Cl	5053	8	-4.623	-0.21	-0.589	-1.13	-4.623	-1.701	-0.485	0	-1.283	-30.64	-3.887	0.961	0	-38.886	-34.527
OTV763	CCc1ccc2c(c1)sc(n2)N1C(c2ccco2)C(=C(C1=O)O)C(=O)c1ccc(o1)C	877	5	-4.603	-0.148	-0.466	-1.038	-4.623	-2.155	-0.24	0	-0.54	-31.128	-3.642	0.424	-0.009	-42.291	-34.77
PUBT33613	O=C([C@@H](c1ccc(cc1)O)N)N[C@@H]1C(=O)N2[C@@H]1SC([C@@H]2C(=O)O)(C)C	2598	6	-3.856	-0.154	-0.451	-0.914	-4.621	-0.929	-0.267	0	-0.918	-22.412	-12.911	0.576	-0.026	-44.509	-35.323
	O=C(NC1(C)CCC1)Nc1ccncc1F	5524	4	-4.621	-0.289	-0.728	-1.225	-4.621	-1.245	-0.255	0	-2.008	-22.484	-4.208	0.679	-0.037	-31.883	-26.692
F6548-2904	CCn1nc2c(c1)nc(n(c2=O)Cc1ccccc1)SCC(=O)Nc1ccc(cc1)F	3837	8	-4.62	-0.149	-0.468	-1.042	-4.62	-1.674	0	0	-1.146	-38.225	-3.278	0.625	-0.022	-50.467	-41.502
F6445-3655	O=C(c1ccc2c(c1)c(on2)c1ccccc1)NCCCc1cnc2n(c1)ncn2	3903	7	-4.62	-0.154	-0.479	-1.05	-4.62	-1.07	-0.031	0	-1.905	-36.983	-3.123	0.74	-0.037	-49.69	-40.107
	CC(S(=O)(=O)C)C(=O)NCc1cccnc1N1CCOCC1	5156	6	-4.62	-0.21	-0.588	-1.129	-4.62	-1.241	-0.363	0	-1.324	-25.873	-8.208	0.875	-0.043	-43.031	-34.081
OTV24	OC(=O)c1cc2ccccc2c(c1O)Cc1c(O)c(cc2c1cccc2)C(=O)O	31	6	-4.62	-0.159	-0.489	-1.058	-4.62	-1.403	-0.123	0	-1.104	-23.303	-7.236	0.261	0	-39.468	-30.539
OTV151	CC(C[C@@H](c1nc2c([nH]1)cccc2)NC(=O)c1c[nH]c(=O)c2c1cccc2)C	190	6	-4.59	-0.164	-0.498	-1.059	-4.62	-1.173	-0.484	0	-0.878	-26.675	-7.372	0.414	-0.059	-42.693	-34.048
EN771	O=C1Nc2cc(F)ccc2C(C1)C(=O)OCc1cc(=O)n2c(n1)cccc2	2035	4	-4.619	-0.171	-0.513	-1.075	-4.619	-1.192	-0.005	0	-1.56	-30.838	-3.973	0.285	-0.008	-43.902	-34.811
F5524-0130	OC1CCN(CC1)C(=O)Cn1nc(cc1c1cccs1)C(=O)N1CCN(CC1)C	4180	7	-4.318	-0.149	-0.457	-0.989	-4.619	-1.392	-0.584	0	-0.878	-23.998	-8.303	0.68	0	-39.168	-32.301
EN446	O=C(c1cccc(c1)NC(=O)c1ccccc1S(=O)(=O)C)Nc1cccc(c1)C(F)(F)F	1675	8	-4.618	-0.144	-0.458	-1.034	-4.618	-1.607	-0.228	0	-0.639	-35.855	-5.883	0.565	-0.035	-49.452	-41.739
	Cc1noc(n1)C1CCCNC1.Cl	5896	1	-4.616	-0.385	-0.881	-1.324	-4.616	-1.264	0	0	-2.7	-21.537	-0.824	0.548	0	-28.037	-22.36
F6548-1687	O=C(Nc1cccc(c1)C)CSc1nc2ccccc2c2=NC(C(=O)n12)CC(=O)N1CCN(CC1)c1ccccc1	3302	9	-4.613	-0.113	-0.388	-0.979	-4.613	-1.882	-0.078	0	-0.364	-42.333	-4.196	0.497	-0.041	-56.319	-46.529
F0919-6637	O=C(NCc1ccco1)CCC1N=c2n(C1=O)c(SCc1cc(=O)n3c(n1)cccc3)nc1c2cccc1	3556	9	-4.613	-0.121	-0.408	-0.995	-4.613	-2.212	-0.053	0	-0.479	-42.866	-2.128	0.594	0	-53.84	-44.994
PUBT72734520	C=CC(=O)Nc1cccc(c1)Oc1nc(Nc2ccc(c(c2)F)N2CCN(CC2)C)nc2c1cc[nH]2	2935	8	-4.555	-0.127	-0.418	-0.994	-4.612	-1.613	-0.093	0	-0.72	-37.618	-6.254	0.682	-0.048	-55.529	-43.871
F0772-1151	COc1cc(ccc1OC)C(=O)NCc1nnc(n1c1cccc(c1)C(F)(F)F)SCC(=O)N1CCc2c1cccc2	3182	12	-4.612	-0.11	-0.382	-0.974	-4.612	-1.786	0	0	-0.903	-40.142	-1.744	0.355	-0.011	-52.004	-41.887
F2644-0505	OCC(Cn1c(=O)n(C)c2c(c1=O)n1CCN(c1n2)c1ccc(cc1)OC)O	4551	7	-4.611	-0.165	-0.5	-1.064	-4.611	-1.173	0	0	-1.287	-34.107	-6.383	0.519	-0.007	-47.921	-40.49
F0568-0070	Cc1ccc(cc1)C1CC(=NN1C(=O)CSc1[nH]c(=O)c2c(n1)n(nc2)c1ccccc1)c1ccc(cc1)Br	3161	7	-3.149	-0.081	-0.274	-0.675	-4.609	-1.987	0	0	-0.285	-40.52	-3.989	0.295	-0.008	-54.83	-44.509
	OCCNc1nc2c(n1CC(c1cccc(c1)F)O)cccc2	5715	8	-4.609	-0.2	-0.57	-1.115	-4.609	-1.339	-0.608	0	-1.486	-27.147	-6.27	1.122	0	-41.603	-33.418
	OC(=O)c1ccnc(c1)OC1COCC1	5892	4	-4.609	-0.307	-0.758	-1.243	-4.609	-2.011	0	0	-1.983	-24.606	-3.337	1.136	-0.021	-35.162	-27.943
EN1131	CN1C[C@H]([C@@H](C1)c1cncn1C)NC(=O)Cn1cnc2c1CCCC2	2419	5	-3.401	-0.136	-0.398	-0.806	-4.608	-0.734	0	0	-2.138	-26.078	-7.128	0.637	0	-43.491	-33.206
F0532-0041	Fc1ccc(cc1)CNc1ncnc2c1c(cn2c1ccccc1)c1ccccc1	3821	5	-4.576	-0.153	-0.474	-1.04	-4.608	-1.732	0	0	-1.19	-32.69	-4.414	0.625	-0.015	-47.824	-37.104
F2652-0075	CN(CCCN(C(=O)CS(=O)(=O)c1ccccc1)c1nc2c(s1)cc(cc2)C)C.Cl	4698	9	-4.607	-0.159	-0.488	-1.055	-4.608	-2.084	-0.2	0	-0.57	-29.508	-6.155	0.744	-0.1	-46.448	-35.663
PUBT129240620	N#Cc1ccc(c2c1nccc2)N1C[C@H](N)C[C@@H](C1)C(F)(F)F	3008	3	-4.605	-0.2	-0.569	-1.113	-4.607	-1.112	0	0	-1.492	-24.36	-6.243	0.181	-0.029	-39.339	-30.602
PUBT135457951	CCc1c(O)c2C(=O)C(=C(C(=O)c2c(c1O)O)O)O	2965	5	-3.416	-0.18	-0.48	-0.866	-4.607	-0.468	-0.237	0	-1.883	-18.053	-7.442	0	0	-31.985	-25.495
	CCCn1c(=O)[nH]c(=O)c(c1N)N(CCOC)C	5316	6	-4.607	-0.256	-0.671	-1.184	-4.607	-1.742	-0.089	0	-2.291	-27.96	-0.937	1.073	-0.019	-34.505	-28.897
PUBT5280567	Oc1ccc2c(c1)oc(=O)cc2C	2677	1	-4.598	-0.354	-0.832	-1.29	-4.606	-1.514	0	0	-2.208	-18.753	0.357	0	0	-23.529	-18.396
F1044-0004	O=C(c1ccccc1)CSc1nnc(n1c1ccccc1)Cc1nnc(n1c1ccccc1)SCC(=O)c1ccccc1	3223	12	-4.606	-0.107	-0.375	-0.967	-4.606	-1.597	-0.32	0	-0.453	-42.694	-3.265	0.46	-0.07	-55.011	-45.959
	O=C(Nc1ccc(nc1)N1CCOCC1)NCCC(=O)N1CCCC1	5438	8	-4.606	-0.184	-0.539	-1.092	-4.606	-1.226	-0.518	0	-1.684	-28.353	-5.474	1.103	-0.042	-42.863	-33.827
PUBT162163	Cc1cccc(c1)N1CCN(CC1)CCc1ccc2c(n1)cccc2	3001	4	-4.537	-0.181	-0.531	-1.075	-4.604	-2.051	0	0	-1.229	-29.519	-3.531	0.682	0	-36.463	-33.05
F2982-0614	Fc1cc(F)c2c(c1)sc(n2)N(C(=O)CS(=O)(=O)Cc1ccccc1)Cc1ccco1	4388	8	-4.604	-0.149	-0.467	-1.038	-4.604	-2.457	-0.076	0	-0.439	-36.401	-3.075	0.659	-0.01	-46.529	-39.476
F0579-0534	O=C(NCc1ccco1)CSc1nc2CCSc2c(=O)n1c1ccc(cc1)F	4231	7	-4.604	-0.164	-0.499	-1.063	-4.604	-1.603	-0.32	0	-0.638	-34.326	-6.54	0.68	-0.026	-51.501	-40.866
EN1011	C[C@@H]1CN(CC(O1)C(=O)N)Cc1cc2CCCCc2cc1O	2282	4	-4.547	-0.207	-0.579	-1.112	-4.603	-1.389	-0.261	0	-1.389	-25.014	-4.656	0.398	-0.012	-35.683	-29.67
F3124-0364	NC(=O)Cn1c(=O)n(C)c2c(c1=O)n1cc(n(c1n2)C(C)C)C	3746	3	-4.603	-0.2	-0.569	-1.113	-4.603	-0.414	-0.32	0	-1.893	-26.589	-5.49	0.184	-0.008	-40.356	-32.079
F3411-3230	O=C(Nc1ccc(cc1F)Br)CSc1ncc2c(n1)c1ccccc1N(S2(=O)=O)Cc1ccc(cc1)C	4783	7	-4.603	-0.124	-0.415	-0.998	-4.603	-1.763	-0.224	0	-0.405	-35.353	-4.354	0.234	-0.025	-48.656	-39.707
F5581-0045	Fc1ccc(cc1)CC(=O)N(c1nc2c(s1)cccc2)CCn1cccn1	4627	7	-4.603	-0.17	-0.511	-1.071	-4.603	-1.564	-0.137	0	-1.16	-29.229	-5.324	0.536	-0.018	-43.066	-34.553
F6554-0636	O=C(N1CCCC(C1)c1ccn(n1)C)Cc1cn(c2c1cccc2)C	3944	4	-4.6	-0.184	-0.538	-1.09	-4.602	-1.964	0	0	-1.766	-29.15	-0.546	0.667	0	-36.435	-29.697
OTV151	CC(C[C@@H](c1nc2c([nH]1)cccc2)NC(=O)c1c[nH]c(=O)c2c1cccc2)C	191	6	-2.828	-0.101	-0.307	-0.653	-4.602	-1.152	-0.424	0	-0.87	-24.784	-8.464	0.412	-0.059	-42.532	-33.248
OTV212	Clc1ccc2c(c1)c(=O)cc(o2)C(=O)Nc1nonc1c1ccc2c(c1)CCCC2	267	4	-4.601	-0.153	-0.477	-1.045	-4.601	-1.371	-0.32	0	-0.619	-35.876	-6.202	0.445	-0.012	-47.967	-42.078
F0648-0589	CCOc1ccc(cc1)n1c(SCC(=O)Nc2ccccc2C)nnc1Cc1cc(=O)[nH]c(=O)[nH]1	3267	10	-4.573	-0.131	-0.427	-1.004	-4.6	-1.543	-0.32	0	-0.334	-42.212	-6.709	0.755	-0.042	-60.552	-48.922
	OCC(NC(=O)NCc1ccc(nc1)N1CC(C)OC(C1)C)C	5137	8	-4.6	-0.2	-0.569	-1.112	-4.6	-1.022	-0.783	0	-1.271	-24.858	-10.032	1.259	-0.035	-41.313	-34.889
EN141	OC1CN(CC21CC2)c1ncnc(c1)N1CCSCC1	1323	3	-4.463	-0.223	-0.606	-1.117	-4.599	-1.128	-0.341	0	-1.578	-22.86	-5.512	0.425	-0.006	-38.036	-28.372
	COCCn1c(N)nc2c1c(=O)[nH]c(=O)n2C	5394	3	-4.598	-0.27	-0.695	-1.199	-4.598	-0.542	-0.471	0	-2.276	-19.417	-5.774	0.604	-0.076	-30.389	-25.191
	Fc1ccccc1C(Cn1c2ccccc2n(c1=O)C)O	5052	4	-4.596	-0.219	-0.604	-1.136	-4.596	-1.297	-0.32	0	-1.624	-24.059	-5.443	0.665	0	-35.939	-29.503
EN352	CC(N(C(=O)CCS(=O)(=O)c1ccccc1)Cc1nc2ccccc2c(=O)[nH]1)C	1581	8	-4.551	-0.157	-0.482	-1.042	-4.595	-0.941	-0.534	0	-1.056	-30.085	-7.576	0.577	0	-46.721	-37.66
F0648-0111	O=c1cc([nH]c(=O)[nH]1)Cc1nnc(n1c1ccccc1)SCC(=O)c1ccccc1	3670	7	-4.568	-0.152	-0.473	-1.038	-4.595	-1.46	-0.381	0	-0.824	-40.158	-3.839	0.675	-0.02	-53.677	-43.997
OTV370	COc1cc(cc(c1)OC)NC(=O)c1c2CCCc2nc2c1cnn2C(C)C	434	6	-4.595	-0.164	-0.498	-1.061	-4.595	-1.792	0	0	-1.041	-32.454	-3.606	0.402	0	-41.02	-36.06
EN54	CC(Cn1cncc1)NCc1cnc2n1cc(Br)cc2	1199	5	-3.159	-0.158	-0.429	-0.791	-4.595	-0.705	0	0	-2.07	-24.247	-7.407	0.504	0	-40.769	-31.654
EN250	COc1cc(ccc1OCC(=O)N(c1c(=O)[nH]c(=O)n(c1N)Cc1ccccc1)CCC1=CCCCC1)C(=O)C	1464	12	-4.594	-0.115	-0.393	-0.98	-4.594	-1.317	-0.6	0	-0.287	-36.97	-7.58	0.624	-0.028	-55.732	-44.55
EN849	O=C(NCC(c1ccccc1)(O)C)NCc1cccc2c1nccc2	2106	8	-1.949	-0.078	-0.228	-0.462	-4.593	-1.177	-0.252	0	-1.177	-25.53	-10.001	0.834	-0.044	-44.939	-35.531
F0532-0911	Fc1ccc(cc1)CNc1ncnc2c1c(cn2c1cccc(c1)C(F)(F)F)c1ccccc1	3123	6	-2.433	-0.072	-0.232	-0.537	-4.592	-1.889	0	0	-1.088	-36.937	-1.592	0.471	0	-48.262	-38.529
EN841	CC(=O)Oc1cccc(c1)N1C(=O)C2C(C1=O)C1CC2C=C1	2098	3	-4.591	-0.209	-0.585	-1.122	-4.591	-0.82	-0.246	0	-1.982	-27.712	-3.811	0.415	0	-37.88	-31.523
	COCCn1c(NN)nc2c1c(=O)n(C)c(=O)n2C	5315	4	-4.591	-0.242	-0.645	-1.164	-4.591	-0.473	-0.324	0	-2.095	-21.382	-7.183	0.496	-0.049	-35.014	-28.565
F3124-0349	Fc1ccccc1Cn1c(=O)n(C)c2c(c1=O)n1cc(n(c1n2)C(C)C)C	4059	3	-4.59	-0.17	-0.51	-1.068	-4.59	-1.744	0	0	-1.677	-29.047	0.004	0.283	0	-36.579	-29.044
PUBT3100	CN(CCOC(c1ccccc1)c1ccccc1)C	2599	6	-4.573	-0.241	-0.642	-1.159	-4.587	-2.979	0	0	-1.661	-24.033	-0.577	1.341	0	-30.351	-24.61
	OCCn1c(CNC)nc2c1cccc2.Cl.Cl	5565	5	-4.587	-0.306	-0.754	-1.237	-4.587	-1.47	-0.32	0	-2.4	-18.216	-4.399	1.173	0	-27.99	-22.615
	COc1ccc(cc1)COCC(Cn1cnc2c1cc(F)c(c2)F)O	5226	8	-4.586	-0.183	-0.536	-1.087	-4.586	-1.306	-0.325	0	-1.521	-25.03	-6.447	0.784	0	-39.127	-31.476
F0922-0591	COc1ccc(cc1OC)CCNC(=O)c1ccc(cc1)Cn1c(=O)c2ccccc2n(c1=O)Cc1cccc(c1)C	3695	11	-4.585	-0.109	-0.379	-0.968	-4.585	-2.597	0	0	-0.035	-43.447	-1.868	0.506	-0.006	-55.635	-45.315
F6014-0220	O=C(C(n1cccc1)c1ccccc1)N1CCN(CC1)S(=O)(=O)C	4852	5	-4.585	-0.191	-0.551	-1.097	-4.585	-1.751	0	0	-1.237	-33.463	-3.388	0.63	-0.046	-45.487	-36.851
OTV763	CCc1ccc2c(c1)sc(n2)N1C(c2ccco2)C(=C(C1=O)O)C(=O)c1ccc(o1)C	878	6	-2.542	-0.082	-0.258	-0.573	-4.584	-2.166	-0.222	0	-0.541	-30.302	-3.657	0.422	-0.014	-39.746	-33.959
EN753	O=C(NC(c1c[nH]nc1)C)Nc1cccc(c1)Cn1ccnc1C(C)C	2015	8	-4.39	-0.169	-0.5	-1.031	-4.582	-1.408	-0.32	0	-1.212	-28.302	-7.319	0.917	-0.046	-44.381	-35.621
EN1003	COC(=O)CC1N(CCNC1=O)CC(=O)NC(c1ccc2c(c1)CCCC2)C	2274	8	-3.341	-0.119	-0.362	-0.771	-4.582	-1.032	-0.526	0	-1.3	-30.625	-6.167	0.775	-0.042	-45.687	-36.792
	N#Cc1cn(C2CC2)c(=O)n(c1=O)CC(=O)N	5042	4	-4.582	-0.27	-0.693	-1.195	-4.582	-0.14	-0.433	0	-2.228	-20.3	-9.058	0.626	-0.033	-37.065	-29.358
	CNC(=O)c1ccn(n1)C1CCCNC1.Cl.Cl	5920	3	-4.581	-0.305	-0.753	-1.236	-4.581	-1.718	0	0	-2.382	-20.48	-1.468	0.763	0	-28.215	-21.947
PUBT10445549	OC[C@H]1N[C@H]([C@@H]([C@@H]1O)O)c1c[nH]c2c1ncnc2N	2924	5	-4.516	-0.238	-0.634	-1.145	-4.58	-0.403	0	0	-1.85	-22.601	-11.179	0.502	-0.022	-43.254	-33.78
OTV869	Cc1ccc(c(c1)c1n[nH]c(c1)C(=O)Nc1sc2c(c1C(=O)NCc1ccco1)CCCC2)O	984	9	-4.58	-0.135	-0.436	-1.012	-4.58	-2.066	-0.32	0	-0.16	-31.714	-7.155	0.624	0	-45.292	-38.869
F2506-0984	CCc1ccc(cc1)c1ccc2n(n1)c(SCC(=O)Nc1ccccc1F)nn2	4481	7	-4.578	-0.158	-0.485	-1.048	-4.578	-1.971	-0.159	0	-0.819	-35.555	-2.032	0.592	-0.139	-45.837	-37.587
	O=C(Cc1c(C)nn(c1C)C(F)F)NC1CCOCC1	5690	5	-4.577	-0.229	-0.621	-1.146	-4.577	-0.971	-0.32	0	-1.773	-20.51	-7.511	0.661	-0.022	-34.74	-28.022
EN836	NC(=O)c1cccc(c1)OC(=O)c1cccc2c1ccn2C	2096	4	-4.576	-0.208	-0.583	-1.118	-4.576	-0.956	-0.39	0	-2.016	-23.99	-4.319	0.633	0	-35.553	-28.309
F0654-1441	NC(=O)CSc1nc(nc2c1c(=O)n(c(=O)n2C)C)c1cccs1	3995	4	-4.576	-0.191	-0.55	-1.095	-4.576	-1.078	-0.294	0	-1.174	-31.291	-5.441	0.436	-0.085	-45.502	-36.731
F2514-0349	O=C(Cn1cnc2c(c1=O)cnn2c1cccc(c1C)C)NCc1ccc(cc1)F	4615	6	-4.576	-0.153	-0.474	-1.04	-4.576	-1.864	0	0	-1.537	-30.888	-1.52	0.598	0	-39.929	-32.407
EN680	NC(=O)C1C2CCCC2CN1S(=O)(=O)CCc1ccc2c(c1)CCO2	1940	5	-4.575	-0.183	-0.535	-1.084	-4.575	-1.16	-0.33	0	-0.953	-20.488	-9.842	0.434	-0.066	-37.471	-30.33
OTV38	CCc1ccccc1N1CC(=O)C(=C1N)c1nc2ccccc2c(=O)[nH]1	55	3	-3.73	-0.143	-0.425	-0.876	-4.575	-1.346	-0.171	0	-1.062	-29.675	-5.205	0.317	-0.048	-44.216	-34.88
F6548-3846	O=C(CCC1N=c2n(C1=O)c(SCc1cc(=O)n3c(n1)ccc(c3)Cl)nc1c2cccc1)NCc1ccco1	3207	9	-4.574	-0.117	-0.398	-0.981	-4.574	-2.066	-0.309	0	-0.096	-44.334	-2.07	0.448	-0.024	-57.314	-46.403
F2583-0232	CCn1c(C)cn2c1nc1c2c(=O)n(c(=O)n1C)CC(=O)C	3862	3	-4.572	-0.208	-0.582	-1.118	-4.572	-0.751	-0.252	0	-1.994	-27.821	-2.457	0.2	-0.015	-37.268	-30.278
EN62	CN1CCN(CC1)c1nccc(c1)CNC1CCCc2c1cc(O)cc2	1209	5	-4.418	-0.17	-0.503	-1.038	-4.572	-1.802	0	0	-1.072	-24.953	-7.059	0.608	0	-42.176	-32.012
F6445-3609	O=C(C(c1ccccc1)c1ccccc1)NCCCc1cnc2n(c1)ncn2	3463	8	-4.571	-0.163	-0.496	-1.055	-4.571	-2.685	0	0	-1.075	-33.014	-0.779	0.979	-0.022	-42.724	-33.793
F5460-0077	CCn1ccc(n1)C(=O)Nc1cc(nn1c1nc2c(s1)cccc2)C	3762	5	-4.571	-0.183	-0.535	-1.083	-4.571	-1.664	0	0	-1.628	-33.136	-1.574	0.615	0	-43.856	-34.711
	N#Cc1cccc(c1)OCCn1cc(Cl)c(=O)[nH]c1=O	5606	5	-4.57	-0.228	-0.62	-1.144	-4.57	-1.926	0	0	-2.002	-29.126	1.14	0.643	0	-32.529	-27.987
OTV650	NC(=O)C1CCN(CC1)c1nc(SCc2ccccc2)nc(c1)c1ccc(cc1)C	731	6	-3.49	-0.116	-0.361	-0.793	-4.57	-1.401	-0.32	0	-0.685	-31.129	-7.684	0.562	-0.017	-49.851	-38.814
OTV17	Cc1onc(c1)NS(=O)(=O)c1ccc(cc1)NC(=O)c1cc(Cl)cc(c1)Cl	21	6	-2.032	-0.075	-0.226	-0.473	-4.568	-1.589	-0.32	0	-0.641	-29.916	-7.24	0.655	-0.092	-45.062	-37.156
EN416	CN(CC(=O)Nc1cccc2c1cccc2)CC(=O)NC(=O)Nc1ccccc1F	1642	10	-4.272	-0.142	-0.442	-0.971	-4.567	-1.852	-0.147	0	-0.921	-31.462	-6.544	0.944	-0.037	-45.372	-38.006
	COc1cccc(c1)C(Cn1cc(Cl)c(=O)[nH]c1=O)O	5829	5	-4.567	-0.228	-0.62	-1.143	-4.567	-1.084	-0.273	0	-1.563	-27.732	-5.899	0.624	0	-37.76	-33.63
	CC(=O)NC(C(=O)NCc1ccc(nc1)N1CCOCC1)C(C)C	5018	8	-4.565	-0.19	-0.549	-1.093	-4.565	-1.435	-0.24	0	-1.778	-23.947	-6.18	1.012	0	-37.639	-30.127
	OCc1nc2c(n1CC(COCc1ccccc1F)O)cccc2	5214	9	-4.565	-0.19	-0.549	-1.093	-4.565	-1.358	-0.32	0	-1.182	-27.607	-8.868	1.034	-0.029	-43.342	-36.475
EN583	O=C(Nc1ccccc1C(=O)NC(c1ccccc1)C)CN1CCCC(C1)CNC(=O)N	1829	11	-4.489	-0.14	-0.445	-1.005	-4.564	-1.51	-0.32	0	-0.752	-33.424	-7.671	0.934	-0.094	-52.092	-41.095
F3406-5323	O=C(Cn1nc2n(c1=O)ccnc2Sc1cccc(c1)F)NCc1ccc(cc1)C	4807	7	-4.564	-0.152	-0.473	-1.037	-4.564	-2.11	0	0	-0.923	-36.03	-3.3	0.774	-0.009	-49.024	-39.33
	N#Cc1cn(CCOC2CCCCC2C)c(=O)[nH]c1=O	5584	5	-4.562	-0.228	-0.619	-1.142	-4.562	-0.873	-0.467	0	-1.915	-24.917	-6.653	0.937	0	-39.189	-31.57
F0786-0002	O=C(CSc1nnc(n1c1ccccc1)CCCn1c(=O)c2cccc3c2c(c1=O)ccc3)NCCCN1CCOCC1	3140	13	-4.121	-0.096	-0.336	-0.866	-4.561	-1.625	-0.254	0	-0.773	-41.371	-2.462	0.529	0	-44.142	-43.833
F3222-1418	COCCNC(=O)c1ccc(cc1)Cn1c(SCC(=O)Nc2cccc(c2)C(=O)C)nc2c(c1=O)cccc2	4391	13	-4.561	-0.117	-0.397	-0.978	-4.561	-2.253	-0.067	0	-0.648	-46.461	-0.072	0.768	-0.028	-56.854	-46.532
EN785	O=C(c1cccc(c1[N+](=O)[O-])Cl)NCc1ccn2c(c1)ncc2	2049	5	-4.343	-0.189	-0.537	-1.05	-4.56	-1.33	-0.192	0	-1.343	-29.644	-4.301	0.516	-0.084	-42.248	-33.945
	NC(=O)Cc1nc2c(n1CC(c1ccccc1)O)cccc2	5280	6	-4.56	-0.207	-0.581	-1.115	-4.56	-1.43	-0.32	0	-1.43	-24.395	-6.501	0.839	-0.024	-38.084	-30.896
	OCC1OCCN(C1)c1ncc(cc1F)Cl	5749	3	-4.56	-0.285	-0.718	-1.209	-4.56	-1.88	0	0	-2.043	-23.422	-0.183	0.573	-0.011	-29.509	-23.605
	CNC(=O)CNC(=O)C(n1cncc1)C	5825	6	-4.56	-0.304	-0.75	-1.23	-4.56	-0.91	-0.255	0	-2.957	-25.985	-4.279	1.503	0	-36.823	-30.264
EN993	COc1ccc(cc1NC(=O)CSc1ncc2n1cccc2)NC(=O)C	2260	8	-4.538	-0.175	-0.517	-1.066	-4.559	-1.305	-0.32	0	-1.384	-28.66	-5.427	0.703	-0.006	-38.658	-34.087
EN644	NC(=O)C1CCN(C1)c1nc2ccccc2c(n1)c1ccccc1	1898	3	-4.548	-0.19	-0.547	-1.089	-4.557	-1.079	-0.188	0	-1.611	-30.101	-3.379	0.368	-0.035	-41.237	-33.48
OTV456	O=C(c1c[nH]c2c1cccc2)N1CCC(CC1)c1nnc2n1cccc2	517	3	-4.557	-0.175	-0.519	-1.07	-4.557	-1.094	-0.32	0	-1.466	-29.778	-4.353	0.478	-0.013	-40.767	-34.13
F6782-5895	COc1cccc(c1)Cn1nc2n(c1=O)ccnc2n1cncc1	4967	4	-4.525	-0.189	-0.544	-1.083	-4.556	-2.159	-0.003	0	-1.471	-28.918	-0.113	0.54	0	-36.256	-29.031
	CCC1(NC(=O)NC1=O)c1cnn(c1)C	5559	2	-4.555	-0.304	-0.749	-1.228	-4.555	-0.432	-0.355	0	-2.271	-19.137	-5.918	0.382	-0.033	-31.961	-25.055
F2334-0022	O=C(Cn1nc2N(CCn2c(=O)c1=O)c1ccccc1)Nc1ccccc1C	3991	5	-4.554	-0.163	-0.494	-1.051	-4.554	-1.929	-0.076	0	-1.297	-28.211	-3.472	0.68	0	-40.656	-31.683
OTV602	O=C(Cn1cnc2c(c1=O)c(cs2)c1ccc2c(c1)CCCC2)Nc1ccc(cc1)N(C)C	686	6	-2.011	-0.061	-0.195	-0.447	-4.554	-1.665	-0.142	0	-0.82	-27.054	-6.809	0.476	-0.03	-44.723	-33.863
F0528-1002	COc1ccc(cc1)n1c(SCC(=O)Nc2nc3c(s2)cccc3)nnc1CNC(=O)C12CC3CC(C2)CC(C1)C3	3281	11	-4.517	-0.11	-0.38	-0.958	-4.553	-1.532	-0.222	0	-0.452	-43.125	-3.668	0.376	-0.017	-55.436	-46.793
F6469-1609	Fc1cccc(c1)OC(C(=O)Nc1ccccc1c1nc2n(c1)cccc2)C	3228	6	-4.462	-0.159	-0.484	-1.03	-4.552	-1.498	-0.32	0	-1.107	-31.572	-4.791	0.686	-0.017	-45.498	-36.363
	O=C(Cc1c(C)nn(c1C)CC(C)C)NC1CC1	5330	6	-4.552	-0.253	-0.663	-1.17	-4.552	-1.839	-0.049	0	-2.138	-23.599	-3.138	1.125	0	-34.605	-26.737
	OC(Cn1cnc2c1cccc2)COc1cccc(c1)C(=O)C	5036	7	-4.552	-0.198	-0.563	-1.101	-4.552	-0.926	-0.32	0	-1.606	-26.884	-7.459	0.77	-0.006	-42.398	-34.344
F2879-0217	O=C(C(=O)NC1CCCC1)N1CCN(CC1)C(c1ccccc1)c1ccccc1	4893	7	-3.454	-0.119	-0.366	-0.791	-4.551	-2.105	0	0	-0.733	-35.083	-4.716	0.76	-0.012	-48.388	-39.799
EN799	CC1CCc2c(C1)cc(s2)C(=O)N1CC(CC1C(=O)N)O	2061	4	-4.55	-0.217	-0.598	-1.125	-4.55	-0.832	-0.268	0	-1.753	-31.564	-3.383	0.389	0	-42.99	-34.947
EN880	OC(=O)CCC(=O)N1N=C(CC1c1ccco1)c1ccccc1NS(=O)(=O)c1ccccc1C	2130	9	-4.423	-0.13	-0.421	-0.977	-4.549	-1.45	-0.455	0	-0.713	-34.075	-6.032	0.703	-0.026	-47.112	-40.107
F0721-0779	O=C(N1CCc2c1cccc2)CSc1nnc(n1c1cccc(c1)C(F)(F)F)CNC(=O)c1ccc(cc1)S(=O)(=O)N(C)C	3081	12	-4.548	-0.103	-0.365	-0.951	-4.548	-1.387	0	0	-0.65	-43.273	-4.157	0.312	-0.036	-51.991	-47.431
F6609-0286	CCn1c(SCC(=O)Nc2cc(F)cc(c2)F)nc2c(c1=O)scc2	3137	6	-4.548	-0.182	-0.532	-1.078	-4.548	-1.032	-0.32	0	-1.017	-29.296	-7.899	0.534	-0.063	-46.679	-37.196
	CC1CCC(CC1C)NCC(c1ccncc1)O	5844	5	-4.548	-0.253	-0.662	-1.169	-4.548	-1.248	-0.46	0	-1.716	-15.381	-8.033	0.85	0	-27.668	-23.414
EN2	CC1Cc2ccccc2CN1C(=O)c1cnc2c(c1)[nH]c(=O)[nH]2	1120	2	-4.546	-0.198	-0.562	-1.099	-4.547	-1.228	0	0	-2.445	-29.9	1.544	0.389	0	-33.577	-28.356
EN868	NC(=O)C1CCN(C1)C(=O)C=Cc1ccc(cc1[N+](=O)[O-])F	2119	5	-4.546	-0.207	-0.579	-1.111	-4.546	-0.575	-0.387	0	-1.892	-27.989	-5.589	0.587	-0.04	-39.695	-33.578
EN1073	CSC1CCN(CC1)C(=O)Cc1ccc2c(c1)cn[nH]2	2357	4	-4.546	-0.227	-0.617	-1.138	-4.546	-1.185	-0.32	0	-1.436	-25.677	-6.49	0.652	0	-39.961	-32.167
F6548-2861	CCn1cc2c(n1)c(=O)n(c(n2)SCc1cccc(c1)F)Cc1ccc(cc1)C	4679	6	-4.546	-0.157	-0.482	-1.041	-4.546	-1.649	0	0	-1.389	-37.406	-1.518	0.59	0	-46.831	-38.924
	CCCn1c(=O)[nH]c(=O)c(c1N)N(C(=O)C)CCOC	5382	7	-4.546	-0.227	-0.617	-1.138	-4.546	-1.437	-0.181	0	-2.222	-27.23	-1.606	0.897	0	-32.554	-28.835
OTV563	COc1ccc(cc1)N1C(=O)C(=C(C1=O)Nc1ccc(cc1)C(=O)C)Cl	631	4	-2.918	-0.112	-0.332	-0.685	-4.546	-2.092	0	0	-1.331	-29.851	0.68	0.282	-0.015	-35.932	-29.171
PUBT2244	CC(=O)Oc1ccccc1C(=O)O	2583	3	-4.544	-0.35	-0.822	-1.275	-4.544	-1.132	-0.1	0	-2.638	-17.044	-2.041	0.49	-0.006	-24.925	-19.085
F3382-2471	COc1ccc(cc1)CNC(=O)Cn1c2ccc(cc2c2c1c(=O)n(cn2)Cc1ccccc1)F	3688	8	-4.543	-0.13	-0.425	-0.997	-4.543	-2.431	-0.046	0	-0.705	-38.394	-0.536	0.639	0	-48.218	-38.931
	O=C(Cc1csc(n1)N1CCNC1=O)NC1CC1	5068	5	-4.543	-0.252	-0.661	-1.168	-4.543	-1.884	-0.148	0	-1.761	-23.271	-3.94	1.005	0	-34.785	-27.21
	NCCNS(=O)(=O)Cc1ccon1	6101	5	-4.543	-0.349	-0.822	-1.274	-4.543	-0.662	-0.497	0	-2.03	-18.534	-10.563	1.173	-0.016	-37.024	-29.098
EN201	CS(=O)c1ccc(cc1)CN1CCCC1c1onc(n1)C(=O)N	1399	5	-4.156	-0.181	-0.514	-1.005	-4.543	-0.213	-0.25	0	-1.647	-28.134	-10.198	0.503	0	-44.91	-38.331
EN1098	CCC(c1ccc2c(c1)CCO2)NCc1ccc(cc1)C(=O)N	2384	6	-2.895	-0.126	-0.358	-0.7	-4.542	-1.254	-0.311	0	-1.743	-26.444	-3.262	0.577	0	-36.403	-29.705
PUBT5754	OCC(=O)[C@@]1(O)CC[C@@H]2[C@]1(C)C[C@H](O)[C@H]1[C@H]2CCC2=CC(=O)CC[C@]12C	2571	5	-4.542	-0.175	-0.517	-1.067	-4.542	-0.814	-0.28	0	-1.204	-21.136	-9.861	0.292	0	-37.626	-30.998
PUBT6741	OCC(=O)[C@@]1(O)CC[C@@H]2[C@]1(C)C[C@H](O)[C@H]1[C@H]2C[C@@H](C2=CC(=O)C=C[C@]12C)C	2606	5	-4.542	-0.168	-0.505	-1.057	-4.542	-0.793	-0.225	0	-1.127	-24.49	-9.66	0.276	0	-41.525	-34.15
F6502-0361	O=C(NCc1ccc(cc1)F)NCCn1ccnc1c1ccccn1	4335	8	-2.76	-0.11	-0.323	-0.654	-4.541	-1.1	-0.32	0	-1.362	-26.285	-10.374	1.144	-0.033	-46.688	-36.659
	CC(Cn1cncc1)NC(=O)C1CCCCC1	5379	5	-4.541	-0.267	-0.687	-1.185	-4.541	-1.18	0	0	-2.462	-22.996	-4.538	0.931	0	-32.672	-27.534
F2606-0857	O=C(Cc1csc2n1cc(n2)c1ccc(cc1)F)Nc1ccccc1C(=O)N	3431	6	-4.539	-0.162	-0.492	-1.048	-4.539	-1.337	-0.34	0	-1.006	-30.827	-6.137	0.628	-0.022	-44.855	-36.964
	CCCn1c(=O)[nH]c(=O)c(c1N)NCCOC	5670	6	-4.539	-0.267	-0.687	-1.184	-4.539	-1.663	-0.34	0	-2.005	-25.537	-2.905	1.182	0	-33.588	-28.442
EN187	O=C(Nc1cc(ccc1F)C(=O)N)NC(c1ccccc1)CN1CCCC1=O	1384	8	-4.539	-0.162	-0.492	-1.048	-4.539	-1.689	-0.28	0	-1.341	-31.073	-3.976	0.921	0	-42.203	-35.05
EN1149	NC(=O)N1CCC(C1)NC(=O)c1coc2c1cccc2	2437	4	-4.538	-0.227	-0.616	-1.136	-4.538	-1.197	-0.219	0	-1.728	-27.53	-4.766	0.72	-0.023	-40.413	-32.296
	O=C(NC1CCCCNC1=O)Nc1cccnc1	5092	4	-4.537	-0.252	-0.661	-1.166	-4.537	-1.331	-0.215	0	-1.87	-26.553	-2.242	0.567	-0.024	-35.144	-28.795
F3411-7417	COc1ccc(cc1)CNC(=O)Cn1nc2n(c1=O)c1ccccc1nc2N1CCOCC1	4251	7	-4.536	-0.137	-0.441	-1.009	-4.536	-1.708	-0.32	0	-0.914	-34.144	-3.231	0.598	0	-45.182	-37.374
F2334-0188	Fc1ccc(cc1)N1CCn2c1nn(Cc1cccc(c1)F)c(=O)c2=O	4237	3	-4.535	-0.174	-0.517	-1.065	-4.535	-1.932	0	0	-1.665	-29.258	0.543	0.452	-0.009	-36.557	-28.715
	CCn1ncc(c1)NC(=O)NC1CCS(=O)(=O)C1	5361	5	-4.535	-0.252	-0.66	-1.166	-4.535	-1.285	0	0	-2.402	-27.315	-1.317	0.725	-0.01	-35.349	-28.632
F6573-8976	O=C(c1cccc2c1cccc2)NCc1cncc(c1)c1cocc1	4148	5	-4.53	-0.181	-0.53	-1.074	-4.534	-1.792	-0.075	0	-1.237	-31.443	-3.626	0.697	-0.01	-41.733	-35.069
	NC(=O)Cc1csc(n1)NC(=O)CC1CCC=C1	5150	6	-4.534	-0.252	-0.66	-1.165	-4.534	-1.162	-0.351	0	-2.071	-25.166	-4.681	1.011	0	-38.156	-29.847
	CC1OCCN(C1)c1nccc(c1)C(=O)O.Cl	5895	3	-4.533	-0.283	-0.714	-1.202	-4.533	-1.11	-0.059	0	-2.145	-22.597	-5.156	0.684	0	-34.383	-27.753
PUBT71481097	O=C(/C=C\n1cnc(n1)c1cc(cc(c1)C(F)(F)F)C(F)(F)F)NNc1cnccn1	2842	8	-4.532	-0.146	-0.459	-1.022	-4.532	-1.279	0	0	-2.187	-30.857	-0.18	0.509	-0.005	-38.129	-31.037
	OC(Cn1cnc(c(c1=O)C)C)COc1ccc(cc1)F	5967	6	-4.532	-0.216	-0.595	-1.12	-4.532	-1.012	-0.388	0	-1.758	-27.015	-5.82	0.855	-0.004	-36.403	-32.835
	CCCn1c(=O)[nH]c(=O)c(c1N)N1CCOCC1	5209	3	-4.531	-0.252	-0.66	-1.165	-4.531	-1.688	0	0	-2.162	-23.527	-0.319	0.544	0	-30.225	-23.846
F6548-3789	O=C(CCC1N=c2n(C1=O)c(SCC(=O)Nc1[nH]nc(c1)C)nc1c2cccc1)NCCc1ccccc1	4341	12	-4.53	-0.119	-0.401	-0.977	-4.53	-2.384	-0.42	0	-0.1	-40.987	-2.484	0.808	-0.012	-53.521	-43.472
F6562-1141	NC(=O)COc1ccc(cc1)S(=O)(=O)N1Cc2ccccc2C(C1)c1cnn(c1)C	4407	6	-4.53	-0.151	-0.469	-1.029	-4.53	-1.227	-0.251	0	-0.966	-30.429	-7.176	0.546	-0.035	-45.383	-37.605
OTV269	COc1ccc(cc1n1c(=O)c(C#N)cc2c1nc1ccccn1c2=O)Cl	330	3	-4.53	-0.168	-0.503	-1.054	-4.53	-1.898	0	0	-1.14	-29.332	-1.064	0.135	0	-39.189	-30.396
OTV490	O=C(Cn1ccc2c1cc(OCc1ccccc1)cc2)Nc1ccc2c(c1)[nH]cc2	549	7	-4.53	-0.151	-0.469	-1.029	-4.53	-1.716	-0.32	0	-0.783	-30.166	-6.285	0.75	-0.01	-43.783	-36.451
EN195	CCc1cn2c(n1)cccc2C(=O)N1CCC(C1c1n[nH]c(=O)n1C)C1CC1	1393	5	-3.195	-0.114	-0.346	-0.737	-4.53	-1.146	-0.273	0	-1.211	-22.56	-8.668	0.534	-0.005	-39.381	-31.228
F2086-0534	COc1cn(CC(=O)Nc2cccc(c2)NC(=O)C)c(cc1=O)CN1CCN(CC1)C(=O)C	3175	10	-3.069	-0.093	-0.298	-0.683	-4.529	-1.328	-0.494	0	-0.568	-30.72	-8.524	0.675	0	-47.605	-39.243
F2258-0577	OCc1cnc(n1CC(=O)NC1CCCC1)SCC(=O)Nc1cccc(c1)NC(=O)C	4885	13	-4.498	-0.145	-0.456	-1.014	-4.529	-1.787	-0.32	0	-0.928	-39.068	-3.406	1.008	-0.037	-52.59	-42.474
EN1015	Clc1cc(nc(n1)N)N1CCC(CC1)NS(=O)(=O)c1cccs1	2290	4	-2.063	-0.09	-0.255	-0.499	-4.528	-1.834	-0.2	0	-1.081	-26.332	-3.457	0.55	-0.128	-42.312	-29.788
OTV680	CC1=C(C(=O)Nc2cccnc2)C(n2c(N1)ncn2)c1ccc(c(c1)Cl)Cl	764	4	-2.421	-0.09	-0.269	-0.564	-4.528	-0.977	-0.118	0	-1.716	-34.365	-3.221	0.487	-0.004	-45.98	-37.585
F6469-1745	O=C(C1CCC1)Nc1ccccc1c1cn2c(n1)cccc2	3829	4	-3.368	-0.153	-0.429	-0.823	-4.527	-1.806	0	0	-1.825	-27.634	-2.457	0.854	0	-38.624	-30.091
F5127-0852	O=C(Nc1scc(n1)c1cccc2c1cccc2)COc1cccc2c1cccc2	4784	6	-4.522	-0.151	-0.468	-1.028	-4.527	-2.297	0	0	-0.729	-34.4	-2.436	0.585	0	-44.79	-36.836
	NC(=O)Cc1nc2c(n1CC(c1cc(F)ccc1F)O)cccc2	5648	6	-4.527	-0.189	-0.544	-1.084	-4.527	-1.167	-0.32	0	-1.516	-25.421	-6.262	0.686	0	-38.705	-31.682
	C1CNC(C1)Cn1cncn1	6069	2	-4.527	-0.412	-0.915	-1.332	-4.527	-1.589	-0.15	0	-2.958	-19.971	-0.724	1.277	0	-25.172	-20.695
PUBT68488178	OC(=O)c1ccc(cc1)CN1C[C@@H]2C[C@H]1CN2Cc1ccc(cc1)Oc1ccc(cc1)c1ncco1	2955	8	-4.089	-0.114	-0.375	-0.892	-4.526	-1.998	-0.114	0	-0.126	-33.682	-7.854	0.612	-0.038	-51.725	-41.536
EN76	Cc1nnc(o1)c1ccccc1C(=O)OCc1cccc2c1[nH]nc2	1230	5	-4.525	-0.181	-0.529	-1.073	-4.525	-2.076	0	0	-1.284	-34.89	-0.636	0.675	0	-42.851	-35.526
F0806-0425	O=C(c1ccc(cc1)Oc1ccc(cc1)C(=O)Nc1sc2c(c1C(=O)N)CCCCC2)Nc1sc2c(c1C(=O)N)CCCCC2	3386	10	-4.524	-0.101	-0.358	-0.941	-4.524	-0.824	-0.384	0	-0.119	-37.179	-8.892	0.264	-0.269	-57.758	-46.071
	NC(=O)Cn1ncc(c1)NC(=O)C1CCCN(C1)C(=O)C	5339	6	-4.523	-0.215	-0.594	-1.118	-4.523	-0.718	-0.282	0	-1.991	-27.098	-6.707	0.849	-0.021	-42.208	-33.805
	O[C@@H]1CCCC[C@H]1NC(=O)C(c1ccccn1)(F)F	6086	5	-4.523	-0.238	-0.635	-1.147	-4.523	-1.442	-0.408	0	-1.994	-17.139	-3.706	0.734	0	-26.031	-20.845
EN102	COc1cc(CNC[C@H]2CC(C[C@H]2O)c2nnc([nH]2)C)ccc1C	1270	7	-2.042	-0.085	-0.245	-0.489	-4.523	-1.303	-0.32	0	-1.472	-25.752	-6.679	0.861	0	-39.004	-32.432
EN379	CCn1cnc2c1c(=O)n(CC(=O)NC(c1cccnc1)C)c(=O)n2Cc1ccccc1	1612	8	-1.997	-0.062	-0.198	-0.447	-4.521	-1.884	0	0	-0.674	-31.737	-6.542	0.636	-0.032	-48.276	-38.278
F2234-0100	CCN1CCC2(CC1)NC(=O)N(C2=O)CC(=O)Nc1ccc(cc1F)F	3178	5	-4.514	-0.174	-0.514	-1.06	-4.521	-1.292	-0.04	0	-1.486	-27.382	-5.078	0.428	0	-40.457	-32.46
F1143-1223	O=C(c1ccccc1)CSc1nc2scc(c2c(=O)n1c1ccccc1)c1ccco1	3588	6	-4.521	-0.146	-0.458	-1.02	-4.521	-2.412	-0.236	0	-0.396	-32.358	-2.435	0.506	0	-42.511	-34.794
F2514-0052	O=C(Cn1cnc2c(c1=O)cnn2c1ccccc1C)Nc1cccc(c1)C(F)(F)F	3667	6	-4.52	-0.146	-0.458	-1.019	-4.52	-1.966	-0.07	0	-0.841	-34.491	-2.961	0.544	-0.018	-47.176	-37.453
F2257-0317	O=C(Nc1ccc2c(c1)CC(=O)N2)COc1ccc(cc1)F	3965	5	-4.52	-0.205	-0.576	-1.105	-4.52	-1.44	-0.294	0	-1.508	-26.028	-3.85	0.611	-0.011	-37.775	-29.878
OTV127	Oc1ccc2c(c1)oc(=O)cc2c1cc2c(oc1=O)ccc1c2cccc1	153	1	-2.191	-0.081	-0.243	-0.51	-4.52	-1.603	-0.12	0	-0.986	-30.114	-3.036	0.151	0	-43.771	-33.15
EN1162	CCCNc1ccc(cc1NC(=O)[C@H]1C[C@@H](CN1C(=O)C)O)Cl	2449	8	-4.517	-0.196	-0.559	-1.092	-4.519	-0.674	-0.423	0	-1.689	-26.803	-8.081	0.82	0	-43.734	-34.883
F3398-3405	CCCn1c2nnc(n2c2c(c1=O)cc(cc2)Cl)SCC(=O)Nc1cc(OC)cc(c1)OC	4512	9	-4.518	-0.137	-0.439	-1.005	-4.518	-1.816	-0.227	0	-0.268	-38.077	-5.299	0.512	-0.022	-50.403	-43.376
OTV384	CSc1cccc(c1)NC(=O)c1c2CCCc2nc2c1cnn2C(C)C	447	5	-4.518	-0.174	-0.515	-1.061	-4.518	-1.564	-0.198	0	-1.125	-30.934	-3.232	0.43	-0.03	-39.936	-34.166
EN407	CCN(C(=O)CSc1ccccn1)CC(=O)NCc1ccc(cc1)F	1635	10	-4.517	-0.181	-0.528	-1.071	-4.517	-1.64	-0.32	0	-1.005	-31.577	-6.373	1.028	-0.045	-46.661	-37.95
F3222-4788	CCCCn1cnc2c(c1=O)n(CC(=O)Nc1cccc(c1)C(=O)OC)cc2c1ccccc1	4458	10	-4.517	-0.133	-0.43	-0.998	-4.517	-2.086	0	0	-1.054	-37.368	-1.827	0.765	0	-48.652	-39.195
F6660-2939	O=c1[nH]ccn(c1=O)c1cccc(c1)C(F)(F)F	4970	2	-4.517	-0.251	-0.658	-1.161	-4.517	-0.814	-0.3	0	-2.124	-25.539	-1.801	0.269	0	-33.715	-27.339
EN59	COc1cccc(n1)CN(C(=O)C1CC(=O)Nc2c1cccc2)C	1205	5	-4.517	-0.188	-0.543	-1.081	-4.517	-1.767	0	0	-1.219	-29.631	-3.816	0.531	-0.008	-41.983	-33.446
EN162	CCn1ncc(c1)C(=O)C(=O)NC(C(=O)Nc1n[nH]cc1)c1ccccc1	1353	9	-4.516	-0.167	-0.502	-1.051	-4.517	-1.513	0	0	-1.582	-33.482	-3.747	0.86	-0.046	-44.119	-37.23
	OC(Cn1cnc2c1cc(F)c(c2)F)COCc1cccs1	5708	7	-4.516	-0.205	-0.575	-1.104	-4.516	-1.344	-0.32	0	-1.49	-26.347	-5.038	0.712	0	-38.455	-31.384
	COCCn1c(=O)[nH]c(=O)c(c1NC(=O)C)NCc1ccccc1	5485	8	-4.516	-0.188	-0.543	-1.081	-4.516	-1.059	-0.32	0	-1.428	-31.592	-7.458	1.023	-0.034	-46.302	-39.05
EN555	O=C1NC2(C(=O)N1CCCNCc1ccc3c(c1)OCCO3)CCCC2	1793	6	-2.243	-0.086	-0.256	-0.527	-4.515	-1.357	-0.214	0	-1.621	-29.079	-3.082	0.593	0	-39.272	-32.161
F0612-0055	O=C(Nc1cccc(c1)C(F)(F)F)CSc1nc2CC(Sc2c(=O)n1C)C	3851	6	-4.515	-0.167	-0.502	-1.051	-4.515	-1.405	-0.32	0	-0.924	-30.556	-5.591	0.572	-0.071	-43.913	-36.147
	O=C(Nc1c[nH]nc1)NC1CCN(CC1)CC(=O)N	5542	6	-4.515	-0.238	-0.634	-1.145	-4.515	-0.498	-0.608	0	-1.801	-25.104	-8.825	1.005	-0.034	-41.32	-33.929
	COCCn1c(SCc2cccc(n2)N)nc2c1cccc2	5868	6	-4.515	-0.205	-0.575	-1.104	-4.515	-1.519	-0.297	0	-1.365	-29.649	-5.281	0.94	0	-42.113	-34.931
OTV377	Clc1ccc(c(c1)N1CCN(CC1)C(=O)c1cccc(c1)n1cnnn1)C	441	4	-2.234	-0.083	-0.248	-0.52	-4.515	-1.306	0	0	-1.016	-28.322	-8.509	0.528	-0.028	-47.04	-36.831
EN1103	COc1cccc(c1)C1(CCCC1)CNC(=O)NC1CCc2c1cccc2O	2391	8	-4.514	-0.161	-0.49	-1.042	-4.514	-2.295	-0.277	0	-0.815	-28.763	-3.16	0.804	-0.018	-39.507	-31.923
F6513-5921	O=S(=O)(c1cccc(c1)C(F)(F)F)NCc1cnn2c1CCCC2	3812	5	-4.513	-0.188	-0.542	-1.08	-4.514	-1.526	0	0	-1.459	-28.897	-3.522	0.445	0	-40.174	-32.419
F2583-0184	NC(=O)Cn1c(=O)n(C)c2c(c1=O)n1cc(n(c1n2)Cc1ccco1)C	3693	4	-4.514	-0.174	-0.514	-1.06	-4.514	-0.652	-0.316	0	-1.589	-28.668	-6.502	0.452	0	-43.93	-35.169
	OC(Cn1cnc2c1cc(C)c(c2)C)CSc1nncn1C	5836	6	-4.514	-0.205	-0.575	-1.103	-4.514	-0.629	-0.32	0	-2.158	-26.515	-6.709	0.925	0	-40.256	-33.224
F0507-3932	O=C(Nc1nccs1)CSc1nnc(n1c1cccc(c1)C(F)(F)F)CNC(=O)c1ccccc1C(F)(F)F	3062	12	-4.513	-0.116	-0.392	-0.968	-4.513	-1.29	-0.32	0	-0.619	-35.996	-5.927	0.442	-0.038	-52.969	-41.923
F2508-0505	O=C(c1ccccc1Br)Nc1cccc(c1)c1ccc2n(n1)c(nn2)c1cccs1	3426	5	-4.512	-0.15	-0.467	-1.025	-4.512	-1.618	-0.32	0	-0.315	-34.826	-6.191	0.446	-0.035	-49.735	-41.017
EN210	O=C(N1CCCN(CC1)c1nccs1)Nc1cccc(n1)C(=O)N	1411	5	-2.914	-0.121	-0.35	-0.698	-4.512	-0.877	-0.32	0	-1.355	-26.328	-8.349	0.63	-0.022	-41.939	-34.677
F2016-0307	O=C(Nc1cc(C)cc(c1)C)CSc1cn(c2c1cccc2)CC(=O)N1CCOCC1	3884	8	-4.511	-0.146	-0.457	-1.017	-4.511	-1.75	-0.379	0	-0.634	-32.491	-6.244	0.833	-0.021	-48.971	-38.735
OTV462	O=C(C1CCN(CC1)c1ccc2n(n1)cnn2)Nc1ccc(cc1)C(C)(C)C	526	5	-4.51	-0.161	-0.489	-1.041	-4.51	-1.056	0	0	-1.785	-30.855	-4.453	0.541	0	-41.725	-35.307
F0508-2717	O=C(Cc1ccccc1)NCc1nnc(n1c1ccccc1)SCC(=O)Nc1nc2c(s1)cccc2	3949	11	-4.473	-0.124	-0.41	-0.976	-4.509	-2.27	0	0	-0.337	-43.897	-2.692	0.697	0	-56.524	-46.589
F2233-0337	COc1ccc(cc1)C(=O)Cn1c(=O)n(Cc2ccc3c(c2)OCO3)c(=O)c2c1cccn2	4831	6	-4.509	-0.137	-0.438	-1.003	-4.509	-1.912	0	0	-1.172	-37.398	-0.392	0.504	0	-46.385	-37.79
EN39	CNC(=O)c1ccc(cc1)CNC1CCC(N(C1)C(=O)C)C(F)(F)F	1175	7	-3.242	-0.13	-0.379	-0.768	-4.509	-1.601	-0.37	0	-1.436	-23.428	-3.482	0.6	-0.007	-33.674	-26.91
EN149	Cc1ncc(n1c1ccccc1)CN1CCCC(C1)c1ncc[nH]1	1335	4	-3.707	-0.154	-0.446	-0.887	-4.509	-1.464	-0.286	0	-1.45	-25.964	-4.871	0.72	0	-39.951	-30.835
F1342-0075	NC(=O)C1CCN(CC1)c1nc2c(n1CCSc1ncccn1)c(=O)n(c(=O)n2C)C	3380	6	-4.508	-0.145	-0.457	-1.017	-4.508	-1.073	-0.306	0	-0.838	-35.954	-5.721	0.405	-0.041	-49.376	-41.675
	CCN(S(=O)(=O)NCc1cccnc1N1CCOCC1)CC	5086	7	-4.508	-0.205	-0.574	-1.102	-4.508	-1.459	-0.328	0	-1.33	-28.354	-5.553	0.871	-0.012	-39.454	-33.907
OTV723	CSc1nc2NC3=C(C(c2c(=O)[nH]1)c1ccc2c(c1)OCO2)C(=O)CCC3	818	3	-3.337	-0.124	-0.371	-0.777	-4.508	-1.276	-0.26	0	-1.23	-30.754	-2.246	0.132	0	-39.905	-33
EN345	O=C1Nc2ccccc2N(C1)C(=O)COc1ccc(cc1C(=O)C)F	1574	5	-4.507	-0.18	-0.527	-1.068	-4.507	-1.021	-0.441	0	-1.649	-24.321	-4.436	0.485	0	-36.258	-28.756
EN685	NC(=O)Cn1ncc(c1)NC(=O)C(c1ccccc1F)(C)C	1947	6	-4.507	-0.205	-0.574	-1.102	-4.507	-0.902	-0.471	0	-2.261	-27.247	-2.042	0.796	0	-34.886	-29.289
F5091-0541	Cc1cccc(c1)OCC(=O)Nc1cc(nn1c1[nH]c(=O)c2c(n1)n(nc2)c1cccc(c1)Cl)C	3197	7	-2.786	-0.08	-0.26	-0.612	-4.507	-1.914	-0.008	0	-0.695	-40.191	-3.159	0.596	-0.002	-51.963	-43.35
F3368-0248	OC(Cn1cnc2c1cccc2)COCC(c1ccccc1)c1ccccc1	4587	9	-3.099	-0.111	-0.336	-0.715	-4.507	-1.725	0	0	-1.177	-29.021	-7.488	0.97	0	-45.026	-36.509
EN191	NC(=O)c1cnn2c1CC(CNCc1cccc3c1cc[nH]3)CC2	1389	5	-2.099	-0.087	-0.252	-0.502	-4.507	-1.51	0	0	-1.411	-29.844	-4.2	0.537	0	-41.335	-34.044
OTV38	CCc1ccccc1N1CC(=O)C(=C1N)c1nc2ccccc2c(=O)[nH]1	56	3	-3.222	-0.124	-0.367	-0.757	-4.506	-1.927	0	0	-1.401	-25.461	-1.492	0.319	0	-34.248	-26.952
EN134	O=C(Cc1ccccc1C(=O)N)Nc1cccc(c1)c1[nH]nc(n1)C1CC1	1307	7	-3.869	-0.143	-0.43	-0.901	-4.505	-1.154	-0.175	0	-1.405	-33.954	-6.359	0.882	0	-49.123	-40.313
	O=C(Cc1csc(n1)C)NC1CCCCC1	5239	4	-4.504	-0.282	-0.709	-1.194	-4.504	-1.979	0	0	-1.88	-26.399	-1.582	0.911	0	-35.29	-27.981
EN864	CC(CC(=O)N)NC(=O)Nc1cccc(c1)S(=O)(=O)C	2117	7	-4.503	-0.225	-0.611	-1.127	-4.503	-0.75	-0.448	0	-2.019	-27.713	-6.165	1.025	0	-41.293	-33.878
	N#Cc1cn(C2CC2)c(=O)n(c1=O)CC1(O)CCCCC1	5345	5	-4.503	-0.214	-0.592	-1.113	-4.503	-1.432	-0.32	0	-1.63	-20.918	-4.846	0.652	0	-29.492	-25.765
OTV723	CSc1nc2NC3=C(C(c2c(=O)[nH]1)c1ccc2c(c1)OCO2)C(=O)CCC3	821	2	-2.538	-0.094	-0.282	-0.591	-4.503	-1.279	-0.32	0	-1.232	-29.867	-2.082	0.133	0	-39.261	-31.949
EN906	O=C(NC(C12CC3CC(C2)CC(C1)C3)C)CSc1nnc(o1)c1nn(Cc2ccccc2)c(=O)c2c1cccc2	2160	9	-4.501	-0.113	-0.385	-0.96	-4.501	-2.488	0	0	-0.054	-40.674	-2.59	0.463	0	-53.787	-43.264
F3166-0261	Fc1ccc(cc1)Cn1c2ccccc2c(=O)n(c1=O)Cc1ccc(cc1)C(=O)NCc1ccccc1Cl	4298	8	-4.501	-0.118	-0.398	-0.97	-4.501	-2.331	0	0	-0.38	-42.72	-1.132	0.517	-0.001	-54.134	-43.852
	OCc1nc2c(n1CC(c1ccc(cc1)C(C)C)O)cccc2	5729	7	-4.501	-0.196	-0.557	-1.088	-4.501	-1.417	-0.32	0	-1.48	-24.864	-5.398	0.769	0	-37.968	-30.262
OTV16	COc1ccc(cc1)N1C(=O)C(=C(C1=O)Cl)Nc1ccc(cc1)Cl	19	3	-2.458	-0.102	-0.295	-0.588	-4.501	-1.939	0	0	-1.407	-29.702	1.224	0.146	0	-33.635	-28.478
PUBT5755	OCC(=O)[C@@]1(O)CC[C@@H]2[C@]1(C)C[C@H](O)[C@H]1[C@H]2CCC2=CC(=O)C=C[C@]12C	2567	5	-4.5	-0.173	-0.513	-1.057	-4.5	-0.745	-0.175	0	-1.222	-23.202	-9.958	0.295	0	-40.252	-33.16
PUBT11167602	CNC(=O)c1nccc(c1)Oc1ccc(c(c1)F)NC(=O)Nc1ccc(c(c1)C(F)(F)F)Cl	2739	9	-4.5	-0.136	-0.437	-1.001	-4.5	-1.524	-0.241	0	-0.764	-33.052	-5.766	0.609	-0.064	-45.973	-38.818
F5460-0500	O=C(Nc1cc(nn1c1nc2c(s1)cc(cc2)F)C)CN1C(=O)CCC1=O	4518	5	-4.5	-0.167	-0.5	-1.047	-4.5	-1.298	-0.266	0	-1.44	-30.048	-3.415	0.519	0	-42.783	-33.463
	CC(Cn1cccn1)NC(=O)C1CCC1	5294	5	-4.5	-0.3	-0.74	-1.214	-4.5	-1.611	-0.227	0	-2.472	-17.84	-3.018	1.154	0	-26.012	-20.858
PUBT2726	CN(CCCN1c2ccccc2Sc2c1cc(Cl)cc2)C	2593	4	-4.498	-0.214	-0.591	-1.112	-4.499	-1.454	0	0	-1.31	-24.206	-5.72	0.365	-0.031	-37.282	-29.926
EN183	CC(c1nccc2c1cccc2)NCc1cc(c2n1CCCC2)C(=O)N	1380	5	-3.103	-0.119	-0.354	-0.729	-4.499	-1.317	-0.246	0	-1.21	-31.009	-4.105	0.47	-0.03	-43.595	-35.113
EN390	O=C(N1CCNC1=O)CSc1nc2ccccc2c(=O)n1CCc1ccc(cc1)S(=O)(=O)N	1620	8	-4.496	-0.136	-0.437	-1	-4.496	-1.433	-0.608	0	-0.187	-36.283	-6.04	0.513	-0.061	-50.357	-42.323
F0630-1352	O=C(N1CCN=C1SCc1cccc(c1)C(F)(F)F)COc1ccccc1	3172	8	-4.382	-0.162	-0.487	-1.02	-4.496	-1.816	-0.122	0	-1.315	-29.352	-3.523	0.754	0	-40.293	-32.876
F2543-0409	Fc1ccc(cc1)C1CC(=NN1C(=O)CSc1nc(=O)n2c(n1)ccc(c2)C)c1cccs1	3958	6	-4.495	-0.136	-0.437	-1	-4.495	-2.024	0	0	-1.19	-37.241	0.348	0.529	0	-43.522	-36.893
EN81	O=C(N1CCCC1c1nc(c([nH]1)C)c1ccccc1)CCc1nnc[nH]1	1239	6	-2.978	-0.115	-0.339	-0.699	-4.495	-1.775	-0.117	0	-1.723	-33.326	0.064	0.776	0	-41.029	-33.262
EN805	CN(Cc1ccc(cc1NC(=O)c1nccc2c1cccc2)C(=O)N)C	2068	6	-2.961	-0.114	-0.337	-0.695	-4.494	-1.333	-0.308	0	-1.328	-31.333	-3.763	0.627	-0.02	-42.954	-35.096
	CSC(C(NC(=O)C(c1ccccn1)(F)F)C)CO	5800	8	-4.493	-0.236	-0.631	-1.139	-4.493	-1.057	-0.599	0	-1.442	-22.263	-8.603	1.081	-0.073	-37.221	-30.866
EN181	O=C(CN1CCCN(c2c1cc(F)cc2)C)NCc1ccccn1	1376	5	-2.199	-0.092	-0.264	-0.526	-4.493	-1.476	0	0	-1.553	-25.385	-5.826	0.693	-0.014	-40.241	-31.211
	O=C(Nc1cccnn1)NC1CCCC1	6075	4	-4.492	-0.299	-0.739	-1.211	-4.492	-0.657	-0.563	0	-2.003	-22.855	-5.733	0.776	-0.042	-32.357	-28.588
EN987	O=C(Nc1cc(cc(c1)C(=O)N)C(=O)N)CSc1nnnn1c1ccc(cc1C)C	2254	8	-4.491	-0.15	-0.465	-1.02	-4.491	-0.892	-0.47	0	-0.999	-30.623	-8.295	0.658	-0.013	-49.072	-38.919
F0919-6636	O=C(NCc1cccs1)CCC1N=c2n(C1=O)c(SCc1cc(=O)n3c(n1)cccc3)nc1c2cccc1	3564	9	-4.491	-0.118	-0.397	-0.968	-4.491	-1.757	-0.489	0	-0.337	-39.097	-3.251	0.562	-0.028	-48.386	-42.348
	OCc1nc2c(n1CC(COc1cc(C)cc(c1)C)O)cccc2	5264	8	-4.491	-0.187	-0.54	-1.075	-4.491	-1.603	-0.32	0	-1.184	-29.052	-6.437	1.056	-0.023	-44.452	-35.489
F6789-0107	OCC12CCCC2CN(C1)c1ncnc2c1cccc2	5004	3	-3.74	-0.187	-0.508	-0.936	-4.491	-0.938	-0.37	0	-1.637	-20.023	-6.815	0.489	-0.011	-35.298	-26.838
	OCc1nc2c(n1CC(COCc1ccc(cc1)Cl)O)cccc2	5428	9	-4.491	-0.187	-0.54	-1.075	-4.491	-1.599	-0.32	0	-1.433	-28.32	-4.474	0.949	0	-39.462	-32.794
OTV711	Clc1ccc(cc1)NC(=O)C1=C(C)Nc2n(C1c1ccc3c(c1)OCO3)ncn2	803	4	-2.677	-0.092	-0.284	-0.613	-4.491	-0.862	-0.445	0	-1.218	-35.338	-4.335	0.469	-0.018	-49.083	-39.674
F6469-1658	O=C(c1cc2c(o1)cccc2)Nc1ccccc1c1cn2c(n1)cccc2	4418	4	-3.331	-0.123	-0.37	-0.775	-4.489	-2.147	0	0	-1.09	-25.321	-3.97	0.609	0	-37.442	-29.292
OTV18	c1ccc(cc1)Oc1cccc(c1)/C=N\Nc1nc2c(s1)cccc2	24	5	-2.141	-0.086	-0.25	-0.507	-4.489	-1.913	-0.167	0	-1.106	-27.56	-3.765	0.64	0	-38.767	-31.325
EN175	O[C@@H]1C[C@@H](N(C1)c1ncnc(c1)N(C)C)CNC(=O)Cc1cnn2c1cccc2	1366	8	-3.533	-0.122	-0.374	-0.809	-4.489	-1.279	-0.301	0	-1.213	-32.104	-4.534	0.625	-0.036	-45.625	-36.638
PUBT5280567	Oc1ccc2c(c1)oc(=O)cc2C	2678	0	-1.971	-0.152	-0.356	-0.553	-4.488	-1.581	0	0	-2.215	-16.323	0.828	0	0	-20.46	-15.495
OTV989	CC(c1nc2c([nH]1)ccc(c2)NC(=O)c1cn(C(C)C)c(=O)c2c1cccc2)C	1097	5	-4.129	-0.142	-0.437	-0.945	-4.488	-1.54	-0.32	0	-0.934	-33.161	-2.822	0.387	0	-45.027	-35.983
F1614-0303	CC(Cn1c(nc2c1c(=O)[nH]c(=O)n2C)N1CCCCC1)CSc1ncccn1	4428	6	-3.378	-0.116	-0.358	-0.774	-4.487	-0.902	-0.451	0	-1.08	-21.903	-10.009	0.569	-0.028	-40.274	-31.912
OTV657	Cc1sc(nc1c1c[nH]c2c1cccc2)c1c[nH]c2c1cccc2	735	2	-4.487	-0.187	-0.539	-1.074	-4.487	-1.725	-0.194	0	-1.163	-30.086	-1.646	0.346	0	-38.991	-31.731
EN402	O=C(CC1SC(=NC1=O)N1CCCCC1)Nc1cccc(c1)C(=O)N1CCN(CC1)c1ncccn1	1630	7	-4.486	-0.125	-0.411	-0.979	-4.486	-1.252	-0.16	0	-0.703	-28.169	-8.626	0.554	-0.223	-45.895	-36.795
PUBT4477	Clc1ccc(c(c1)C(=O)Nc1ccc(cc1Cl)[N+](=O)[O-])O	2569	5	-3.158	-0.15	-0.415	-0.781	-4.486	-1.445	-0.302	0	-1.27	-28.478	-3.646	0.526	-0.024	-39.611	-32.124
EN922	O=C(Nc1cccc2c1C(=O)c1c(C2=O)cccc1)COC(=O)c1ccncc1	2180	6	-4.485	-0.155	-0.475	-1.027	-4.485	-1.627	0	0	-1.175	-33.418	-3.561	0.522	0	-46.196	-36.979
EN1094	O=C(c1ccc2c(c1)[nH]c(=O)[nH]2)C=Cc1c(Cl)cccc1Cl	2379	3	-4.485	-0.204	-0.571	-1.096	-4.485	-0.806	-0.333	0	-1.375	-26.87	-5.299	0.17	-0.003	-37.419	-32.169
F6482-7546	O=C(c1cccc(c1)OCc1ccccc1)NCc1cccnc1c1cccs1	4700	8	-4.484	-0.155	-0.475	-1.027	-4.485	-1.732	-0.32	0	-0.809	-35.911	-5.232	0.978	-0.023	-48.961	-41.144
F6789-2712	NC(=O)C1(F)CCN(C1)C(=O)c1ccc2n(n1)cc(n2)C1CC1	4998	4	-4.484	-0.195	-0.554	-1.084	-4.485	-0.875	-0.556	0	-1.522	-22.562	-6.324	0.555	-0.01	-34.432	-28.886
	CCc1onc(n1)C1CCCNC1.Cl	5879	2	-4.485	-0.345	-0.811	-1.258	-4.485	-1.236	0	0	-2.461	-20.267	-1.705	0.481	0	-25.809	-21.972
EN184	O=C1CN(Cc2c(N1)cccc2)C(=O)C1CCc2c(C1)c(n[nH]2)C(F)(F)F	1381	3	-4.485	-0.166	-0.498	-1.044	-4.485	-1.129	-0.32	0	-1.132	-28.641	-4.757	0.271	-0.029	-41.495	-33.397
F0721-0930	O=C(NCc1nnc(n1c1ccccc1)SCC(=O)Nc1nc2c(s1)cccc2)COc1ccccc1	3082	12	-4.449	-0.12	-0.401	-0.965	-4.484	-2.729	-0.072	0	-0.009	-38.342	-3.237	0.732	-0.004	-47.493	-41.579
F6548-3725	COc1ccc(cc1)CNC(=O)CCC1N=c2n(C1=O)c(SCC(=O)Nc1cccc(c1)OC)nc1c2cccc1	3378	13	-4.484	-0.109	-0.377	-0.951	-4.484	-2.238	0	0	-0.446	-47.678	-0.161	0.61	-0.002	-54.567	-47.838
F6428-0065	O=C(Cn1nc(ccc1=O)n1ccc2c1cccc2)Nc1cccc(c1)C(=O)C	4123	6	-4.484	-0.155	-0.475	-1.027	-4.484	-1.598	-0.154	0	-1.448	-33.959	-1.587	0.652	0	-43.846	-35.546
F3235-1137	CC1CN(Cc2ccco2)c2n(C1)c1c(n2)n(C)c(=O)n(c1=O)CC(=O)C	4069	4	-4.484	-0.166	-0.498	-1.044	-4.484	-0.88	-0.008	0	-2.266	-28.39	-2.2	0.42	0	-36.267	-30.59
F6513-5982	NC(=O)COc1ccc(cc1)S(=O)(=O)NCc1cnn2c1CCCC2	4460	7	-4.484	-0.179	-0.524	-1.063	-4.484	-1.436	-0.268	0	-1.398	-32.028	-3.365	0.724	-0.001	-42.382	-35.393
OTV706	CC1=C(C(=O)Nc2ccccc2C)C(n2c(N1)ncn2)c1ccc(c(c1)Cl)Cl	793	4	-2.669	-0.095	-0.289	-0.616	-4.484	-1.129	0	0	-1.601	-34.961	-3.064	0.46	-0.007	-46.665	-38.025
F2334-0123	Fc1ccc(cc1)N1CCn2c1nn(C/C=C/c1ccccc1)c(=O)c2=O	3650	4	-4.483	-0.166	-0.498	-1.044	-4.483	-1.848	0	0	-0.973	-27.184	-4.736	0.434	-0.027	-38.827	-31.92
OTV277	O=C(Cc1coc2c1c(C)cc(c2)C)Nc1sc2c(c1C(=O)NCC1CCCO1)CCC2	338	8	-4.483	-0.14	-0.445	-1.004	-4.483	-2.311	-0.32	0	-0.453	-27.404	-4.761	0.686	0	-37.554	-32.165
EN196	O=C1Nc2ccccc2N(C1)C(=O)COc1ccc(cc1[N+](=O)[O-])Cl	1394	5	-4.482	-0.179	-0.524	-1.062	-4.482	-1.151	-0.32	0	-1.484	-27.235	-3.941	0.44	-0.014	-36.982	-31.176
F3260-0068	CCc1cccc(c1)OCC(Cn1c(nc2c1c(=O)[nH]c(=O)n2C)N1CCOCC1)O	3763	8	-4.48	-0.145	-0.454	-1.01	-4.48	-1.005	-0.523	0	-1.044	-32.379	-6.196	0.646	-0.005	-46.199	-38.575
OTV991	COc1ccc(cc1)CCc1[nH]nc(n1)NC(=O)Cc1nn(C(C)C)c(=O)c2c1cccc2	1103	9	-1.807	-0.055	-0.176	-0.402	-4.48	-1.479	-0.372	0	-0.691	-32.144	-6.688	0.703	-0.03	-47.777	-38.832
EN288	CC(=O)NC(c1ccccc1)CC(=O)Nc1ccncc1	1508	7	-4.477	-0.213	-0.588	-1.107	-4.479	-1.7	0	0	-1.654	-29.274	-3.485	0.902	-0.041	-38.127	-32.759
PUBT12000240	OC(=O)C[C@@H](C(=O)COc1c(F)c(F)cc(c1F)F)NC(=O)[C@@H](NC(=O)C(=O)Nc1ccccc1C(C)(C)C)C	2903	15	-4.478	-0.112	-0.383	-0.955	-4.478	-1.321	-0.191	0	-0.996	-36.589	-5.275	0.685	-0.035	-50.068	-41.865
F5257-0756	CCCCn1c(cc2c1n(C)c(=O)n(c2=O)C)C(=O)NCC(CO)O	4811	10	-4.478	-0.179	-0.524	-1.061	-4.478	-1.325	-0.18	0	-1.177	-28.4	-9.637	1.076	-0.006	-43.05	-38.037
	O=C(Cn1ncc(c(c1=O)Cl)Cl)NC1CCCC1	5326	4	-4.478	-0.249	-0.652	-1.151	-4.478	-1.687	0	0	-1.928	-20.702	-1.74	0.433	0	-26.455	-22.442
EN54	CC(Cn1cncc1)NCc1cnc2n1cc(Br)cc2	1197	5	-4.283	-0.214	-0.581	-1.072	-4.478	-0.621	0	0	-1.585	-24.147	-10.248	0.504	-0.031	-44.504	-34.396
F0721-0215	COc1ccccc1C(=O)NCc1nnc(n1c1cccc(c1)C(F)(F)F)SCC(=O)N1CCc2c1cccc2	3768	11	-4.477	-0.112	-0.383	-0.955	-4.477	-1.798	-0.125	0	-0.352	-38.789	-4.566	0.43	-0.006	-54.051	-43.355
F0648-0112	Clc1ccc(cc1)C(=O)CSc1nnc(n1c1ccccc1)Cc1cc(=O)[nH]c(=O)[nH]1	3742	7	-2.619	-0.084	-0.265	-0.591	-4.477	-1.372	-0.672	0	-0.59	-35.284	-4.25	0.587	-0.029	-48.962	-39.535
	CC(C(n1cccn1)C)NCCCS(=O)(=O)N	5596	7	-4.477	-0.263	-0.677	-1.168	-4.477	-0.504	-0.608	0	-1.922	-20.41	-11.296	1.306	-0.033	-38.834	-31.706
	O=C(Cn1ncc(c(c1=O)Cl)Cl)NC1CC1	5946	4	-4.477	-0.28	-0.705	-1.187	-4.477	-1.299	-0.039	0	-2.114	-21.304	-3.179	0.516	0	-30.974	-24.483
EN411	Fc1ccc(c(c1)C(=O)c1cnn(c1)c1ccccc1)OCC(=O)N1CCc2c1cccc2	1639	7	-4.476	-0.136	-0.435	-0.995	-4.476	-2.383	-0.069	0	-0.672	-33.154	-2.064	0.615	-0.001	-43.932	-35.218
OTV37	O=C1CN(C(=C1c1nc2ccccc2c(=O)[nH]1)N)c1ccc2c(c1)OCO2	51	2	-4.218	-0.156	-0.469	-0.982	-4.475	-1.318	-0.336	0	-1.002	-30.239	-3.855	0.292	-0.02	-42.579	-34.094
EN525	COc1ccc(cc1)C(c1nccn1C)NC(=O)CCCN(S(=O)(=O)c1ccc(cc1)C(=O)C)C	1759	12	-4.137	-0.118	-0.387	-0.908	-4.474	-1.786	-0.316	0	-0.522	-40.008	-4.233	0.818	-0.033	-52.65	-44.241
EN959	O=C(NC(c1cccc2c1cccc2)C)CSc1nnc(n1N)Cc1ccccc1F	2222	8	-4.473	-0.144	-0.453	-1.009	-4.473	-1.706	-0.238	0	-1.071	-31.46	-4.138	0.735	0	-43.068	-35.597
PUBT54671203	CN([C@@H]1C(=O)C(=C([C@@]2([C@H]1[C@@H](O)[C@@H]1[C@@H](C)c3cccc(c3C(=C1C2=O)O)O)O)O)C(=O)N)C	2613	6	-2.197	-0.069	-0.218	-0.492	-4.473	-0.76	-0.249	0	-0.711	-29.669	-8.424	0	-0.006	-47.951	-38.094
F2086-0568	COc1cn(CC(=O)NCc2ccccc2Cl)c(cc1=O)CN1CCN(CC1)C(=O)C	3526	9	-3.013	-0.097	-0.305	-0.68	-4.473	-0.666	-0.487	0	-0.683	-31.863	-10.868	0.599	-0.013	-54.496	-42.731
EN383	CCC(N1CCc2c(C1)cccc2)CNC(=O)Nc1cccc(c1)Cn1cccnc1=O	1615	9	-2.326	-0.073	-0.231	-0.521	-4.472	-1.732	-0.185	0	-0.885	-34.639	-4.567	0.748	-0.001	-46.072	-39.207
EN477	O=C(CCC(=O)c1ccccc1)NCCC(=O)OCN1C(=O)c2c(C1=O)cccc2	1708	11	-4.472	-0.149	-0.463	-1.016	-4.472	-0.68	-0.794	0	-1.711	-25.996	-6.861	1.062	-0.02	-39.882	-32.857
F0514-4734	CCOc1ccc(cc1)n1c(SCC(=O)N2N=C(CC2c2ccc(cc2)F)c2cccs2)nnc1CNC(=O)c1cccs1	4190	13	-4.472	-0.102	-0.359	-0.935	-4.472	-2.289	0	0	-0.569	-43.567	1.036	0.409	0	-49.895	-42.531
F3406-5075	COc1cccc(c1)Oc1nccn2c1nn(c2=O)CC(=O)NCc1ccc(cc1)SC	4578	9	-4.472	-0.14	-0.444	-1.001	-4.472	-2.148	-0.29	0	-0.483	-34.587	-3.37	0.689	-0.005	-43.633	-37.957
	CCn1ncc(c1)NC(=O)NC1CCN2C1CCCC2	5478	5	-4.472	-0.224	-0.607	-1.119	-4.472	-1.38	0	0	-2.202	-28.295	-1.181	0.702	0	-36.049	-29.476
	OC(=O)Cc1c(C)nc([nH]c1=O)C	5938	3	-4.472	-0.344	-0.809	-1.255	-4.472	-0.669	-0.292	0	-2.693	-19.287	-5.383	0.953	0	-30.59	-24.67
EN940	COCCN(c1c(=O)[nH]c(=O)n(c1N)Cc1ccccc1)C(=O)CSc1nnc(n1c1ccccc1)c1ccoc1C	2196	12	-4.471	-0.106	-0.37	-0.944	-4.471	-1.749	-0.346	0	-0.251	-40.115	-4.269	0.561	-0.04	-54.45	-44.384
	N#CC(C1CCCCC1)Sc1nnc(n1CC(=O)N)C	5498	6	-4.471	-0.224	-0.607	-1.119	-4.471	-0.742	-0.608	0	-1.596	-19.732	-8.951	0.849	-0.044	-35.063	-28.683
OTV963	O=c1n2nc(NCc3ccccn3)c3c(c2nc2c1cccc2)cccc3	1065	3	-4.294	-0.159	-0.477	-1	-4.47	-2.079	0	0	-1.126	-29.455	-1.678	0.459	0	-39.393	-31.133
F0648-0052	O=C(Nc1ccc2c(c1)OCO2)CSc1nnc(n1c1ccccc1)Cc1cc(=O)[nH]c(=O)[nH]1	3596	8	-2.611	-0.077	-0.249	-0.577	-4.469	-1.228	-0.346	0	-0.681	-37.575	-6.368	0.622	-0.002	-55.423	-43.943
EN651	O=C1CC(C1)C(=O)NCc1c(Cl)cccc1n1ccnc1	1906	5	-4.449	-0.212	-0.584	-1.1	-4.465	-0.875	0	0	-1.899	-28.916	-6.957	0.799	0	-44.621	-35.874
F0772-2075	Brc1ccc(cc1)n1c(CNC(=O)c2ccc(cc2)S(=O)(=O)N2CCCCC2)nnc1SCC(=O)N1CCc2c1cccc2	3585	11	-4.465	-0.101	-0.358	-0.933	-4.465	-1.672	0	0	-0.178	-45.227	-3.643	0.269	-0.077	-59.632	-48.869
	CCCn1c(=O)[nH]c(=O)c(c1N)N(CCOC)CC	5329	7	-4.465	-0.235	-0.627	-1.132	-4.465	-1.705	-0.159	0	-1.994	-26.171	-1.844	0.979	0	-32.619	-28.015
EN218	Fc1ccc(cc1)C(C(=O)Nc1cccc(c1)Cc1nc2c([nH]1)cccc2)(O)C	1422	7	-2.434	-0.084	-0.258	-0.557	-4.464	-1.341	-0.2	0	-1.24	-24.17	-6.58	0.64	-0.127	-40.519	-30.751
EN555	O=C1NC2(C(=O)N1CCCNCc1ccc3c(c1)OCCO3)CCCC2	1792	6	-4.45	-0.171	-0.507	-1.045	-4.463	-1.037	-0.084	0	-1.539	-27.069	-6.941	0.591	0	-43.18	-34.009
PUBT6293	O=C1c2ccccc2C(=O)c2c1ccc(c2O)O	2653	2	-4.422	-0.246	-0.644	-1.137	-4.463	-0.773	0	0	-1.827	-19.941	-5.692	0	-0.012	-32.426	-25.633
F2542-1592	CCn1c(C)cn2c1nc1c2c(=O)n(c(=O)n1C)C	4560	1	-4.463	-0.235	-0.627	-1.131	-4.463	-0.521	-0.234	0	-2.121	-22.761	-2.982	0	-0.002	-32.669	-25.743
EN130	CN1CCC2C(C1)N(CCO2)C(=O)c1cnc2c(c1)[nH]c(=O)[nH]2	1302	2	-2.692	-0.117	-0.333	-0.651	-4.461	-0.421	-0.32	0	-1.802	-24.955	-6.941	0.37	0	-39.527	-31.896
	O=C(Nc1cc(c[nH]c1=O)C(F)(F)F)NCCC1=CCCCC1	5359	7	-4.46	-0.194	-0.551	-1.078	-4.46	-1.354	-0.32	0	-1.815	-25.64	-3.702	0.866	0	-33.645	-29.342
	CCc1c(C#N)c(NC2CC3OC2CC3)nnc1CC	5843	5	-4.46	-0.223	-0.605	-1.116	-4.46	-1.669	-0.219	0	-1.801	-19.465	-1.867	0.483	0	-24.73	-21.331
	CCCC(NC(=O)Cn1ccc(=O)[nH]c1=O)(C)C	5509	6	-4.459	-0.248	-0.649	-1.146	-4.459	-0.895	-0.526	0	-1.968	-22.466	-6.954	1.095	0	-34.401	-29.419
	Clc1cccc(c1)C(Cn1ncc2c1c(=O)n(nc2)C)O	5760	4	-4.458	-0.212	-0.586	-1.102	-4.458	-1.414	-0.32	0	-1.331	-25.073	-4.83	0.596	-0.01	-35.992	-29.904
EN572	O=C(CCS(=O)(=O)c1ccc2c(c1)OCCO2)NCc1nnc2n1cccc2	1813	7	-4.457	-0.159	-0.483	-1.029	-4.457	-1.226	-0.188	0	-0.988	-27.817	-7.896	0.606	-0.085	-44.649	-35.714
	O=C(Nc1cccnc1)NC1CCS(=O)(=O)C1	5140	4	-4.457	-0.262	-0.674	-1.163	-4.457	-1.008	-0.013	0	-1.852	-25.127	-5.627	0.54	-0.024	-38.623	-30.754
OTV294	Brc1ccc2c(c1)c(=O)cc(o2)C(=O)Nc1nonc1c1ccc(cc1)C(C)C	355	5	-4.457	-0.154	-0.472	-1.021	-4.457	-1.368	-0.32	0	-0.393	-35.587	-6.49	0.389	-0.013	-47.739	-42.077
EN968	O=c1[nH]c2c([nH]1)cc(cc2)S(=O)(=O)Nc1ccccc1C(=O)OC(C(=O)N1CCCCC1)C	2230	8	-4.376	-0.133	-0.425	-0.973	-4.456	-1.086	-0.589	0	-0.798	-29.932	-7.446	0.634	-0.002	-45.653	-37.377
F2744-1227	Fc1ccc(c(c1)NC(=O)c1ccc(=O)n(c1)Cc1cccc(c1)C(F)(F)F)F	3388	6	-4.456	-0.154	-0.472	-1.02	-4.456	-1.603	-0.345	0	-0.99	-30.312	-3.8	0.59	-0.023	-40.448	-34.112
F6469-2176	O=C(c1cocc1)Nc1ccccc1c1cn2c(n1)c(C)ccc2	3639	4	-3.63	-0.151	-0.436	-0.869	-4.456	-1.546	-0.184	0	-1.402	-25.522	-5.214	0.736	-0.001	-40.068	-30.735
F3411-7020	CCc1ccc(cc1)Oc1nc2ccccc2n2c1nn(c2=O)CC(=O)Nc1ccccc1C	4136	7	-4.455	-0.131	-0.424	-0.984	-4.455	-1.336	-0.312	0	-1.22	-33.757	-3.226	0.586	0	-45.616	-36.983
EN1163	Fc1ccc2c(c1)[nH]cc2C(=O)Nc1cccc(c1)OCC1CCCO1	2450	6	-4.454	-0.171	-0.507	-1.046	-4.454	-1.057	-0.69	0	-1.128	-23.238	-8.692	0.913	-0.026	-38.289	-31.93
	N#Cc1ncn(n1)CC(=O)NC1CCS(=O)(=O)C1	6017	5	-4.454	-0.247	-0.649	-1.145	-4.454	-0.435	0	0	-3.267	-29.304	-0.175	0.739	0	-36.303	-29.479
EN168	O=C1CC(C1)(C(=O)Nc1ccc(c(c1)C(=O)N)F)c1cccc(c1)Cl	1361	5	-4.453	-0.178	-0.521	-1.055	-4.453	-1.167	-0.112	0	-1.345	-29.373	-6.229	0.59	-0.014	-41.655	-35.602
	COCCn1c(CNC(=O)c2ccco2)nc2c1cccc2	5282	7	-4.451	-0.202	-0.567	-1.088	-4.451	-1.856	-0.139	0	-1.757	-26.925	-2.522	1.025	0	-35.519	-29.447
EN815	NC(=O)COc1cccc(c1)CN1CCCC(C1)c1ccn[nH]1	2075	6	-1.942	-0.084	-0.24	-0.47	-4.45	-0.764	-0.538	0	-1.716	-24.525	-7.083	0.94	-0.084	-37.664	-31.608
	N#Cc1ncn(n1)CC(Cn1cnc2c1cc(C)c(c2)C)O	5761	6	-4.45	-0.202	-0.567	-1.088	-4.45	-0.368	0	0	-3.064	-30.747	-2.103	0.834	0	-40.647	-32.851
OTV542	COc1ccccc1Nc1nc(nc2c1cccc2)c1cccnc1.Cl	605	4	-4.449	-0.178	-0.52	-1.054	-4.449	-1.498	-0.307	0	-1.201	-29.027	-3.213	0.523	-0.032	-36.443	-32.24
EN39	CNC(=O)c1ccc(cc1)CNC1CCC(N(C1)C(=O)C)C(F)(F)F	1174	7	-4.374	-0.175	-0.512	-1.037	-4.448	-1.529	-0.32	0	-1.425	-23.102	-3.91	0.597	-0.029	-34.462	-27.012
EN727	NC(=O)CCC(C(=O)N1CCC2(C1)CCCCC2)NS(=O)(=O)c1ccc(c(c1)C)C	1986	8	-4.447	-0.148	-0.461	-1.01	-4.447	-1.373	-0.608	0	-0.449	-22.496	-9.891	0.63	-0.039	-39.861	-32.387
F2508-0431	O=C(c1cccc2c1cccc2)Nc1cccc(c1)c1ccc2n(n1)c(C)nn2	3850	4	-4.447	-0.153	-0.471	-1.018	-4.447	-1.634	0	0	-1.21	-34.238	-2.562	0.539	-0.045	-46.237	-36.8
OTV348	Oc1ccc(cc1)NC(=O)c1cc(nc2c1cccc2)c1ccco1	411	5	-4.446	-0.178	-0.52	-1.054	-4.447	-1.407	-0.278	0	-1.163	-26.826	-6.126	0.689	-0.027	-40.409	-32.952
EN920	O=C(C(c1ccccc1)Sc1nnc2n1cccc2)Nc1cccc(c1)C(F)(F)F	2177	7	-4.446	-0.148	-0.461	-1.01	-4.446	-1.893	0	0	-1.212	-38.929	0.003	0.649	-0.045	-48.809	-38.926
F2334-0197	Fc1ccc(cc1)N1CCn2c1nn(Cc1ccc(cc1)C(F)(F)F)c(=O)c2=O	4331	4	-4.446	-0.153	-0.471	-1.018	-4.446	-1.746	-0.017	0	-1.402	-28.99	-1.156	0.357	-0.015	-37.665	-30.145
EN92	O=C(Cc1cnccc1Cl)NC1CCCc2c1[nH]nc2	1255	4	-4.035	-0.202	-0.548	-1.01	-4.446	-0.902	-0.32	0	-1.427	-23.451	-6.736	0.431	-0.046	-37.609	-30.188
EN630	COc1ccc(cc1NS(=O)(=O)c1ccc2c(c1)CCC2)C(=O)N	1881	5	-4.434	-0.185	-0.533	-1.061	-4.445	-1.607	-0.239	0	-1.251	-27.772	-2.656	0.475	-0.036	-33.819	-30.428
EN638	NC(=O)CCS(=O)(=O)CCN1CCCC1c1ccc(cc1)C(C)(C)C	1890	8	-4.318	-0.173	-0.505	-1.024	-4.445	-0.675	-0.373	0	-1.343	-24.487	-11.231	0.856	0	-42.523	-35.718
OTV890	Cc1ccc(c(c1)O)c1n[nH]c(c1)C(=O)Nc1c(oc2c1cccc2)C(=O)Nc1ccccc1	1001	8	-4.444	-0.131	-0.423	-0.982	-4.445	-1.769	-0.191	0	-0.402	-34.663	-6.772	0.686	-0.021	-49.78	-41.434
EN206	NC(=O)c1ccc(c(c1)NC(=O)N1CCc2c1cccc2)F	1405	4	-4.445	-0.202	-0.566	-1.086	-4.445	-1.381	-0.154	0	-1.662	-27.978	-2.926	0.615	-0.025	-37.075	-30.904
F0648-0509	COc1ccc(cc1)n1c(SCC(=O)Nc2cc(ccc2Cl)C(F)(F)F)nnc1Cc1cc(=O)[nH]c(=O)[nH]1	3711	10	-2.586	-0.068	-0.229	-0.558	-4.444	-1.05	-0.1	0	-0.812	-37.444	-6.949	0.434	-0.001	-52.634	-44.393
	O=C1NC(=O)C(N1)(C)c1cccnc1	5900	1	-4.444	-0.317	-0.765	-1.221	-4.444	-0.496	-0.163	0	-2.956	-22.214	-1.049	0.44	0	-29.037	-23.263
OTV49	Fc1ccc2c(c1)c(=O)c1c(o2)C(=O)N(C1c1cccnc1)c1cccc(n1)C	69	2	-3.639	-0.125	-0.386	-0.833	-4.444	-1.876	0	0	-0.763	-33.684	-2.306	0.258	-0.033	-45.8	-35.99
	O=C(Cn1cc(cc(c1=O)C(=O)N)[N+](=O)[O-])NC1CCCCC1C	5303	6	-4.443	-0.185	-0.534	-1.063	-4.443	-1.014	-0.308	0	-1.716	-26.807	-4.481	0.668	-0.06	-38.739	-31.288
F5013-0818	COc1cccc(c1)c1ccc(=O)n(n1)CCCC(=O)Nc1ccc(c(c1)F)F	4699	8	-4.442	-0.153	-0.471	-1.017	-4.442	-1.538	-0.312	0	-0.773	-27.822	-6.782	0.737	-0.147	-40.192	-34.604
OTV736	CCCSc1nc2NC3=C(C(c2c(=O)[nH]1)c1ccc2c(c1)OCO2)C(=O)CCC3	842	4	-2.128	-0.073	-0.225	-0.487	-4.442	-1.769	-0.274	0	-0.849	-27.49	-3.523	0.352	0	-39.623	-31.013
F3270-2254	CCN1N=C(C)C(n2c1nc1c2c(=O)n(c(=O)n1C)Cc1ccccc1Cl)C	4980	3	-4.441	-0.159	-0.482	-1.025	-4.441	-1.754	0	0	-1.397	-30.869	0.061	0.244	0	-38.178	-30.808
	O=C(Nc1cccnc1N1CCCC1)NC1CCS(=O)(=O)C1	5464	5	-4.441	-0.202	-0.566	-1.086	-4.441	-1.67	-0.005	0	-1.655	-31.345	-1.585	0.712	-0.018	-41.119	-32.931
EN263	O=C(Nc1ccc(c(c1)F)F)CNC(=O)c1ccc(c(c1)S(=O)(=O)Nc1cccc(c1)C)C	1483	9	-4.431	-0.134	-0.431	-0.985	-4.441	-2.357	0	0	-0.487	-37.827	-2.565	0.722	-0.043	-48.241	-40.392
F6755-3415	OC1CCCN(C1)c1sc2c(n1)c(F)cc(c2)F	4983	2	-4.44	-0.247	-0.646	-1.141	-4.44	-0.681	-0.39	0	-1.886	-22.524	-3.928	0.245	-0.012	-33.029	-26.451
	O=C(Nc1ccncc1C)NC1CCCC(C1)C(F)(F)F	5521	5	-4.44	-0.211	-0.583	-1.098	-4.44	-1.039	-0.608	0	-1.765	-21.151	-4.939	0.81	-0.04	-30.434	-26.091
EN1176	O=C(C1(O)CCN(C1)Cc1ccccc1)NCc1c(O)nnc(c1C)C	2467	7	-1.841	-0.071	-0.21	-0.432	-4.439	-0.994	-0.537	0	-0.979	-23.778	-9.609	0.904	-0.203	-40.287	-33.387
	O=C(Cn1cc(ccc1=O)C(F)(F)F)NCCC1=CCCCC1	5384	7	-4.439	-0.193	-0.549	-1.073	-4.439	-1.548	-0.006	0	-2.336	-25.969	-0.813	0.871	0	-33.359	-26.782
OTV928	N#Cc1nc(oc1N/N=C/c1c[nH]c2c1cccc2)C(C)(C)C	1034	5	-4.437	-0.193	-0.549	-1.073	-4.439	-1.264	0	0	-1.633	-21.333	-5.629	0.394	-0.024	-34.965	-26.962
EN702	NC(=O)COc1cccc(c1)C(=O)Nc1cccc(c1)NS(=O)(=O)C	1962	8	-2.661	-0.106	-0.311	-0.631	-4.438	-1.417	-0.373	0	-1.478	-30.849	-3.341	0.877	-0.004	-41.379	-34.19
	CCc1onc(c1CC(=O)NCC(=O)O)CC	5873	8	-4.438	-0.261	-0.671	-1.158	-4.438	-0.968	-0.099	0	-2.47	-25.261	-7.576	1.499	0	-39.213	-32.837
F0653-0813	O=C(Nc1ccc2c(c1)OCCO2)CSc1nnc(n1c1ccc(cc1)F)c1c[nH]c2c1cccc2	4258	7	-4.437	-0.123	-0.407	-0.968	-4.437	-2.621	-0.215	0	-0.113	-35.784	-1.126	0.487	-0.017	-44.651	-36.91
	CS(=O)(=O)CCNCc1cnc(nc1)N1CCOCC1	5847	6	-4.437	-0.222	-0.602	-1.111	-4.437	-0.697	-0.21	0	-1.832	-27.4	-8.69	1.019	-0.043	-44.023	-36.09
PUBT5994	O=C1CC[C@]2(C(=C1)CC[C@@H]1[C@@H]2CC[C@]2([C@H]1CC[C@@H]2C(=O)C)C)C	2521	1	-4.435	-0.193	-0.548	-1.072	-4.435	-0.915	-0.191	0	-1.668	-27.286	-1.981	0	0	-34.912	-29.267
F2711-2596	Oc1ccc(cc1)C1NC(=O)N(C2=C1C(=O)N(C2)Cc1ccc(cc1)F)C	4066	4	-4.434	-0.164	-0.493	-1.032	-4.435	-1.518	-0.252	0	-1.101	-27.067	-4.263	0.428	0	-39.033	-31.33
OTV454	COc1ccc(c2c1[nH]c(c2)C(=O)N1CCc2c(C1)c1ccccc1[nH]2)OC	515	4	-4.434	-0.158	-0.481	-1.023	-4.434	-1.147	-0.473	0	-0.985	-30.251	-3.888	0.275	-0.006	-39.249	-34.139
EN159	O=C(Nc1cccc(c1)NC(=O)NCC(=O)N)CCN1CCSC1=O	1349	10	-4.434	-0.177	-0.519	-1.051	-4.434	-0.754	-0.433	0	-1.83	-31.81	-6.526	1.153	0	-46.026	-38.335
	NC(=O)C1COCCN1c1ncc(cc1Cl)C(F)(F)F	5937	3	-4.433	-0.222	-0.602	-1.109	-4.433	-1.224	0	0	-1.809	-26.839	-1.671	0.193	0	-35.909	-28.51
F3366-5163	CCCC(c1nc2c(n1CCOc1ccccc1OC)cccc2)O	4031	9	-2.872	-0.115	-0.336	-0.681	-4.432	-1.717	-0.32	0	-1.087	-23.138	-7.473	0.975	-0.005	-36.627	-30.61
EN1166	OC(=O)C(c1ccccc1)CNS(=O)(=O)c1nc2n(c1)CCCC2	2454	6	-4.431	-0.185	-0.533	-1.061	-4.431	-1.315	-0.208	0	-1.485	-25.391	-4.158	0.47	0	-33.585	-29.549
	CNC(=O)Cn1cnc(n1)N	5910	3	-4.431	-0.403	-0.896	-1.304	-4.431	-0.481	0	0	-3.735	-24.738	-1.442	1.238	0	-32.785	-26.181
	N#Cc1cn(C2CC2)c(=O)n(c1=O)CC(=O)NCC1CCCO1	5292	7	-4.43	-0.193	-0.548	-1.071	-4.43	-1.368	-0.141	0	-2.073	-25.962	-3.13	0.92	0	-36.989	-29.092
F0532-0900	FC(c1cccc(c1)n1cc(c2c1ncnc2NCc1cccs1)c1ccccc1)(F)F	3315	6	-4.417	-0.138	-0.438	-0.989	-4.429	-2.195	0	0	-0.634	-37.953	-1.007	0.492	-0.043	-49.612	-38.96
	O=C(Cn1nc(cc1C)C)NCC1CCS(=O)(=O)C1	5173	5	-4.429	-0.233	-0.622	-1.123	-4.429	-2.058	0	0	-1.852	-23.963	-1.41	0.891	0	-31.402	-25.373
EN262	NC(=O)Cn1c(=O)n(C)c2c(c1=O)n1cc(n(c1n2)CCCN1CCOCC1)C	1482	6	-3.65	-0.126	-0.387	-0.836	-4.429	-0.51	-0.342	0	-1.655	-27.369	-6.908	0.483	0	-37.806	-34.277
	N#Cc1ccc(cc1)OCC(Cn1c(=O)n(c2c1cccc2)CC)O	5020	8	-4.428	-0.177	-0.518	-1.05	-4.428	-1.548	0	0	-1.44	-30.306	-5.035	0.83	0	-38.505	-35.341
	O=C(Cn1ccccc1=O)NC1=NCCS1	5372	4	-4.428	-0.277	-0.697	-1.174	-4.428	-1.206	0	0	-1.912	-25.603	-4.148	0.612	-0.02	-34.319	-29.752
EN605	CCCC(=O)Nc1ccc(c(c1)C(=O)C)OCCOc1ccccc1C(=O)C	1854	11	-4.427	-0.158	-0.48	-1.022	-4.427	-1.666	-0.096	0	-1.404	-33.304	-4.36	1.057	0	-45.343	-37.664
EN944	O=C(Nc1cccc(c1)F)COC(=O)c1ccccc1Nc1cccc(c1)C(F)(F)F	2200	9	-4.427	-0.143	-0.449	-0.999	-4.427	-1.71	-0.32	0	-0.911	-30.769	-4.436	0.745	-0.028	-43.763	-35.205
F3124-0299	Cc1ccc(cc1)Cn1c(=O)n(C)c2c(c1=O)n1cc(n(c1n2)c1ccc(cc1)C(F)(F)F)C	3592	4	-4.427	-0.13	-0.422	-0.978	-4.427	-2.53	0	0	-0.674	-28.3	-0.563	0.277	0	-36.173	-28.862
PUBT135457951	CCc1c(O)c2C(=O)C(=C(C(=O)c2c(c1O)O)O)O	2964	4	-3.724	-0.196	-0.523	-0.944	-4.426	-0.8	-0.24	0	-1.852	-15.744	-4.896	0	-0.013	-25.219	-20.64
F3235-0860	Cc1cccc(c1)N1CC(C)Cn2c1nc1c2c(=O)n(c(=O)n1C)CCc1ccccc1	3554	4	-4.426	-0.138	-0.439	-0.991	-4.426	-1.802	-0.311	0	-0.874	-28.124	-3.091	0.431	0	-38.44	-31.215
F6151-0163	O=C(C1CCCN(C1)c1ccc(nn1)n1cncc1)NCc1nc2c([nH]1)cccc2	3511	6	-2.657	-0.089	-0.275	-0.604	-4.425	-1.394	0	0	-1.162	-31.382	-6.023	0.603	0	-48.197	-37.406
	COCCn1c(SCC(=O)c2ccc[nH]2)nc2c1cccc2	5306	7	-4.425	-0.201	-0.564	-1.082	-4.425	-1.328	0	0	-1.467	-27.555	-7.907	0.935	-0.001	-42.736	-35.462
EN713	NC(=O)C1CCN(CC1)C(=O)c1oc2c(c1C)ccc1c2cccc1	1974	3	-4.424	-0.177	-0.517	-1.049	-4.424	-0.881	-0.282	0	-1.455	-25.503	-5.77	0.334	0	-33.071	-31.274
EN1061	O=C(N1CCOCC1)C1CCCN(C1)CN1C(=O)c2c(C1=O)cccc2[N+](=O)[O-]	2342	5	-2.881	-0.099	-0.305	-0.66	-4.424	-1.432	0	0	-0.906	-32.739	-6.116	0.483	-0.014	-47.806	-38.854
F3164-0628	OC1CN(c2cccc(c2)C)c2n(C1)c1c(=O)n(CCN3CCCCC3)c(=O)n(c1n2)C	3244	5	-4.24	-0.133	-0.421	-0.949	-4.424	-1.251	-0.32	0	-0.585	-29.331	-7.964	0.413	-0.02	-43.5	-37.295
F6723-2128	N#Cc1ccc(nc1)N1CCCC(C1)c1nc2c(o1)cccc2	4975	3	-4.424	-0.192	-0.547	-1.07	-4.424	-1.009	-0.119	0	-1.76	-26.941	-3.915	0.398	0	-38.404	-30.857
F2744-1295	O=C(c1ccc(=O)n(c1)Cc1cccc(c1)C(F)(F)F)Nc1ccccc1C(=O)N	3427	7	-4.423	-0.147	-0.458	-1.005	-4.423	-1.623	-0.119	0	-1.023	-28.697	-5.285	0.572	-0.003	-42.574	-33.982
F0721-0637	O=C(Nc1nccs1)CSc1nnc(n1c1cccc(c1)C(F)(F)F)CNC(=O)c1cccc2c1cccc2	3071	11	-4.423	-0.113	-0.385	-0.948	-4.423	-1.289	-0.416	0	-0.212	-35.983	-7.151	0.427	-0.061	-53.055	-43.134
	O=C(Nc1c[nH]nc1)NC1CCN(CC1)C(=O)C	5358	5	-4.423	-0.246	-0.644	-1.137	-4.423	-0.892	-0.32	0	-1.764	-24.549	-6.938	0.833	-0.012	-40.666	-31.487
OTV730	Cc1ccc(cc1)c1nc2n(c1NC(=O)c1ccc(cc1)Cl)nc(s2)C	829	4	-4.422	-0.17	-0.504	-1.038	-4.423	-1.68	0	0	-1.584	-34.512	0.246	0.53	0	-41.092	-34.266
EN498	COc1ccc2c(c1)occ2CC(=O)Nc1cccc2c1ccnc2	1728	5	-4.409	-0.176	-0.516	-1.045	-4.422	-1.428	-0.049	0	-1.153	-30.005	-5.356	0.512	0	-40.563	-35.36
F2258-1049	OCc1cnc(n1CC(=O)NCc1ccc(cc1)Cl)SCc1cccc(c1)F	4877	10	-3.483	-0.124	-0.378	-0.804	-4.422	-1.43	0	0	-0.93	-32.593	-8.696	0.894	-0.022	-51.537	-41.289
	OC(Cn1cnc2c1cc(C)c(c2)C)COc1nnc(c(c1)C)C	5491	6	-4.422	-0.184	-0.532	-1.058	-4.422	-1.012	-0.32	0	-1.299	-28.5	-8.309	0.88	0	-43.308	-36.809
F0532-0043	c1ccc(cc1)c1cn(c2c1c(ncn2)NCc1cccnc1)c1ccccc1	3700	5	-4.388	-0.151	-0.465	-1.005	-4.421	-1.537	0	0	-1.234	-32.385	-4.596	0.677	-0.018	-47.164	-36.982
EN459	NC(=O)CSc1ccc(cn1)S(=O)(=O)N1CCCCC1	1686	5	-4.42	-0.221	-0.6	-1.106	-4.42	-1.604	-0.16	0	-1.58	-19.789	-4.655	0.748	-0.136	-29.148	-24.445
EN692	Cc1ccc(cc1)c1nnc(n1CC(=O)Nc1cccc(c1)C(=O)C)S	1952	6	-3.075	-0.118	-0.35	-0.722	-4.42	-1.128	-0.307	0	-1.463	-29.407	-5.009	0.717	-0.018	-43.832	-34.416
PUBR164517064	Clc1cccc(c1)N/N=C(\C(=O)C)/S/C(=N/Nc1ccccc1)/N=N/c1ccccc1	2509	9	-4.42	-0.143	-0.448	-0.997	-4.42	-1.95	-0.212	0	-0.438	-33.914	-4.654	0.589	-0.016	-39.552	-38.568
F2007-0023	O=C(Nc1c(C)cc(cc1C)C)CSc1ccc2n(n1)c(CCNC(=O)c1ccccc1)nn2	4097	10	-4.42	-0.13	-0.421	-0.977	-4.42	-2.234	-0.16	0	-0.455	-33.162	-3.838	0.809	-0.146	-44.889	-37
	OCc1nc2c(n1CC(c1cc(Cl)ccc1Cl)O)cccc2	5695	6	-4.42	-0.201	-0.563	-1.08	-4.42	-1.041	-0.608	0	-1.39	-26.845	-4.688	0.665	0	-38.534	-31.533
OTV103	Cc1cc(OCC(=O)N2CCc3c2cccc3)c2c(c1)oc(=O)cc2c1ccccc1	121	5	-4.42	-0.143	-0.448	-0.997	-4.42	-1.782	0	0	-0.758	-32.98	-4.643	0.466	0	-47.036	-37.624
EN356	O=C(Nc1ccccc1C(=O)NC(c1ccccc1)C)CSc1ncccn1	1587	9	-4.419	-0.158	-0.479	-1.02	-4.419	-1.572	-0.32	0	-0.969	-31.499	-5.534	0.887	-0.04	-48.002	-37.032
EN1029	COc1ccc(cc1[N+](=O)[O-])C(=O)Nc1ccccc1c1nc2c([nH]1)cccc2	2306	6	-4.245	-0.146	-0.45	-0.972	-4.419	-1.544	-0.121	0	-0.875	-33.298	-4.658	0.517	-0.032	-45.104	-37.956
F3406-5320	COc1ccc(cc1)CNC(=O)Cn1nc2n(c1=O)ccnc2Sc1ccc(cc1C)C	3417	8	-4.419	-0.138	-0.438	-0.989	-4.419	-1.655	-0.215	0	-0.799	-33.89	-4.996	0.694	0	-47.212	-38.886
EN537	O=C(Cn1cc(cc(c1=O)Cl)C(F)(F)F)Nc1c(C)n[nH]c1C	1775	5	-4.418	-0.192	-0.546	-1.068	-4.418	-1.269	-0.266	0	-1.312	-27.677	-5.311	0.626	-0.017	-39.791	-32.988
F6562-2532	O=C1CCCN1c1nccc(c1)CNC(=O)c1ccccc1Br	4153	5	-4.417	-0.192	-0.546	-1.068	-4.418	-1.474	-0.109	0	-1.384	-34.416	-1.867	0.552	-0.003	-45.098	-36.283
	OC(Cn1c(=O)n(c2c1cccc2)C)COCc1cccs1	5840	7	-4.418	-0.201	-0.563	-1.08	-4.418	-1.615	-0.319	0	-1.38	-30.284	-3.4	0.92	0	-39.668	-33.685
OTV689	CCOC(=O)c1ccc(cc1)NC(=O)C1=C(C)Nc2n(C1c1ccc(cc1)C#N)ncn2	774	8	-2.393	-0.075	-0.237	-0.536	-4.418	-1.479	0	0	-1.186	-38.559	-3.164	0.649	0	-51.415	-41.723
F6502-0361	O=C(NCc1ccc(cc1)F)NCCn1ccnc1c1ccccn1	4334	8	-4.387	-0.175	-0.513	-1.04	-4.417	-1.324	-0.32	0	-1.449	-29.393	-6.577	1.15	-0.018	-43.347	-35.97
	CNc1ccc(cn1)NC(=O)NC1CCN(CC1)S(=O)(=O)C	5423	6	-4.416	-0.201	-0.562	-1.079	-4.416	-1.021	-0.352	0	-1.405	-23.744	-7.529	0.7	-0.022	-37.886	-31.273
OTV297	Cc1cc(C)c2c(c1)c(=O)cc(o2)C(=O)NCC(c1ccc(cc1)C(C)(C)C)N1CCOCC1.Cl	360	7	-2.858	-0.084	-0.272	-0.631	-4.416	-1.57	-0.188	0	-0.248	-31.895	-8.83	0.563	-0.053	-46.403	-40.725
EN699	O=C(N1CCCC(C1)c1ccncc1)CNS(=O)(=O)c1cccs1	1960	6	-2.501	-0.104	-0.301	-0.599	-4.415	-1.054	0	0	-1.146	-27.757	-10.023	0.717	-0.041	-48.973	-37.78
	Oc1ccc(nn1)NC(=O)C1COCCO1	5988	4	-4.415	-0.276	-0.695	-1.17	-4.415	-0.574	-0.608	0	-1.874	-21.583	-8.481	1.004	-0.012	-34.86	-30.064
EN421	O=C(NC(=O)NCc1ccco1)COC(=O)c1ccccc1NS(=O)(=O)c1ccc2c(c1)OCCO2	1649	12	-4.133	-0.115	-0.379	-0.902	-4.414	-1.612	-0.339	0	-0.248	-39.141	-7.149	0.849	-0.035	-56.284	-46.291
EN438	O=C(CN1CCSC1=O)Nc1cccc(c1)C(=O)Nc1cccc(c1)C(F)(F)F	1667	8	-4.414	-0.152	-0.468	-1.011	-4.414	-1.27	-0.16	0	-0.896	-27.106	-7.877	0.663	-0.214	-42.824	-34.984
PUBT162163	Cc1cccc(c1)N1CCN(CC1)CCc1ccc2c(n1)cccc2	3002	4	-3.002	-0.12	-0.351	-0.712	-4.414	-2.116	0	0	-1.149	-29.836	-2.243	0.685	-0.006	-36.682	-32.079
	CCOc1ncccc1NC(=O)NC1CCN(CC1)C(=O)C1CC1	5684	8	-4.414	-0.184	-0.531	-1.056	-4.414	-1.574	-0.32	0	-1.418	-28.817	-5.426	1.193	-0.04	-40.648	-34.243
OTV208	N#Cc1nc(oc1NCC(c1cccs1)N1CCOCC1)c1cccc2c1cccc2	261	7	-2.319	-0.075	-0.235	-0.523	-4.414	-2.306	-0.071	0	-0.634	-32.06	-2.966	0.646	0	-43.379	-35.026
EN1013	O=c1[nH]nc(n1CC1CCCO1)SCCCn1c(=O)[nH]c2c1cccc2	2286	7	-4.413	-0.17	-0.503	-1.036	-4.413	-1.895	0	0	-1.451	-31.821	-1.237	0.824	-0.115	-41.035	-33.058
F6761-7464	Fc1cnccc1C(=O)N1CCC2C1CN(C2)c1ccc(cn1)C(F)(F)F	4964	4	-4.413	-0.163	-0.49	-1.027	-4.413	-1.358	-0.04	0	-1.502	-30.279	-2.658	0.402	-0.002	-41.353	-32.937
EN815	NC(=O)COc1cccc(c1)CN1CCCC(C1)c1ccn[nH]1	2074	6	-4.402	-0.191	-0.544	-1.064	-4.411	-0.973	-0.275	0	-1.571	-23.141	-9.129	0.935	0	-41.811	-32.27
EN1025	O=C1CCc2c(N1)ccc(c2)S(=O)(=O)Nc1ccc2c(c1)CCN2C(=O)C	2302	4	-4.408	-0.163	-0.49	-1.026	-4.411	-1.45	0	0	-1.42	-31.787	-2.275	0.393	-0.004	-41.197	-34.062
PUBT155815	CCc1c(C(=O)C(=O)N)c2c(n1Cc1ccccc1)cccc2OCC(=O)O	2918	8	-4.411	-0.158	-0.478	-1.018	-4.411	-0.733	-0.482	0	-1.213	-25.513	-8.966	0.674	-0.036	-43.762	-34.479
F6480-3870	Fc1cnc(nc1)OC1CCCN(C1)C(=O)Nc1ccccc1F	4690	5	-4.411	-0.184	-0.53	-1.056	-4.411	-1.375	-0.32	0	-1.599	-28.956	-3.319	0.844	-0.015	-38.52	-32.274
F0589-0048	O=C(Cc1cccc2c1cccc2)Nc1c(nc2n1cccc2)c1ccc(cc1)F	3899	5	-2.157	-0.072	-0.223	-0.49	-4.409	-1.06	-0.32	0	-1.011	-27.41	-7.422	0.498	-0.033	-43.874	-34.832
OTV164	Cc1cc2oc(=O)c3c(c2c(c1C1=NNC(C1)c1ccccc1)O)CCC3	209	2	-2.412	-0.089	-0.268	-0.561	-4.409	-2.466	0	0	-1.041	-25.447	0.491	0.297	0	-31.704	-24.956
EN598	O=C(CC(C(F)(F)F)(c1nccn1C)O)NCC(c1ccccc1)C	1844	9	-3.511	-0.14	-0.411	-0.832	-4.407	-1.245	-0.36	0	-0.979	-18.902	-10.781	0.904	-0.164	-36.669	-29.683
F6570-2933	Fc1ccccc1CS(=O)(=O)Nc1ccccc1c1nc2n(c1)CCCC2	3675	5	-2.163	-0.08	-0.24	-0.503	-4.407	-1.501	-0.207	0	-1.041	-26.302	-5.567	0.526	-0.034	-38.375	-31.869
EN161	CC(=O)Nc1ccc(c(c1)Cl)NCc1cn2c(n1)nccc2	1352	5	-2.386	-0.108	-0.304	-0.583	-4.407	-1.102	-0.128	0	-1.808	-27.587	-4.681	0.742	-0.029	-41.881	-32.269
EN996	COCCN1C(=Nc2cccc3c2cccc3)SC(=Cc2ccccc2Cl)C1=O	2264	5	-4.399	-0.152	-0.466	-1.007	-4.406	-1.734	-0.06	0	-1.124	-34.449	0.088	0.222	0	-41.993	-34.36
EN1054	CCc1nnc([nH]1)C1CN(Cc2c1n[nH]c2)C(=O)C1(CC1)Cc1ccc(cc1)F	2333	6	-4.147	-0.143	-0.439	-0.949	-4.406	-0.869	-0.3	0	-1.239	-28.714	-7.864	0.628	-0.01	-43.723	-36.578
PUBT216327	Fc1ccc(cc1)C(c1ccc(cc1)F)(c1ccccc1)C(=O)N	2949	4	-4.404	-0.184	-0.529	-1.054	-4.404	-1.472	-0.042	0	-1.405	-24.957	-4.733	0.537	-0.064	-37.06	-29.69
F3270-0047	CCn1c(=O)n(C)c2c(c1=O)n1CC(=NN(c1n2)CCc1ccccc1)C	4215	4	-4.404	-0.163	-0.489	-1.025	-4.404	-1.685	0	0	-1.563	-29.979	-0.574	0.43	0	-37.339	-30.553
F6658-2335	Fc1ccc(cc1)Cn1nc(ccc1=O)C(=O)N(C1CN(C1)c1ccc2n(n1)c(C)nn2)C	4253	6	-4.404	-0.133	-0.428	-0.979	-4.404	-0.939	0	0	-1.431	-38.339	-4.764	0.598	0	-52.043	-43.102
EN744	O=C1Nc2cc(Br)ccc2N(C1)C(=O)Cc1cccnc1	2009	3	-4.4	-0.21	-0.578	-1.088	-4.403	-1.93	0	0	-1.491	-27.959	-0.396	0.476	0	-35.538	-28.356
EN143	O=C(C(N1CCCCC1=O)c1ccccc1)Nc1cccc(c1)c1[nH]nc(n1)C1CC1	1326	7	-4.129	-0.133	-0.418	-0.931	-4.403	-1.699	-0.32	0	-0.815	-33.619	-4.424	0.801	-0.025	-46.782	-38.043
PUBT27125	Oc1ccc2c(c1)CC[C@@H]1[C@@H]2CC[C@]2([C@H]1[C@@H](O)[C@H]([C@@H]2O)O)C	2839	4	-4.402	-0.2	-0.561	-1.076	-4.402	-0.832	0	0	-1.334	-25.144	-6.532	0	0	-39.585	-31.676
EN41	O=C1Nc2ccccc2N(CC1C)C(=O)CCc1cncc(c1)F	1178	4	-4.402	-0.183	-0.529	-1.053	-4.402	-1.304	-0.504	0	-1.501	-18.354	-4.664	0.525	-0.001	-27.836	-23.018
EN657	CCC1(C)NC(=O)N(C1=O)NC(=O)CN1CCn2c(C1)ncc2	1917	5	-2.218	-0.096	-0.274	-0.536	-4.401	-0.689	-0.463	0	-1.717	-23.097	-5.86	0.546	-0.044	-34.926	-28.957
PUBT10798271	OC(=O)C[C@H]1ON=C(C1)c1ccccc1	2926	3	-4.4	-0.293	-0.723	-1.186	-4.4	-1.905	-0.047	0	-2.256	-18.77	-0.278	0.789	0	-23.683	-19.048
PUBT1615	CN[C@@H](Cc1ccc2c(c1)OCO2)C	2712	3	-4.399	-0.314	-0.757	-1.209	-4.4	-0.434	0	0	-2.411	-18.839	-6.839	0.429	-0.016	-32.443	-25.678
	CNC(=O)C1OCCN(C1)c1ccc(cn1)C#N	5927	4	-4.4	-0.244	-0.641	-1.131	-4.4	-1.007	-0.24	0	-2.337	-22.885	-1.637	0.575	0	-30.528	-24.522
F6548-1637	O=C(NCc1ccc(cc1)F)CCC1N=c2n(C1=O)c(SCC(=O)NCc1ccccc1Cl)nc1c2cccc1	3107	12	-4.399	-0.11	-0.376	-0.938	-4.399	-1.947	-0.347	0	-0.378	-35.123	-3.229	0.527	-0.014	-48.715	-38.352
OTV510	O=C(Cn1nc(ccc1=O)N1CCN(CC1)Cc1ccccc1)Nc1ccc(cc1)F	569	7	-2.67	-0.086	-0.271	-0.602	-4.399	-1.83	-0.01	0	-0.801	-34.645	-4.636	0.669	0	-47.17	-39.281
OTV183	c1ccc2c(c1)c(Nc1ccc3c(c1)nc[nH]3)c1c(n2)cccc1.Cl	234	2	-2.112	-0.088	-0.254	-0.506	-4.398	-1.554	0	0	-1.523	-28.986	-1.536	0.385	-0.026	-37.179	-30.522
PUBT37542	OC[C@H]1O[C@H]([C@@H]([C@@H]1O)O)n1cnc(n1)C(=O)N	2560	6	-4.396	-0.259	-0.665	-1.147	-4.396	-0.059	-0.269	0	-2.228	-24.861	-7.714	0.583	-0.024	-39.673	-32.575
	OCCC1COCCN1c1ncc(cn1)Cl	5177	4	-4.395	-0.275	-0.692	-1.165	-4.395	-1.779	-0.161	0	-2.354	-18.056	-0.502	0.878	0	-21.76	-18.559
F3124-0340	Cc1cccc(c1)Cn1c(=O)n(C)c2c(c1=O)n1cc(n(c1n2)C(C)C)C	4364	3	-4.394	-0.163	-0.488	-1.023	-4.394	-1.442	-0.262	0	-1.401	-22.285	-3.086	0.288	0	-31.445	-25.37
F6469-1582	COc1ccc(cc1)CCC(=O)Nc1ccccc1c1nc2n(c1)cccc2	4845	7	-3.236	-0.116	-0.351	-0.747	-4.394	-1.817	-0.224	0	-1.015	-29.834	-4.129	0.835	-0.063	-40.012	-33.963
	O=C(Cn1nc(cc1C)C)NCC1CCCO1	5261	5	-4.394	-0.258	-0.665	-1.146	-4.394	-1.971	0	0	-2.138	-23.894	-2.097	1.224	0	-32.355	-25.991
EN729	O=C(N1CC(C1)(O)c1ccc(cc1)F)CNC(=O)CC1CCCCC1	1989	8	-4.393	-0.176	-0.514	-1.041	-4.393	-1.226	-0.425	0	-1.369	-26.376	-6.326	0.941	-0.046	-40.568	-32.702
	OC(c1ccc(cc1)S(=O)(=O)C)Cn1cnc2c1cccc2	5591	5	-4.392	-0.2	-0.559	-1.074	-4.392	-1.506	0	0	-1.394	-29.479	-3.795	0.558	-0.007	-41.729	-33.273
F5091-0245	O=C(Nc1cc(nn1c1[nH]c(=O)c2c(n1)n(nc2)c1cccc(c1)C)C)COc1ccc(cc1)F	3185	7	-2.45	-0.07	-0.229	-0.538	-4.391	-1.908	-0.013	0	-0.649	-35.106	-3.934	0.544	-0.019	-46.297	-39.04
PUBT5280804	OC[C@H]1O[C@@H](Oc2c(oc3c(c2=O)c(O)cc(c3)O)c2ccc(c(c2)O)O)[C@@H]([C@H]([C@@H]1O)O)O	2705	12	-4.362	-0.132	-0.424	-0.97	-4.39	-1.017	0	0	-0.41	-29.496	-12.418	0.374	0	-51.123	-41.914
EN341	CC1CCC2(CC1)NC(=O)N(C2=O)NC(=O)CSc1ncnc2c1cc(s2)c1ccccc1	1571	6	-4.388	-0.133	-0.427	-0.976	-4.389	-0.748	-0.61	0	-0.928	-34.168	-6.092	0.525	-0.007	-49.224	-40.26
EN1144	O=C(N1CCN(C(=O)C1)C)Cn1ccc(=O)c2c1cccc2	2433	3	-4.389	-0.199	-0.559	-1.073	-4.389	-1.533	0	0	-1.647	-30.31	-1.9	0.615	-0.023	-40.21	-32.21
EN498	COc1ccc2c(c1)occ2CC(=O)Nc1cccc2c1ccnc2	1729	5	-2.075	-0.083	-0.243	-0.492	-4.388	-1.565	0	0	-1.472	-29.727	-1.912	0.509	-0.086	-37.247	-31.639
F0508-3377	O=C(COc1ccc(cc1Cl)Cl)NCc1nnc(n1c1ccccc1)SCC(=O)Nc1nc2c(s1)cccc2	3159	12	-2.704	-0.069	-0.235	-0.58	-4.388	-2.01	-0.033	0	-0.107	-40.337	-4.544	0.471	-0.011	-54.741	-44.881
F1142-6328	O=C(N1CCOCC1)CSc1nc2scc(c2c(=O)n1c1ccccc1)c1ccccc1	3866	6	-4.388	-0.137	-0.435	-0.983	-4.388	-1.351	-0.32	0	-0.743	-36.882	-3.991	0.469	0	-50.407	-40.874
F2508-1159	Fc1ccc(cc1)C(=O)Nc1cccc(c1)c1ccc2n(n1)c(nn2)c1cccnc1	3404	5	-4.386	-0.141	-0.444	-0.989	-4.387	-1.988	0	0	-1.183	-34.617	-0.467	0.585	0	-43.221	-35.083
	N#CC1(CCCC1)NC(=O)Cn1cc(ccc1=O)C(F)(F)F	5371	6	-4.387	-0.199	-0.559	-1.072	-4.387	-0.664	-0.251	0	-2.1	-23.408	-6.038	0.757	-0.053	-36.232	-29.446
EN998	O=c1n(nnc2c1cccc2)CSc1nnc(n1c1ccccc1F)c1cccnc1	2267	5	-4.385	-0.141	-0.444	-0.989	-4.386	-1.77	-0.128	0	-0.666	-35.099	-3.839	0.534	-0.025	-48.221	-38.938
EN777	CS(=O)(=O)c1ccccc1NCc1ccccc1n1ccnc1	2042	5	-2.294	-0.1	-0.284	-0.555	-4.386	-1.268	0	0	-1.76	-28.752	-4.111	0.697	0	-42.623	-32.863
F0507-3224	Fc1ccc(cc1)n1c(CNC(=O)c2ccc(cc2Cl)Cl)nnc1SCC(=O)Nc1ccccc1F	3660	10	-4.385	-0.122	-0.402	-0.957	-4.385	-1.525	-0.32	0	-0.137	-35.733	-7.379	0.551	-0.061	-51.845	-43.112
F5069-0554	NC(=O)C1CCN(CC1)C(=O)c1nn(cc1OCc1ccccc1)c1ccc(cc1)F	3572	7	-4.385	-0.141	-0.444	-0.989	-4.385	-1.511	-0.205	0	-0.823	-36.691	-4.307	0.666	-0.032	-50.103	-40.998
F2508-1140	O=C(Nc1cccc(c1)c1ccc2n(n1)c(nn2)c1cccnc1)CCCc1ccccc1	4491	8	-4.384	-0.133	-0.426	-0.975	-4.385	-1.306	-0.32	0	-0.741	-32.842	-7.405	0.738	-0.003	-49.464	-40.246
	C1CCC(CN1)c1nncn1C1CC1.Cl.Cl	5889	2	-4.384	-0.313	-0.755	-1.205	-4.384	-0.835	0	0	-2.964	-22.591	-2.183	0.872	0	-29.965	-24.774
	O=C(C1CCCN1C(=O)C1CCCCC1)NCCc1ccccn1	5489	7	-4.383	-0.183	-0.527	-1.049	-4.383	-1.662	-0.293	0	-1.654	-24.028	-4.081	1.039	0	-34.986	-28.109
	O=C(NC1CCN(C1=O)C(C)C)Nc1ccc(cn1)F	5340	5	-4.381	-0.219	-0.595	-1.096	-4.381	-0.926	-0.608	0	-1.498	-23.358	-5.521	0.69	-0.042	-29.442	-28.879
	COCCn1c(SCC(=O)N2CCNC2=O)nc2c1cccc2	6089	7	-4.381	-0.19	-0.542	-1.059	-4.381	-1.826	0	0	-1.735	-28.797	-1.492	0.843	0	-37.702	-30.289
F2096-1103	COc1ccccc1NC(=O)Nc1scc(n1)CC(=O)Nc1nc2c(s1)cc(cc2)S(=O)(=O)C	4798	10	-4.359	-0.128	-0.415	-0.963	-4.38	-2.126	-0.138	0	-0.335	-44.673	-1.067	0.613	0	-53.473	-45.74
OTV967	O=C1N/C(=N\c2cccc(c2)C(F)(F)F)/S/C/1=C\1/c2ccccc2N(C1=O)C	1070	2	-4.38	-0.156	-0.475	-1.011	-4.38	-1.487	-0.191	0	-1.01	-32.182	-1.233	0.121	-0.019	-41.479	-33.415
	Cn1c(=O)n(C)c2c(c1=O)n(cn2)CC1(O)CCCCC1	5364	3	-4.379	-0.209	-0.575	-1.083	-4.379	-0.338	-0.608	0	-1.946	-20.632	-5.885	0.427	0	-30.619	-26.517
EN98	CNC(=O)c1ccn(n1)C1CCCN(C1)CCN1CC2CCC(C1)O2	1261	6	-4.301	-0.172	-0.503	-1.019	-4.379	-1.469	-0.209	0	-1.203	-26.073	-6.526	0.784	0	-39.818	-32.599
OTV808	O=C(c1nnn(c1C)c1ccc2c(c1)c(on2)c1ccccc1)NCc1ccccn1	925	6	-4.378	-0.141	-0.444	-0.987	-4.378	-1.519	-0.214	0	-0.611	-31.18	-6.949	0.585	-0.018	-47.414	-38.13
EN492	CCC(=O)Nc1ccc(cc1)C(=O)COC(=O)C(NC(=O)COc1ccccc1)CCSC	1722	16	-4.377	-0.133	-0.425	-0.973	-4.377	-2.116	-0.252	0	-0.685	-35.407	-4.873	1.177	0	-45.559	-40.281
PUBT5311068	Cc1cccc(c1C)[C@@H](c1cnc[nH]1)C	2829	2	-3.59	-0.239	-0.59	-0.968	-4.377	-1.161	0	0	-2.494	-19.933	-3.604	0.815	0	-28.093	-23.537
F2135-0831	NCCn1ncc2c1ncn(c2=O)Cc1cccc(c1)C(F)(F)F	3252	5	-4.372	-0.182	-0.525	-1.046	-4.377	-1.314	0	0	-1.817	-26.858	-2.658	0.496	0	-36.188	-29.516
F2478-0281	O=C(C1Oc2ccccc2OC1C)Nc1sc(cc1C(=O)N)c1ccccc1	4742	5	-4.377	-0.156	-0.475	-1.01	-4.377	-1.414	-0.257	0	-1.256	-32.132	-2.307	0.502	0	-40.102	-34.439
	Cn1nnnc1CC1CCCN1.Cl	6063	2	-4.377	-0.365	-0.835	-1.256	-4.377	-1.769	0	0	-2.751	-18.637	-0.139	1.097	0	-23.504	-18.776
EN45	O=C(C(N1CCC(CC1)c1c[nH]c2c1cc(cc2)C(=O)N)C)NCc1ccccc1	1186	7	-3.139	-0.105	-0.325	-0.713	-4.377	-1.47	-0.32	0	-0.727	-29.363	-6.614	0.6	0	-44.263	-35.976
F1408-0315	CC(CC(C(=O)O)NS(=O)(=O)c1cccc(c1)C(F)(F)F)C	3893	7	-4.376	-0.199	-0.557	-1.07	-4.376	-1.351	-0.23	0	-1.675	-24.229	-3.437	0.661	-0.053	-33.729	-27.666
F0507-1953	O=C(Nc1nc2c(s1)cccc2)CSc1nnc(n1c1cccc(c1)C(F)(F)F)CNC(=O)c1cccc(c1)C	4605	11	-2.692	-0.067	-0.23	-0.574	-4.376	-1.59	0	0	-1.207	-34.144	-2.177	0.455	0	-44.836	-36.321
EN357	O=C(C(NC(=O)c1ccccc1)Cc1ccccc1)Nc1cccc(c1)N1CCCC1=O	1588	9	-4.375	-0.137	-0.434	-0.98	-4.375	-1.003	-0.32	0	-1.186	-34.882	-5.658	0.761	-0.033	-47.684	-40.54
PUBT41684	CC(=O)Oc1ccccc1C(=O)Nc1ncc(s1)[N+](=O)[O-]	2673	6	-1.79	-0.085	-0.235	-0.443	-4.375	-1.399	-0.33	0	-1.781	-20.452	-4.091	0.788	-0.015	-29.057	-24.543
F5857-3726	O=C(C(=O)NCC(C(F)(F)F)(c1ccccc1)O)NCc1ccccc1Cl	4571	10	-4.375	-0.162	-0.486	-1.018	-4.375	-1.725	-0.019	0	-1.022	-28.53	-5.546	0.732	-0.082	-38.975	-34.076
F6469-3235	O=C(Nc1ccccc1c1nc2n(c1)cccc2)Nc1ccc(cc1)F	3452	5	-4.284	-0.165	-0.488	-1.006	-4.374	-1.253	-0.32	0	-1.287	-29.162	-4.432	0.634	-0.025	-40.879	-33.593
EN405	O=C(Nc1cc(nn1c1ccccc1)c1ccc(cc1)C)CSc1nccn1C	1633	7	-3.292	-0.114	-0.349	-0.754	-4.373	-1.222	0	0	-1.124	-24.685	-10.78	0.84	-0.015	-43.127	-35.464
EN974	NC1=Nc2nc3c(n2C(N1)c1c[nH]nc1c1ccc2c(c1)OCO2)cccc3	2240	2	-4.196	-0.15	-0.455	-0.968	-4.373	-1.311	-0.314	0	-1.005	-30.037	-3.385	0.277	-0.011	-41.952	-33.423
PUBT4829	CCc1ccc(nc1)CCOc1ccc(cc1)C[C@@H]1SC(=O)NC1=O	2575	7	-2.455	-0.098	-0.287	-0.582	-4.373	-1.17	-0.068	0	-1.484	-28.25	-7.614	0.904	0	-43.723	-35.863
F0514-4050	O=C(NCc1nnc(n1c1cccc(c1)Cl)SCC(=O)N1N=C(CC1c1ccc(cc1)F)c1cccs1)COc1ccccc1	3073	13	-4.373	-0.097	-0.346	-0.91	-4.373	-1.083	-0.204	0	-0.291	-41.197	-6.354	0.427	-0.209	-57.057	-47.551
F3406-3533	CCCc1nc(sc1C(=O)NCc1ccncc1)n1cccc1	4177	7	-4.369	-0.19	-0.54	-1.056	-4.373	-1.457	-0.258	0	-1.508	-30.535	-3.259	0.88	-0.014	-40.911	-33.795
	O=C(Nc1cccnc1)NC1CCN2C1CCCC2	5143	4	-4.373	-0.23	-0.614	-1.109	-4.373	-1.005	-0.32	0	-1.634	-21.568	-5.418	0.522	-0.045	-33.325	-26.987
F0507-0185	COc1ccc(cc1)NC(=O)CSc1nnc(n1c1cccc(c1)C(F)(F)F)CNC(=O)c1ccccc1	3840	12	-4.372	-0.115	-0.387	-0.943	-4.372	-1.558	-0.32	0	-0.488	-38.27	-4.651	0.635	-0.03	-51.952	-42.921
	OC(C1CCCCC1)CNC(=O)Cc1ccon1	5770	7	-4.372	-0.243	-0.637	-1.124	-4.372	-1.05	-0.332	0	-1.943	-22.37	-6.871	1.102	0	-35.95	-29.241
EN878	O=C(C(=O)Nc1ccnn1Cc1ccccc1)NCc1n[nH]cc1	2127	8	-4.371	-0.182	-0.525	-1.046	-4.371	-1.322	-0.42	0	-1.224	-30.483	-7.32	1.246	-0.03	-46.623	-37.803
EN1024	COc1ccc(c(c1)NC(=O)C1CCCc2c1cccc2)NS(=O)(=O)C	2301	6	-4.367	-0.168	-0.498	-1.026	-4.371	-1.456	-0.263	0	-0.899	-26.294	-6.262	0.552	-0.05	-38.124	-32.556
PUBT208902	CCC(=O)NCC[C@@H]1CCc2c1c1CCOc1cc2	2722	5	-4.371	-0.23	-0.614	-1.108	-4.371	-1.528	0	0	-2.091	-23.907	-2.301	0.789	0	-32.78	-26.208
F2508-1443	O=C(Cn1cnc2c1cccc2)Nc1cccc(c1)c1ccc2n(n1)cnn2	3783	5	-4.291	-0.153	-0.465	-0.991	-4.371	-0.697	0	0	-1.893	-31.761	-5.03	0.565	-0.003	-46.071	-36.791
EN630	COc1ccc(cc1NS(=O)(=O)c1ccc2c(c1)CCC2)C(=O)N	1882	5	-1.999	-0.083	-0.24	-0.478	-4.37	-0.971	-0.21	0	-1.342	-26.987	-6.339	0.478	-0.025	-38.974	-33.326
PUBT6918456	CC(=O)Oc1sc2c(c1)CN(CC2)[C@H](c1ccccc1F)C(=O)C1CC1	2730	6	-3.689	-0.142	-0.42	-0.866	-4.369	-1.057	-0.194	0	-1.234	-29.683	-7.262	0.69	0	-45.573	-36.945
F1144-0086	OC(Cn1c(nc2c1c(=O)[nH]c(=O)n2C)N1CCCC1)COc1ccccc1	3336	7	-3.288	-0.117	-0.357	-0.759	-4.369	-1.161	-0.32	0	-0.878	-24.261	-9.591	0.652	-0.01	-40.809	-33.852
F0554-0538	O=C(Nc1ccccc1C(F)(F)F)CSc1cn(c2c1cccc2)CCNC(=O)c1cccc(c1)C(F)(F)F	3648	12	-4.369	-0.112	-0.38	-0.937	-4.369	-1.581	-0.32	0	-0.288	-35.663	-6.099	0.566	-0.047	-51.743	-41.762
F0532-0305	Cc1cccc(c1)n1cc(c2c1ncnc2NCc1ccc2c(c1)OCO2)c1ccccc1	4382	5	-2.21	-0.067	-0.215	-0.492	-4.369	-1.976	0	0	-0.85	-35.154	-1.94	0.527	-0.022	-46.552	-37.094
	CC(C(=O)Nc1nc(cs1)CC(=O)N)CC	5022	6	-4.369	-0.273	-0.688	-1.158	-4.369	-1.055	-0.422	0	-1.993	-23.287	-5.855	1.19	-0.046	-37.569	-29.142
	CCC(C(=O)NCc1cccnc1N1CCOCC1)C	5045	6	-4.368	-0.218	-0.593	-1.093	-4.368	-1.304	-0.393	0	-1.64	-23.699	-6.631	1.17	-0.022	-37.855	-30.33
	OCc1nc2c(n1CC(c1ccc(cc1F)F)O)cccc2	5235	6	-4.368	-0.199	-0.556	-1.068	-4.368	-1.216	-0.32	0	-1.459	-25.344	-6.013	0.797	0	-38.003	-31.357
OTV552	CCOC(=O)c1cnc2c(c1Nc1cccc(c1)C(=O)O)cccc2CC	618	7	-4.272	-0.158	-0.475	-0.994	-4.368	-2.162	0	0	-1.482	-28.651	0.847	0.582	0	-32.269	-27.804
EN754	CCc1c(CC)n[nH]c(=O)c1c1scc(n1)c1c[nH]c2c1cccn2	2017	4	-4.367	-0.175	-0.511	-1.035	-4.367	-1.343	-0.32	0	-1.103	-28.594	-3.144	0.309	-0.009	-39.402	-31.738
EN434	CCCNC(=O)Nc1ccc(c(c1)S(=O)(=O)Nc1ccc(cc1)OC)OC	1663	10	-4.364	-0.162	-0.485	-1.016	-4.366	-1.259	-0.646	0	-0.913	-29.391	-6.333	0.883	-0.011	-40.486	-35.724
EN675	CCn1cc(c2c1cccc2)CC(=O)N1CCCC1c1ccccn1	1934	5	-4.366	-0.175	-0.511	-1.035	-4.366	-2.165	0	0	-1.352	-29.772	-0.251	0.678	0	-35.663	-30.023
PUBT3100	CN(CCOC(c1ccccc1)c1ccccc1)C	2600	6	-2.129	-0.112	-0.299	-0.54	-4.366	-2.863	-0.033	0	-1.668	-23.657	0.202	1.35	0	-29.237	-23.454
F3277-0117	CCc1nc(N2CCC(CC2)C(=O)N)c2c(n1)c1ccccc1o2	3617	3	-1.922	-0.08	-0.231	-0.46	-4.365	-0.765	-0.27	0	-1.543	-24.389	-4.757	0.177	-0.031	-35.925	-29.147
EN1131	CN1C[C@H]([C@@H](C1)c1cncn1C)NC(=O)Cn1cnc2c1CCCC2	2423	5	-2.185	-0.087	-0.256	-0.518	-4.364	-1.06	-0.32	0	-1.248	-28.065	-6.059	0.643	-0.067	-43.37	-34.124
F0612-0015	O=C(Nc1cc(ccc1Cl)C(F)(F)F)CSc1nc2CC(Sc2c(=O)n1C)C	3344	6	-4.364	-0.156	-0.473	-1.007	-4.364	-1.682	-0.185	0	-0.756	-32.47	-3.744	0.495	-0.051	-44.417	-36.215
EN706	O=C1CCc2c(N1)ccc(c2)S(=O)(=O)NCc1ccc2c(c1)OCO2	1966	4	-4.363	-0.175	-0.51	-1.034	-4.363	-0.529	-0.32	0	-1.245	-28.703	-7.455	0.295	-0.011	-44.636	-36.158
F0532-0041	Fc1ccc(cc1)CNc1ncnc2c1c(cn2c1ccccc1)c1ccccc1	3822	5	-2.61	-0.087	-0.27	-0.593	-4.363	-1.749	0	0	-1.17	-34.475	-2.236	0.628	-0.013	-45.019	-36.711
F2258-0542	OCc1cnc(n1CC(=O)NC1CCCC1)SCC(=O)Nc1ccccc1	4645	11	-2.592	-0.096	-0.288	-0.603	-4.362	-1.263	0	0	-1.225	-30.671	-9.024	1.028	-0.015	-49.081	-39.695
	COCCn1c(nc2c1c(=O)[nH]c(=O)n2C)n1nc(cc1CC)CC	5700	6	-4.362	-0.174	-0.51	-1.034	-4.362	-1.129	-0.242	0	-1.753	-28.735	-1.84	0.475	0	-37.838	-30.575
OTV726	O=C(c1cc2ccccc2oc1=O)Nc1cccc(c1)c1cn2c(n1)scc2	825	4	-4.362	-0.156	-0.473	-1.007	-4.362	-1.476	0	0	-0.991	-33.163	-5.039	0.519	0	-46.656	-38.202
OTV404	O=C(C1=C(O)C(=O)N(C1c1cccc(c1)Oc1ccccc1)Cc1cccnc1)c1cccs1	465	8	-2.272	-0.067	-0.216	-0.502	-4.361	-1.607	-0.094	0	-0.333	-31.877	-9.18	0.644	0	-48.573	-41.057
F0648-0789	Fc1ccc(cc1)n1c(SCC(=O)c2ccccc2)nnc1Cc1cc(=O)[nH]c(=O)[nH]1	4614	7	-2.502	-0.081	-0.254	-0.564	-4.36	-1.178	-0.572	0	-0.81	-35.61	-4.07	0.628	-0.038	-48.902	-39.681
	CC(NS(=O)(=O)N1CCCCC1)Cn1cccn1	5172	5	-4.36	-0.242	-0.635	-1.121	-4.36	-0.887	-0.311	0	-1.601	-23.502	-7.21	0.725	-0.03	-36.935	-30.713
F0648-0730	O=C(Nc1ccc2c(c1)OCO2)CSc1nnc(n1c1ccc(cc1)F)Cc1cc(=O)[nH]c(=O)[nH]1	4830	8	-2.501	-0.071	-0.234	-0.549	-4.359	-1.244	-0.335	0	-0.723	-37.42	-4.968	0.581	-0.023	-51.674	-42.388
EN295	CN1CCN(C(C1)c1ccccc1)S(=O)(=O)c1ccc2c(c1)[nH]c(=O)[nH]2	1517	3	-4.293	-0.165	-0.489	-1.008	-4.359	-0.45	-0.567	0	-1.208	-23.361	-9.225	0.418	0	-40.689	-32.585
F2041-0335	CCC(=O)N1CCCc2c1ccc(c2)NS(=O)(=O)c1ccccc1F	4862	5	-1.853	-0.074	-0.217	-0.439	-4.358	-2.103	0	0	-1.156	-24.166	-3.091	0.588	-0.014	-32.483	-27.257
	O=C(Cn1ccc(=O)[nH]c1=O)NC1CCCCNC1=O	5129	4	-4.358	-0.218	-0.591	-1.091	-4.358	-0.984	-0.32	0	-1.627	-23.772	-4.392	0.46	-0.039	-35.154	-28.164
EN1039	CC(NC(=O)CSc1ccccc1C(=O)Nc1ccccc1C(=O)NC1CC1)C	2314	11	-4.357	-0.15	-0.462	-0.998	-4.357	-1.938	-0.468	0	-0.687	-35.122	-4.304	1.164	-0.026	-49.047	-39.426
	NC(=O)C1OCCN(C1)c1cc(nc(n1)C(C)(C)C)C(C)(C)C	5754	4	-4.356	-0.189	-0.539	-1.053	-4.356	-0.667	-0.233	0	-1.689	-23.411	-5.189	0.182	0	-33.867	-28.6
	NC(=O)Cn1ccc(n1)NC(=O)C1CCN(C(=O)C1)C	5846	5	-4.356	-0.218	-0.591	-1.09	-4.356	-0.525	-0.182	0	-2.211	-27.417	-6.616	0.925	0	-40.154	-34.034
OTV740	O=C(Nc1cccc(c1C)C)COc1cc(O)c2c(c1)oc(cc2=O)c1ccccc1	846	7	-4.351	-0.14	-0.441	-0.981	-4.355	-1.585	-0.304	0	-0.577	-27.274	-8.04	0.686	-0.006	-41.737	-35.314
F2927-0291	O=C(Cn1nc(c2ccccc2)c2c(c1=O)nc(s2)N1CCOCC1)Nc1cc(C)ccc1C	4198	6	-4.354	-0.128	-0.415	-0.962	-4.354	-2.792	0	0	-0.268	-36.973	0.11	0.537	0	-46.236	-36.863
PUBT4369359	N[C@H](Cc1cc(F)c(cc1F)F)CC(=O)N1CCn2c(C1)nnc2C(F)(F)F	2647	6	-4.35	-0.155	-0.472	-1.004	-4.353	-0.857	0	0	-1.168	-25.699	-9.428	0.472	-0.101	-43.03	-35.128
F6429-0491	O=c1ccc(nn1CCNS(=O)(=O)c1cccnc1)n1ccc2c1cccc2	4131	6	-4.353	-0.155	-0.472	-1.005	-4.353	-1.415	-0.32	0	-0.897	-30.078	-5.547	0.625	-0.01	-44.517	-35.625
EN295	CN1CCN(C(C1)c1ccccc1)S(=O)(=O)c1ccc2c(c1)[nH]c(=O)[nH]2	1518	3	-3.021	-0.116	-0.344	-0.709	-4.353	-0.794	-0.39	0	-1.069	-25.948	-7.878	0.416	-0.036	-44.382	-33.826
	NC(=O)CN(C(=O)c1nc(ncc1Cl)N1CCOCC1)C	5872	5	-4.352	-0.207	-0.572	-1.076	-4.352	-0.573	-0.661	0	-1.57	-24.475	-7.157	0.755	-0.006	-38.594	-31.632
PUBT51036475	CCCc1c([nH]n(c1=O)c1ccccn1)c1ccccc1	3029	5	-4.013	-0.191	-0.527	-0.992	-4.351	-1.388	-0.32	0	-1.598	-25.389	-3.037	0.694	-0.013	-34.659	-28.425
F5072-6117	O=C(Nc1cccc(c1)Cl)Nc1cccc(c1)c1ccc(=O)n(n1)C	3779	5	-4.351	-0.174	-0.509	-1.031	-4.351	-1.417	-0.159	0	-1.305	-31.864	-3.104	0.607	-0.018	-40.514	-34.968
F2392-0916	O=C(c1cccc2c1cccc2)NCC(N1CCc2c(C1)cccc2)c1ccsc1	4426	6	-3.273	-0.109	-0.339	-0.744	-4.351	-1.914	-0.059	0	-0.767	-32.239	-3.855	0.579	0	-40.014	-36.095
F5091-0092	O=C(Nc1cc(nn1c1[nH]c(=O)c2c(n1)n(nc2)c1ccccc1)C)COc1ccc(cc1)C	3515	7	-2.607	-0.077	-0.248	-0.576	-4.35	-1.695	-0.115	0	-0.786	-33.321	-5.119	0.681	0	-46.895	-38.44
F2382-0722	Fc1cccc(c1)COc1nn(cc1C(=O)Nc1cccc(c1)C(=O)C)Cc1cccc(c1)F	4187	9	-4.35	-0.128	-0.414	-0.961	-4.35	-2.192	-0.114	0	-0.842	-31.558	-2.541	0.756	0	-42.157	-34.1
F2258-0272	OCc1cnc(n1CC(=O)NC(C)C)SCC(=O)NCc1ccc(cc1)F	3698	12	-2.881	-0.107	-0.32	-0.671	-4.349	-1.361	-0.154	0	-0.937	-33.779	-8.715	1.125	-0.026	-53.233	-42.494
F6666-7138	OCc1cccc(c1)NCc1cccc(c1)C(F)(F)F	4966	6	-4.349	-0.217	-0.59	-1.088	-4.349	-1.508	-0.324	0	-1.682	-25.84	-2.839	0.914	-0.031	-35.963	-28.679
PUBT439341	OC[C@H]1O[C@H](O)[C@@H]([C@H]([C@@H]1O[C@H]1O[C@H](CO)[C@H]([C@@H]([C@H]1O)O)O)O)O	2776	12	-4.348	-0.189	-0.538	-1.051	-4.348	-0.442	0	0	-1.113	-15.671	-17.657	0.647	-0.008	-36.696	-33.328
EN275	CN(C(C(=O)Nc1ccc2c(c1)[nH]c(=O)[nH]2)C)Cc1cccc(c1)Cl	1495	6	-2.689	-0.108	-0.315	-0.637	-4.348	-1.233	-0.022	0	-1.022	-30.313	-7.459	0.592	-0.028	-48.427	-37.772
EN728	N#Cc1cccc(c1)OCCN1CCCC1c1onc(n1)C(=O)N	1987	7	-4.304	-0.179	-0.517	-1.03	-4.347	-0.567	-0.32	0	-2.077	-28.632	-5.439	0.876	-0.012	-41.488	-34.071
EN115	NC(=O)C1CCCN(C1)C(=O)C(N1CCCc2c(C1)cccc2)C	1283	4	-3.626	-0.151	-0.436	-0.868	-4.347	-1.501	-0.18	0	-1.397	-27.86	-2.299	0.517	-0.048	-38.674	-30.16
PUBT5865	OCC(=O)[C@@]1(O)CC[C@@H]2[C@]1(C)CC(=O)[C@H]1[C@H]2CCC2=CC(=O)C=C[C@]12C	2576	4	-4.346	-0.167	-0.495	-1.021	-4.346	-0.816	0	0	-1.479	-26.574	-6.807	0.298	0	-40.017	-33.381
F6469-2202	O=C(Nc1ccccc1c1nc2n(c1)cccc2C)Cn1cccn1	3874	5	-3.518	-0.141	-0.411	-0.834	-4.346	-1.144	-0.32	0	-1.493	-28.234	-4.182	0.682	-0.032	-43.215	-32.416
EN761	CC(OCc1ccccc1CNC(=O)c1ccnc(c1)n1ccnc1)C	2024	8	-4.342	-0.167	-0.495	-1.02	-4.344	-2.103	0	0	-1.083	-34.363	-3.302	1.087	-0.031	-46.742	-37.665
EN1150	CCn1nc(c(c1)C(=O)Nc1c[nH]c(c1)C(=O)N)C(F)(F)F	2438	6	-4.344	-0.197	-0.553	-1.062	-4.344	-0.377	-0.32	0	-1.923	-25.951	-6.556	0.561	-0.005	-38.878	-32.507
F6515-1176	O=C(C1c2ccccc2Oc2c1cccc2)NCc1ccnc(c1)c1ccco1	4402	5	-4.341	-0.15	-0.46	-0.994	-4.344	-2.047	-0.221	0	-0.884	-30.607	-1.287	0.531	0	-39.544	-31.894
	CC1(NC(=O)NC1=O)c1cnccn1	5899	1	-4.344	-0.31	-0.748	-1.194	-4.344	-1.257	0	0	-2.307	-23.477	-0.282	0.436	0	-29.078	-23.759
F2007-0182	O=C(CSc1ccc2n(n1)c(CCNC(=O)c1ccc(cc1)C)nn2)NCc1ccc(cc1)F	4085	11	-4.343	-0.128	-0.414	-0.96	-4.343	-2.532	0	0	-0.479	-35.695	-2.86	0.885	-0.003	-48.396	-38.555
	FC(Oc1ccc(cc1)C(Cn1c(C)nc2c1cccc2)O)F	5701	6	-4.343	-0.189	-0.537	-1.05	-4.343	-1.693	0	0	-1.31	-28.223	-4.411	0.736	-0.004	-40.546	-32.634
EN968	O=c1[nH]c2c([nH]1)cc(cc2)S(=O)(=O)Nc1ccccc1C(=O)OC(C(=O)N1CCCCC1)C	2231	8	-3.113	-0.094	-0.303	-0.692	-4.341	-1.271	-0.53	0	-0.776	-35.765	-4.054	0.636	-0.004	-47.948	-39.819
EN659	OCC(C(=O)NC)NS(=O)(=O)c1ccc(cc1C)C(F)(F)F	1918	8	-4.341	-0.197	-0.553	-1.061	-4.341	-0.624	-0.257	0	-1.574	-22.87	-10.326	0.817	-0.012	-37.945	-33.196
F2514-0470	COc1ccc(cc1NC(=O)Cn1cnc2c(c1=O)cnn2c1ccc(cc1C)C)OC	4630	7	-4.341	-0.136	-0.431	-0.972	-4.341	-1.895	-0.32	0	-0.72	-35.239	-1.167	0.53	0	-44.135	-36.406
	OC(c1ccccc1)Cn1cnc2c1c(=O)[nH]c(=O)n2C	6102	4	-4.341	-0.207	-0.57	-1.073	-4.341	-1.075	-0.32	0	-1.596	-23.844	-5.222	0.665	-0.04	-33.574	-29.066
F3366-5528	COc1ccccc1OCC(Cn1c(nc2c1cccc2)C1CN(C(=O)C1)c1ccccc1C)O	4737	9	-3.235	-0.092	-0.302	-0.71	-4.34	-2.021	0	0	-0.338	-34.567	-5.65	0.634	-0.04	-49.117	-40.217
	OCc1nnn(c1)[C@@H]1CCCC[C@@H]1N.Cl.Cl	6094	3	-4.34	-0.31	-0.747	-1.193	-4.34	-1.101	-0.32	0	-2.192	-18.669	-4.101	0.843	-0.021	-28.49	-22.77
PUBT3365	Fc1ccc(c(c1)F)C(Cn1cncn1)(Cn1cncn1)O	2520	6	-4.339	-0.197	-0.553	-1.061	-4.339	-0.171	-0.32	0	-2.551	-23.986	-7.194	0.984	-0.003	-37.484	-31.179
	CC(=C)CSc1nc(C)c(c(=O)[nH]1)CC(=O)O	5392	6	-4.339	-0.255	-0.656	-1.132	-4.339	-0.807	-0.366	0	-1.913	-21.545	-10.014	1.36	-0.033	-37.109	-31.559
EN1178	OC1CN(C(C1)c1cccc(c1)F)C(=O)c1cccc(c1)C(=O)N	2470	5	-4.338	-0.181	-0.521	-1.038	-4.338	-1.008	-0.349	0	-1.482	-26.403	-4.678	0.523	0	-37.447	-31.081
F2542-1748	C=CCn1c(C)cn2c1nc1c2c(=O)n(c(=O)n1C)Cc1cccc(c1)C	4456	4	-4.338	-0.161	-0.482	-1.01	-4.338	-2.307	0	0	-1.224	-28.275	0.166	0.582	0	-35.332	-28.109
EN952	O=C(Nc1cccc2c1C(=O)c1c(C2=O)cccc1)COC(=O)Cc1ccsc1	2211	7	-4.337	-0.15	-0.459	-0.993	-4.337	-1.755	0	0	-0.776	-33.706	-4.745	0.598	-0.008	-47.977	-38.451
PUBT44205240	N#CCC1(CN(C1)S(=O)(=O)CC)n1ncc(c1)c1ncnc2c1cc[nH]2	2788	6	-4.337	-0.167	-0.494	-1.019	-4.337	-0.682	-0.32	0	-1.589	-29.06	-5.557	0.56	-0.019	-41.519	-34.617
F0514-4074	O=C(NCc1nnc(n1c1ccc(cc1)F)SCC(=O)N1N=C(CC1c1ccc(cc1)F)c1cccs1)COc1ccccc1	3963	13	-4.336	-0.096	-0.343	-0.902	-4.336	-1.552	0	0	-0.306	-42.32	-5.503	0.465	-0.001	-54.542	-47.822
EN871	O=C(Nc1cccc2c1C(=O)c1ccccc1C2=O)COc1ccccc1F	2121	5	-4.335	-0.155	-0.47	-1.001	-4.335	-1.749	0	0	-1.156	-30.836	-1.994	0.412	-0.001	-37.301	-32.83
EN606	CNC(=O)c1ccc(cc1)CN(Cc1ccco1)CC(=O)NN1C(=O)NC(C1=O)(C)CC	1856	11	-2.244	-0.07	-0.223	-0.502	-4.334	-1.473	-0.208	0	-0.774	-23.473	-8.395	0.817	-0.263	-39.761	-31.868
PUBT9887712	CCOc1ccc(cc1)Cc1cc(ccc1Cl)[C@@H]1O[C@H](CO)[C@H]([C@@H]([C@H]1O)O)O	2785	10	-4.334	-0.155	-0.47	-1	-4.334	-1.745	0	0	-0.621	-27.102	-8.014	0.589	0	-41.152	-35.116
PUBT118295558	CC(=O)Nc1nc2c(s1)ccc(c2)O	2999	3	-4.263	-0.305	-0.734	-1.172	-4.334	-1.085	-0.263	0	-2.439	-19.759	0.4	0.382	0	-24.325	-19.359
F5325-0124	COc1ccccc1N1CCN(CC1)c1nc(Nc2ccc(cc2)C)c2c(n1)[nH]nc2	4814	5	-3.229	-0.104	-0.327	-0.728	-4.334	-1.824	-0.205	0	-0.798	-32.009	-2.375	0.456	-0.007	-42.456	-34.384
F6548-3911	O=C(CSc1nc2ccccc2c2=NC(C(=O)n12)CC(=O)NCc1ccco1)NCCc1ccc(cc1)S(=O)(=O)N	3795	13	-4.332	-0.106	-0.364	-0.919	-4.333	-0.622	-0.16	0	-0.593	-41.535	-8.534	0.54	-0.14	-61.859	-50.069
EN308	O=C(Cn1ccccc1=O)Nc1cc(cc(c1)C(F)(F)F)C(F)(F)F	1536	6	-4.332	-0.173	-0.507	-1.027	-4.332	-1.1	0	0	-1.551	-29.303	-4.024	0.435	-0.046	-40.638	-33.327
F2927-1534	O=C(Cn1nc(c2ccco2)c2c(c1=O)nc(s2)N1CCOCC1)Nc1ccc(cc1C)C	4207	6	-4.332	-0.131	-0.421	-0.963	-4.332	-2.279	-0.018	0	-0.414	-36.16	-2.476	0.558	0	-47.793	-38.636
	O=C(Cc1csc(n1)C)NC1CCCCCCC1	5234	4	-4.332	-0.241	-0.631	-1.113	-4.332	-1.807	0	0	-1.66	-25.6	-2.246	0.753	0	-34.835	-27.847
	CC(CCNC(=O)Cn1ccc(=O)[nH]c1=O)C	5017	6	-4.332	-0.255	-0.655	-1.13	-4.332	-1.334	-0.258	0	-2.398	-25.193	-1.938	1.207	0	-32.48	-27.131
F2437-0379	O=c1c2ncccc2n(c(=O)n1Cc1ccncc1)Cc1cccc(c1)C(F)(F)F	3683	5	-2.509	-0.084	-0.26	-0.57	-4.331	-1.765	0	0	-1.076	-29.154	-3.29	0.462	0	-40.706	-32.444
	N#Cc1c(C)c(C)nn(c1=O)CCOc1ccc(cc1)S(=O)(=O)N	5744	6	-4.331	-0.18	-0.521	-1.037	-4.331	-1.119	-0.32	0	-1.367	-29.223	-4.413	0.627	-0.029	-41.53	-33.636
OTV510	O=C(Cn1nc(ccc1=O)N1CCN(CC1)Cc1ccccc1)Nc1ccc(cc1)F	568	7	-4.298	-0.139	-0.436	-0.969	-4.331	-0.955	-0.32	0	-0.702	-31.342	-9.253	0.666	-0.064	-49.631	-40.596
EN140	CN1CCC[C@H]([C@@H]1c1cncn1C)CNCc1ccc2c(c1)[nH]nc2	1322	5	-2.107	-0.084	-0.246	-0.5	-4.331	-1.296	0	0	-1.113	-25.934	-8.461	0.657	-0.013	-43.268	-34.395
EN604	O=C1NC(CCC1C(=O)Nc1cc(cc(c1)C(F)(F)F)C(F)(F)F)C(F)(F)F	1853	6	-4.328	-0.155	-0.469	-0.999	-4.329	-0.939	0	0	-1.692	-28.543	-3.266	0.333	-0.114	-35.7	-31.809
EN102	COc1cc(CNC[C@H]2CC(C[C@H]2O)c2nnc([nH]2)C)ccc1C	1267	7	-4.168	-0.174	-0.501	-0.998	-4.329	-1.264	-0.32	0	-1.259	-25.441	-7.14	0.857	0	-41.188	-32.581
EN149	Cc1ncc(n1c1ccccc1)CN1CCCC(C1)c1ncc[nH]1	1336	4	-2.964	-0.124	-0.356	-0.709	-4.328	-1.239	0	0	-1.555	-24.299	-6.896	0.716	0	-40.284	-31.196
EN223	COc1cccc(c1)C1CC(CN1C(=O)CCc1ccncc1)O	1429	7	-2.104	-0.088	-0.253	-0.504	-4.328	-0.982	-0.33	0	-1.384	-24.654	-7.253	0.7	-0.011	-38.316	-31.906
F2258-0272	OCc1cnc(n1CC(=O)NC(C)C)SCC(=O)NCc1ccc(cc1)F	3697	12	-4.275	-0.158	-0.475	-0.995	-4.327	-1.73	0	0	-1.199	-32.208	-6.122	1.13	0	-46.833	-38.33
F6548-3855	COc1cccc(c1)NC(=O)C(Sc1nc2ccccc2c2=NC(C(=O)n12)CCC(=O)NCc1ccco1)CC	3420	13	-4.326	-0.108	-0.37	-0.923	-4.326	-2.389	0	0	-0.177	-42.133	-1.585	0.585	0	-47.968	-43.718
F0617-0186	O=C(Nc1nc2c(s1)cc(cc2)C)CSc1cn(c2c1cccc2)CCNC(=O)c1ccc(cc1Cl)Cl	3630	10	-2.297	-0.062	-0.207	-0.498	-4.326	-1.797	-0.268	0	-0.021	-41.121	-4.259	0.492	-0.037	-55.311	-45.381
F6559-0248	O=C(Cc1cccc(c1)C(F)(F)F)NC1CCN(CC1)c1nccn2c1nnc2C	4659	6	-4.326	-0.144	-0.448	-0.983	-4.326	-1.421	0	0	-1.241	-32.847	-3.571	0.565	-0.05	-45.164	-36.418
EN611	O=C(c1cccc(c1)S(=O)(=O)Nc1ccccc1F)NCc1nc2n(c1)cccc2	1860	7	-3.969	-0.132	-0.411	-0.902	-4.325	-1.95	-0.15	0	-0.616	-35.111	-3.215	0.66	-0.033	-43.945	-38.326
EN359	CC(N(C(=O)Cn1c(nc2c1cccc2)C1CC(=O)N(C1)C(C)(C)C)c1ccccc1)C	1591	7	-4.258	-0.133	-0.422	-0.954	-4.325	-1.884	-0.163	0	-1.052	-27.075	-1.983	0.425	0	-35.768	-29.059
F6200-1745	Clc1cccc(c1)S(=O)(=O)NCC(c1ccccc1)(O)C	4685	6	-4.325	-0.206	-0.568	-1.069	-4.325	-1.541	-0.061	0	-1.188	-26.573	-4.866	0.53	-0.007	-31.948	-31.439
EN593	COc1cc(ccc1OC)c1scc(n1)CSc1nc2c(n1C(F)F)cccc2	1838	7	-4.321	-0.149	-0.458	-0.989	-4.324	-1.842	-0.003	0	-0.785	-31.649	-3.566	0.424	-0.001	-40.222	-35.215
F1558-0069	Cc1ccccc1OCCn1c(nc2c1cccc2)c1cccs1	4226	5	-4.321	-0.18	-0.519	-1.034	-4.324	-2.013	-0.227	0	-1.263	-24.818	-2.795	0.843	-0.003	-34.624	-27.613
OTV633	CCN1CCN(CC1)C(c1ccccc1)CNC(=O)c1noc(c1)c1ccc(cc1)OC	711	9	-4.021	-0.126	-0.399	-0.9	-4.324	-1.852	0	0	-0.44	-33.147	-7.268	0.735	-0.02	-45.583	-40.416
OTV201	Clc1cccc(c1)CN(C(=O)c1cc(=O)c2c(o1)cccc2)c1ccccn1	254	5	-2.842	-0.102	-0.308	-0.656	-4.323	-2.018	0	0	-0.738	-31.367	-4.206	0.636	-0.004	-44.166	-35.573
OTV123	CC1CCCCN1Cc1cc(=O)oc2c1cc(O)c(c2)c1ccccc1	147	4	-4.289	-0.165	-0.489	-1.007	-4.323	-1.138	-0.32	0	-1.02	-20.882	-8.445	0.466	0	-33.934	-29.327
EN149	Cc1ncc(n1c1ccccc1)CN1CCCC(C1)c1ncc[nH]1	1338	4	-2.226	-0.093	-0.268	-0.533	-4.323	-0.67	-0.013	0	-1.801	-23.201	-9.109	0.716	-0.028	-43.352	-32.31
PUBT6436016	OC[C@]1(C)[C@H](O)CC[C@@]2([C@H]1CCC(=C)[C@H]2C/C=C/1\[C@H](O)COC1=O)C	3053	6	-4.321	-0.173	-0.505	-1.024	-4.321	-1.36	-0.244	0	-1.344	-25.977	-3.599	0.466	0	-33.32	-29.576
PUBT162533924	Cn1cnc(n1)Cn1c(=O)nc(n(c1=O)Cc1cc(F)c(cc1F)F)Nc1cc2cn(nc2cc1Cl)C	2988	6	-1.943	-0.053	-0.175	-0.421	-4.321	-1.241	0	0	-1.225	-40.074	-1.578	0.437	-0.052	-49.853	-41.653
PUBT5303089	OC(=O)Cn1c2ccccc2c(=O)n(c1=O)C	3041	2	-4.319	-0.254	-0.653	-1.127	-4.32	-0.704	-0.075	0	-2.219	-21.745	-3.442	0.315	-0.033	-32.252	-25.186
F1897-1225	O=C(Cn1cnc2c1cccc2)Nc1cccc(c1)c1cn2c(n1)SCC2	3715	5	-2.152	-0.08	-0.239	-0.501	-4.32	-1.303	0	0	-1.278	-28.445	-5.753	0.546	0	-43.807	-34.198
OTV986	O=c1[nH]c(=O)n(c2c1[nH]c(n2)N1CCN(CC1)Cc1ccccc1)C	1091	3	-2.376	-0.095	-0.278	-0.563	-4.319	-0.928	-0.32	0	-1.529	-28.423	-3.682	0.49	-0.059	-40.798	-32.105
F2508-0488	COc1ccc(cc1C(=O)Nc1cccc(c1)c1ccc2n(n1)c(nn2)c1cccs1)Cl	4446	6	-4.318	-0.135	-0.428	-0.967	-4.318	-1.64	0	0	-0.635	-36.751	-4.356	0.472	-0.024	-49.504	-41.107
F5857-4991	O=C(Cc1ccccc1Cl)NCC(C1CCCCC1)O	4227	7	-4.317	-0.216	-0.586	-1.081	-4.317	-1.467	-0.419	0	-1.392	-23.444	-4.575	0.837	-0.019	-33.201	-28.019
	O=C(Cn1cc(ccc1=O)C(F)(F)F)NC1CCN2C1CCCC2	5474	5	-4.317	-0.18	-0.519	-1.033	-4.317	-0.816	-0.32	0	-1.663	-23.833	-5.101	0.483	-0.044	-35.889	-28.934
OTV616	O=C1COc2c(N1)cc(cc2)c1nc(sc1C)NC(=O)c1ccccc1Br	700	4	-4.317	-0.16	-0.48	-1.005	-4.317	-1.538	-0.377	0	-0.435	-33.198	-4.471	0.405	-0.042	-44.787	-37.67
OTV358	CC(=O)Nc1ccc(cc1)NC(=O)c1cc(nc2c1cccc2)c1ccncc1	422	6	-4.314	-0.149	-0.457	-0.988	-4.317	-0.905	-0.482	0	-1.101	-28.86	-6.778	0.664	-0.034	-44.06	-35.638
	Fc1ccc(c(c1)F)C(Cn1cc(Cl)c(=O)[nH]c1=O)O	5549	4	-4.313	-0.216	-0.585	-1.079	-4.313	-0.963	-0.502	0	-1.347	-23.257	-6.206	0.603	-0.01	-34.759	-29.463
	O=C(Nc1ccncc1F)NCCC1=CCCC1	5926	6	-4.313	-0.24	-0.628	-1.109	-4.313	-1.078	-0.32	0	-1.897	-22.873	-6.4	1.126	-0.04	-33.749	-29.273
F0653-0812	O=C(Nc1ccc2c(c1)OCO2)CSc1nnc(n1c1ccc(cc1)F)c1c[nH]c2c1cccc2	3618	7	-4.312	-0.123	-0.403	-0.947	-4.312	-1.898	-0.32	0	-0.342	-35.725	-2.966	0.513	-0.035	-45.119	-38.69
F6107-0023	Fc1cccc(c1)CC(n1cccc1)CNC(=O)c1ccc(=O)[nH]n1	3791	7	-1.611	-0.064	-0.188	-0.382	-4.312	-1.346	0	0	-1.635	-26.592	-6.368	0.986	-0.033	-41.411	-32.96
F0648-0111	O=c1cc([nH]c(=O)[nH]1)Cc1nnc(n1c1ccccc1)SCC(=O)c1ccccc1	3671	7	-2.454	-0.082	-0.254	-0.558	-4.312	-1.078	-0.588	0	-0.851	-36.024	-4.314	0.678	-0.024	-49.361	-40.337
F6440-2485	O=C(C1c2ccccc2Oc2c1cccc2)NCc1nn(c2c1CCCC2)C	4669	4	-4.312	-0.154	-0.468	-0.995	-4.312	-1.44	-0.085	0	-1.036	-26.786	-5.272	0.416	-0.036	-38.282	-32.058
	O[C@@H]1CC[C@H](CC1)NC(=O)Nc1ccnc(c1Cl)C	5440	5	-4.312	-0.227	-0.606	-1.093	-4.312	-1.287	-0.32	0	-1.517	-24.999	-5.327	0.9	-0.039	-35.203	-30.326
EN97	CN1CC[C@@H]2[C@@H](C1)c1cc(C)ccc1N2C(=O)CC(C(F)(F)F)n1cccn1	1260	5	-4.308	-0.154	-0.467	-0.994	-4.312	-1.256	-0.124	0	-1.333	-23.604	-4.758	0.379	-0.084	-36.029	-28.363
F3168-2200	COc1cc(CCNC(=O)CSc2nc3cc4OCOc4cc3c(=O)n2CCCC(=O)NCc2ccc3c(c2)OCO3)ccc1OC	3299	16	-4.311	-0.092	-0.331	-0.889	-4.311	-1.167	-0.32	0	-0.287	-40.225	-6.355	0.472	-0.045	-53.706	-46.58
F6562-1821	O=C1CCCN1c1cncc(c1)CNC(=O)C1(CCCC1)c1cccs1	4029	6	-4.309	-0.166	-0.491	-1.012	-4.311	-1.889	0	0	-0.981	-33.783	-3.813	0.847	-0.028	-45.458	-37.596
PUBT60961	OC[C@H]1O[C@H]([C@@H]([C@@H]1O)O)n1cnc2c1ncnc2N	2543	5	-4.31	-0.227	-0.605	-1.093	-4.31	-0.557	0	0	-1.661	-20.609	-10.392	0.499	-0.002	-38.79	-31.001
EN65	O=C1CCc2c(N1)ccc(c2)OCCNC(c1cscc1)C	1215	6	-4.3	-0.195	-0.548	-1.051	-4.31	-1.565	0	0	-1.325	-28.435	-4.917	0.74	0	-41.522	-33.352
EN376	O=C(Nc1ccc(c(c1F)F)F)CNC(=O)C(Sc1nnc(n1C)c1ccccc1C)C	1609	9	-4.309	-0.135	-0.428	-0.965	-4.309	-0.844	-0.304	0	-0.827	-27.57	-9.356	0.751	-0.302	-43.115	-36.926
	O=C(C1CCCO1)Nc1cc(c[nH]c1=O)C(F)(F)F	5851	4	-4.309	-0.227	-0.605	-1.093	-4.309	-1.016	-0.45	0	-1.681	-24.824	-4.087	0.707	-0.015	-33.388	-28.911
PUBT5281037	CCCCc1ncc(n1Cc1ccc(cc1)C(=O)O)/C=C(/C(=O)O)\Cc1cccs1	2746	10	-2.574	-0.086	-0.267	-0.585	-4.308	-1.677	-0.167	0	-0.905	-31.973	-4.914	0.777	0	-46.382	-36.887
PUBT3821	CN[C@@]1(CCCCC1=O)c1ccccc1Cl	2691	2	-4.204	-0.263	-0.662	-1.114	-4.308	-1.115	0	0	-1.781	-16.077	-6.037	0.303	-0.005	-29.218	-22.113
EN644	NC(=O)C1CCN(C1)c1nc2ccccc2c(n1)c1ccccc1	1899	3	-1.825	-0.076	-0.219	-0.437	-4.307	-1.026	-0.165	0	-1.555	-26.807	-3.662	0.366	-0.038	-39.555	-30.469
PUBT45375808	CC(OC(=O)[C@@H](N[P@@](=O)(Oc1ccccc1)OC[C@H]1O[C@H]([C@]([C@@H]1O)(C)F)n1ccc(=O)[nH]c1=O)C)C	2840	12	-4.304	-0.12	-0.395	-0.939	-4.307	-1.072	-0.359	0	-0.312	-41.071	-7.672	0.662	-0.022	-57.729	-48.743
F3394-0425	Cc1scc(n1)CSc1nc2scc(c2c(=O)n1c1ccccc1)c1ccco1	4175	5	-4.307	-0.149	-0.456	-0.986	-4.307	-2.331	-0.207	0	-0.451	-31.059	-1.903	0.521	0	-40.339	-32.962
EN804	OC(=O)CC1OCCN(C1)C(=O)CC1CCOc2c1cccc2	2066	5	-4.306	-0.187	-0.532	-1.041	-4.306	-1.119	-0.264	0	-1.665	-24.451	-5.144	0.736	0	-33.602	-29.595
PUBT656615	OC(=O)CC[C@]1(O)CC[C@@H]2[C@]1(C)CC[C@H]1[C@H]2C=CC2=CC(=O)CC[C@]12C	2874	4	-4.302	-0.165	-0.49	-1.01	-4.306	-1.045	-0.16	0	-1.489	-20.772	-5.822	0.3	0	-33.469	-26.594
	NC(=O)Cn1ncc(c1)NC(=O)N1CCCC1	5869	5	-4.304	-0.253	-0.651	-1.123	-4.304	-0.574	-0.475	0	-2.229	-23.531	-7.083	1.225	-0.012	-37.86	-30.613
OTV401	O=C(c1ccccc1)Nc1sc(nc1c1cccs1)c1ccccc1	462	5	-4.304	-0.172	-0.503	-1.02	-4.304	-1.31	-0.32	0	-0.946	-26.969	-7.181	0.731	-0.034	-36.829	-34.15
EN386	O=C(NC(c1cccs1)c1ccc(cc1)C)COc1ccc(cc1C(=O)N)Cl	1617	8	-4.303	-0.154	-0.467	-0.993	-4.303	-2.277	0	0	-0.804	-32.938	-2.466	0.803	-0.008	-43.001	-35.404
PUBR156023283	O=C[C@@H](NC(=O)[C@@H](NC(=O)OC[C@@H]1C[C@H]2C[C@@H]1C=C2)CC(C)C)C[C@H]1CCNC1=O	2500	13	-4.302	-0.143	-0.446	-0.978	-4.303	-1.654	-0.438	0	-1.135	-27.253	-4.832	1.012	0	-39.401	-32.084
F5285-0069	FC(c1cccc(c1)CNc1ncnc2c1cn[nH]2)(F)F	4220	4	-2.22	-0.106	-0.292	-0.549	-4.303	-0.412	-0.064	0	-2.513	-28.909	-3.29	0.637	-0.012	-39.044	-32.199
	OC[C@@H](NC(=O)C(c1ccccn1)(F)F)C	6053	6	-4.303	-0.269	-0.678	-1.141	-4.303	-1.185	-0.522	0	-2.016	-19.558	-5.847	1.289	-0.013	-30.785	-25.406
	O=C(N1CCCCC1)CCNC(=O)C(c1ccccn1)(F)F	5200	7	-4.302	-0.196	-0.548	-1.052	-4.302	-1.18	-0.25	0	-1.865	-25.176	-4.705	0.957	0	-35.069	-29.882
F1298-1552	O=C(Cn1c(=O)oc2c1cccc2)Nc1sc2c(c1C(=O)N)CCN(C2)C(=O)C	3497	6	-4.301	-0.148	-0.456	-0.985	-4.301	-1.067	-0.282	0	-1.237	-30.507	-3.51	0.345	-0.008	-41.183	-34.017
OTV333	Cc1ccc(cc1)c1onc(c1C(=O)Nc1sc2c(n1)ccc(c2)C)C	397	4	-4.276	-0.164	-0.487	-1.004	-4.3	-2.494	0	0	-0.989	-26.463	-0.502	0.582	0	-33.172	-26.965
OTV354	CC(=O)Nc1ccc(cc1)NC(=O)c1cc(nc2c1cccc2)c1ccc(cc1)F	416	6	-4.3	-0.143	-0.445	-0.977	-4.3	-0.88	-0.488	0	-0.965	-28.734	-7.388	0.614	-0.037	-44.264	-36.122
EN3	O[C@@H]1C[C@@H]([C@H]1n1ncc(c1)C)NC(=O)c1cccc2c1[nH]cc2	1121	5	-4.3	-0.187	-0.532	-1.04	-4.3	-1.55	-0.287	0	-1.303	-24.716	-4.534	0.77	-0.015	-35.801	-29.251
OTV931	COc1ccc(cc1)c1onc(c1)C(=O)Nc1sc2c(c1C(=O)NCc1cccnc1)CCCC2	1037	9	-4.294	-0.123	-0.401	-0.943	-4.3	-1.376	-0.304	0	-0.078	-27.607	-9.926	0.596	-0.269	-44.055	-37.533
PUBT7045767	[O-]C(=O)C[C@H](C[N+](C)(C)C)OC(=O)C	2619	6	-4.299	-0.307	-0.74	-1.181	-4.299	-1.157	-0.121	0	-2.704	-18.493	-3.909	1.193	0	-28.579	-22.402
OTV33	CCOc1ccc(cc1)C1Nc2cccc3c2c(N1)ccc3	46	3	-4.297	-0.195	-0.547	-1.05	-4.299	-1.915	0	0	-1.46	-27.718	0.336	0.432	-0.02	-34.26	-27.382
OTV28	CCc1sc2c(c1)c(ncn2)N1CCN(CC1)C(=O)c1ccccc1	39	4	-4.287	-0.171	-0.501	-1.016	-4.299	-1.596	0	0	-1.404	-31.455	-1.231	0.461	-0.003	-40.926	-32.686
EN453	Fc1ccc2c(c1)C(O)(C(=O)N2)c1c(C)nn(c1N)c1cccc(c1)[N+](=O)[O-]	1680	4	-4.298	-0.154	-0.466	-0.992	-4.298	-1.689	0	0	-0.952	-28.921	-3.171	0.264	0	-39.553	-32.093
F2459-0093	Cc1nn(Cc2cccc(c2)C(F)(F)F)c(=O)c2c1cnn2c1ccccc1	4111	4	-4.298	-0.153	-0.466	-0.992	-4.298	-2.147	-0.012	0	-1.007	-26.996	-1.181	0.395	0	-35.258	-28.178
	CNC(=O)Cn1c(=O)c(C#N)cn(c1=O)C1CC1	5309	5	-4.298	-0.239	-0.626	-1.105	-4.298	-0.53	-0.32	0	-2.338	-21.735	-5.822	0.85	0	-34.064	-27.558
	C#CCNC(=O)c1ccc(nc1)N1CCOCC1	5661	5	-4.298	-0.239	-0.626	-1.105	-4.298	-1.91	0	0	-2.169	-27.371	-1.977	1.446	0	-35.788	-29.348
OTV712	Cc1ccccc1NC(=O)C1=C(C)Nc2n(C1c1cccnc1)nc(n2)c1ccccc1Cl	805	5	-2.153	-0.065	-0.209	-0.479	-4.298	-1.698	-0.32	0	-0.577	-35.651	-2.527	0.481	-0.023	-45.493	-38.178
F6200-3951	O=C(NC(c1ccccc1)c1ccccc1)NCC(c1ccccc1)(C1CC1)O	4284	10	-4.297	-0.148	-0.455	-0.984	-4.297	-2.272	-0.285	0	-0.774	-29.707	-4.282	1.173	-0.012	-40.444	-33.988
EN500	CS(=O)Cc1cccc(c1)C(=O)OCc1cc(=O)oc2c1ccc(c2)C	1730	6	-4.296	-0.165	-0.489	-1.009	-4.296	-1.977	0	0	-1.42	-36.463	1.475	0.703	0	-43.838	-34.987
OTV228	COc1cc(cc(c1O)Cl)c1cc(=O)c2c(o1)c1ccccc1cc2	287	3	-4.278	-0.171	-0.5	-1.014	-4.296	-1.375	0	0	-1.004	-27.181	-4.741	0.153	0	-40.062	-31.922
OTV390	Cc1ccn2c(c1)nc(c2NC(=O)c1ccccc1)c1ccc(cc1)C	455	4	-3.128	-0.12	-0.356	-0.735	-4.296	-1.625	-0.157	0	-1.074	-28.444	-4.188	0.647	-0.036	-37.793	-32.632
EN548	COc1ccc(cc1)S(=O)(=O)N(CCCC(=O)NC(c1ccc(cc1)S(=O)(=O)N)C)C	1784	11	-4.293	-0.138	-0.435	-0.968	-4.293	-2.227	-0.084	0	-0.398	-31.864	-4.96	0.824	-0.072	-40.682	-36.824
EN784	CCn1cc(nc1C)S(=O)(=O)Nc1cccnc1n1cccn1	2047	5	-4.243	-0.184	-0.525	-1.026	-4.293	-1.102	-0.138	0	-1.844	-30.457	-2.439	0.682	-0.002	-41.248	-32.896
PUBT6713928	C=N[C@H](c1ccccc1)C(=O)N[C@@H]1C(=O)N2[C@@H]1SC([C@@H]2C(=O)O)(C)C	2928	6	-3.248	-0.13	-0.38	-0.77	-4.293	-0.861	-0.16	0	-1.213	-23.352	-9.579	0.588	-0.042	-42.644	-32.931
OTV760	Cc1onc(c1)N1C(c2ccc(cc2)C(C)(C)C)C(=C(C1=O)O)C(=O)c1ccc(o1)C	871	5	-4.28	-0.138	-0.434	-0.965	-4.293	-1.932	-0.255	0	-0.575	-29.236	-3.392	0.45	-0.011	-37.624	-32.628
EN819	CCC1C(=O)NCCN1C(=O)c1cccc2c1[nH]cc2	2079	3	-4.292	-0.215	-0.582	-1.074	-4.292	-0.668	-0.372	0	-2.033	-23.504	-3.535	0.486	0	-28.607	-27.039
	OCc1nc2c(n1CC(COc1ccc(cc1)Cl)O)cccc2	5289	8	-4.292	-0.187	-0.531	-1.038	-4.292	-1.448	-0.32	0	-1.247	-24.544	-5.998	0.851	0	-35.521	-30.542
	O=C(C1CC2CC1CC2)NCCc1cccnc1	5827	5	-4.292	-0.238	-0.625	-1.103	-4.292	-1.347	-0.114	0	-1.804	-23.245	-4.92	0.874	0	-34.833	-28.165
OTV988	Fc1ccc(cc1)c1nc(c(s1)C(=O)NCCc1nnc2n1cccc2)C	1096	6	-4.292	-0.159	-0.477	-0.999	-4.292	-1.072	0	0	-1.419	-32.881	-5.431	0.667	-0.009	-47.572	-38.312
EN511	O=C(C(c1ccccc1)NC(=O)c1cccs1)Nc1ccc(c(c1)NS(=O)(=O)C)F	1743	9	-4.176	-0.139	-0.433	-0.949	-4.291	-1.416	-0.381	0	-0.569	-30.776	-6.35	0.6	-0.034	-44.068	-37.125
EN803	NC(=O)CNC(=O)Nc1cccc(c1)NC(=O)c1cccc2c1[nH]cc2	2065	8	-4.291	-0.165	-0.489	-1.008	-4.291	-0.547	-0.53	0	-1.888	-28.492	-6.477	1.081	-0.012	-43.314	-34.969
F3382-7029	Cc1ccc(cc1)Oc1nc2ccccc2n2c1nn(c2=O)CC(=O)Nc1ccc(cc1)F	3460	6	-4.291	-0.13	-0.417	-0.954	-4.291	-1.979	0	0	-0.907	-35.852	-0.595	0.508	-0.031	-41.941	-36.448
PUBT121305180	Clc1ccc(cc1)CNc1cc(N2CCC(CC2)NC(C)(C)C)c2c(n1)cccc2	3027	6	-3.946	-0.132	-0.409	-0.897	-4.29	-1.349	0	0	-0.511	-31.239	-9.318	0.549	-0.019	-52.066	-40.557
F5857-1492	O=C(Nc1cccc(c1)Cl)NCC(c1cscc1)O	4185	7	-4.289	-0.226	-0.602	-1.087	-4.289	-1.307	-0.255	0	-1.405	-27.362	-5.146	0.832	-0.014	-39.452	-32.509
	OCc1ccc(nc1)N1CCOCC1	5882	3	-4.289	-0.306	-0.738	-1.179	-4.289	-1.666	0	0	-2.261	-23.971	-0.142	0.857	0	-30.291	-24.113
F6755-5532	OCC1CCN(CC1)c1ccnc2c1ccc(c2)C(F)(F)F	4979	4	-3.124	-0.142	-0.398	-0.764	-4.288	-0.982	-0.444	0	-1.328	-19.213	-6.18	0.385	-0.031	-31.537	-25.393
EN664	COc1cc(OC)ccc1c1nnc([nH]1)NC(=O)COc1cccc(c1)F	1921	8	-4.287	-0.159	-0.476	-0.998	-4.287	-1.311	-0.32	0	-1.541	-27.381	-2.91	0.696	-0.006	-34.405	-30.292
	O=C(Nc1ccc(nc1)N1CCN(CC1)S(=O)(=O)C)NC1CC1	5353	6	-4.287	-0.186	-0.53	-1.037	-4.287	-0.999	-0.378	0	-1.448	-29.193	-4.334	0.657	-0.01	-41.94	-33.528
	O=C(Cn1ncc(c1)Br)NC1CCCC1	5747	4	-4.287	-0.286	-0.705	-1.156	-4.287	-1.795	0	0	-1.861	-20.356	-0.643	0.484	0	-26.139	-20.999
EN235	COCc1nocc1CN[C@@H]1CC(C[C@H]1O)Cn1ncc(c1)Cl	1443	8	-4.254	-0.185	-0.526	-1.029	-4.287	-1.231	0	0	-1.207	-28.535	-9.112	0.973	-0.029	-47.614	-37.647
EN140	CN1CCC[C@H]([C@@H]1c1cncn1C)CNCc1ccc2c(c1)[nH]nc2	1320	5	-3.494	-0.14	-0.409	-0.828	-4.287	-0.756	0	0	-1.54	-21.316	-10.449	0.653	-0.012	-40.509	-31.766
F3407-3878	O=C(C1CCC(CC1)Cn1c(SCc2ccc(cc2C)C)nc2c(c1=O)cccc2)NCc1ccccc1Cl	4040	9	-4.286	-0.11	-0.373	-0.919	-4.286	-2.192	0	0	-0.103	-41.546	-2.293	0.45	-0.02	-51.581	-43.839
EN292	CN(C(=O)C1c2ccccc2Oc2c1cccc2)Cc1nc2ccccc2c(=O)[nH]1	1514	4	-2.676	-0.089	-0.277	-0.608	-4.286	-1.185	-0.32	0	-0.784	-28.383	-5.231	0.248	-0.041	-42.052	-33.615
F5080-0097	CCOc1ccc(cc1OC)c1cc(C(=O)O)c2c(n1)[nH]c(n2)C	4266	5	-3.449	-0.144	-0.415	-0.826	-4.285	-0.959	-0.116	0	-1.758	-23.225	-4.283	0.352	0	-35.544	-27.508
OTV742	COc1cc(OC)cc(c1)c1nn2c(n1)NC1=C(C2c2cccc(c2)O)C(=O)CCC1	848	6	-4.002	-0.129	-0.406	-0.903	-4.285	-1.768	-0.217	0	-0.585	-32.587	-2.009	0.226	-0.01	-41.551	-34.596
F2508-0492	O=C(c1cccc(c1)C(F)(F)F)Nc1cccc(c1)c1ccc2n(n1)c(nn2)c1cccs1	3121	6	-4.284	-0.13	-0.416	-0.953	-4.284	-1.848	0	0	-0.765	-35.403	-2.427	0.465	-0.003	-44.14	-37.83
	O=C(Nc1ccncc1F)NC1CCCC(C1)C(F)(F)F	5968	5	-4.284	-0.204	-0.563	-1.059	-4.284	-0.968	-0.32	0	-1.908	-24.161	-2.967	0.594	-0.028	-32.305	-27.128
EN996	COCCN1C(=Nc2cccc3c2cccc3)SC(=Cc2ccccc2Cl)C1=O	2265	6	-1.673	-0.058	-0.177	-0.383	-4.283	-1.758	0	0	-0.519	-30.939	-5.698	0.441	-0.046	-45.876	-36.637
	FC(COc1cccc(n1)NC(=O)NC1CC1)F	5948	7	-4.283	-0.238	-0.624	-1.101	-4.283	-1.553	-0.014	0	-2.051	-27.189	-3.767	1.333	-0.074	-33.745	-30.956
EN152	O=C(N1CCn2c(C1C)nnc2C(C)C)c1ccc2c(c1)[nH]c(=O)o2	1340	3	-4.24	-0.17	-0.496	-1.005	-4.283	-0.694	-0.232	0	-1.308	-28.131	-6.247	0.325	-0.03	-42.578	-34.378
OTV734	N#C/C(=C(\c1ccc(o1)c1cccc(c1)C(F)(F)F)/O)/c1nc2ccccc2c(=O)[nH]1	833	6	-3.964	-0.128	-0.402	-0.894	-4.282	-1.89	0	0	-0.575	-33.374	-3.89	0.442	-0.006	-41.83	-37.264
EN27	CNC(=O)c1ccn(n1)C1CCCN(C1)CC(=O)Nc1onc(c1)C	1155	7	-3.274	-0.131	-0.383	-0.776	-4.282	-1.483	-0.32	0	-1.427	-29.496	-3.522	0.951	0	-40.407	-33.018
EN235	COCc1nocc1CN[C@@H]1CC(C[C@H]1O)Cn1ncc(c1)Cl	1444	8	-2.569	-0.112	-0.318	-0.621	-4.282	-1.012	-0.32	0	-1.21	-27.219	-9.052	0.979	0	-43.709	-36.271
OTV96	O=c1ccc2c(o1)cc1c(c2)c(co1)c1ccc2c(c1)cccc2	114	1	-4.281	-0.178	-0.515	-1.025	-4.281	-1.569	-0.205	0	-1.28	-25.194	-1.054	0.19	0	-32.774	-26.248
EN649	O=C(N1CCCC(C1)(O)c1nnn(c1)C(C)C)c1cc2c([nH]1)cccc2	1904	5	-4.28	-0.165	-0.488	-1.005	-4.28	-1.136	-0.32	0	-1.04	-26.024	-6.075	0.459	-0.03	-36.975	-32.099
F2744-0705	O=C(c1ccc(=O)n(c1)Cc1c(F)cccc1Cl)Nc1ccccc1C(=O)N	4749	6	-4.28	-0.153	-0.464	-0.988	-4.28	-1.624	0	0	-1.002	-31.63	-4.526	0.613	-0.007	-43.281	-36.156
	OC(Cn1c(=O)n(c2c1cccc2)C)COc1ccc(cc1)C(=O)C	5324	7	-4.28	-0.171	-0.501	-1.015	-4.28	-1.36	-0.27	0	-1.728	-25.619	-3.056	0.817	0	-34.638	-28.674
	O=S(=O)(N1CCOCC1)NCCc1ccccn1	5080	5	-4.279	-0.238	-0.623	-1.1	-4.279	-0.928	-0.32	0	-1.621	-24.539	-5.948	0.729	-0.02	-34.253	-30.486
	Clc1cc(NC(=O)C2COCCO2)ncc1Cl	5561	3	-4.279	-0.252	-0.647	-1.116	-4.279	-0.955	-0.375	0	-1.565	-24.394	-5.616	0.703	-0.025	-37.044	-30.01
F2508-0030	O=C(Nc1cccc(c1)c1ccc2n(n1)cnn2)CCCc1ccccc1	4501	7	-4.278	-0.158	-0.475	-0.996	-4.278	-0.942	0	0	-1.675	-35.461	-5.122	0.899	-0.018	-49.187	-40.584
PUBT5291	CN1CCN(CC1)Cc1ccc(cc1)C(=O)Nc1ccc(c(c1)Nc1nccc(n1)c1cccnc1)C	2779	8	-1.773	-0.048	-0.16	-0.385	-4.277	-2.132	-0.147	0	-0.201	-35.762	-4.519	0.669	0	-48.548	-40.281
EN807	CC(CC(=O)N)NC(=O)Cc1cccc2c1cccc2	2071	6	-4.276	-0.214	-0.58	-1.07	-4.276	-1.606	0	0	-1.827	-27.701	-2.912	0.979	0	-38.096	-30.613
F3243-0524	CCC(c1nc2c(n1CCOc1ccccc1Cl)cccc2)O	3657	7	-2.661	-0.116	-0.329	-0.644	-4.276	-1.663	-0.038	0	-1.154	-25.12	-5.652	0.684	0	-37.847	-30.772
OTV778	COc1cccc(c1)CN1COc2c(C1)cc1c(c2C)oc(=O)c2c1cccc2	897	3	-4.222	-0.146	-0.447	-0.967	-4.276	-2.333	0	0	-0.768	-31.241	0.851	0.259	0	-36.24	-30.39
OTV775	Cc1c(oc2c1cccc2)c1nn2c(s1)nnc2c1ccncc1	892	2	-4.27	-0.178	-0.513	-1.022	-4.276	-1.663	0	0	-1.401	-29.199	-0.517	0.339	-0.013	-37.107	-29.716
	Fc1ccc(cc1)OCC(Cn1cnc2c1c(=O)n(C)c(=O)n2C)O	5284	6	-4.275	-0.171	-0.5	-1.013	-4.275	-0.915	-0.32	0	-1.844	-26.534	-3.203	0.628	-0.017	-36.191	-29.737
EN900	CCOc1ccc(cc1)n1c(SCC(=O)NC(C(C)C)(C#N)C)nc2c(c1=O)cccc2	2155	10	-4.274	-0.134	-0.424	-0.957	-4.274	-1.91	-0.16	0	-0.563	-31.38	-4.42	0.691	-0.1	-42.838	-35.799
	OC(Cn1c(C)nc2c1cccc2)COc1ccc(cc1)NC(=O)C	5039	8	-4.274	-0.171	-0.5	-1.013	-4.274	-1.57	-0.42	0	-1.58	-22.74	-3.683	0.986	0	-32.655	-26.423
	O=C(Nc1noc(c1)C)NC1CCCC1	5619	4	-4.274	-0.285	-0.703	-1.153	-4.274	-1.368	-0.319	0	-2.229	-20.284	-3.195	1.136	0	-28.203	-23.48
PUBT6453528	CO[C@@H]1[C@H](O)[C@H](O[C@H]1n1cnc2c1ncnc2NC)CO	2941	6	-4.273	-0.203	-0.561	-1.057	-4.273	-0.869	0	0	-1.705	-25.306	-5.374	0.42	-0.048	-35.813	-30.68
F6469-3289	Fc1ccccc1S(=O)(=O)Nc1ccccc1c1cn2c(n1)c(C)ccc2	4765	4	-2.599	-0.096	-0.289	-0.605	-4.273	-1.845	0	0	-0.894	-31.07	-3.405	0.534	-0.003	-43.923	-34.476
F3291-0045	CC1=NN(CCN2CCc3c(C2)cccc3)c2n(C1)c1c(n2)n(C)c(=O)n(c1=O)C	4673	3	-4.241	-0.141	-0.439	-0.964	-4.273	-1.323	0	0	-0.848	-29.543	-6.21	0.354	-0.047	-42.99	-35.753
F0648-0730	O=C(Nc1ccc2c(c1)OCO2)CSc1nnc(n1c1ccc(cc1)F)Cc1cc(=O)[nH]c(=O)[nH]1	4829	8	-4.247	-0.121	-0.397	-0.932	-4.273	-0.977	-0.598	0	-0.379	-36.274	-6.996	0.579	-0.036	-51.248	-43.27
	Cc1ccnc(n1)NC1CC2OC1CC2	5703	2	-4.273	-0.285	-0.703	-1.152	-4.273	-1.678	0	0	-2.3	-20.873	-0.221	0.782	0	-26.021	-21.094
EN400	COc1ccc(cc1)C1CCCCCN1CC(=O)Nc1sccc1C(=O)N	1628	7	-3.428	-0.127	-0.381	-0.798	-4.272	-1.189	-0.025	0	-1.099	-30.063	-7.059	0.645	-0.042	-44.07	-37.122
F3305-0236	NC(=O)CSc1cc(nc2n1nc(c2c1ccccc1)C)C(C)(C)C	3410	5	-4.272	-0.171	-0.5	-1.012	-4.272	-0.937	-0.241	0	-1.407	-31.242	-3.852	0.456	-0.003	-43.687	-35.094
F6752-4707	O=C(N1CCCCC1)C1OCCN(C1)c1ccnc2c1ccc(c2)C(F)(F)F	4946	4	-2.402	-0.086	-0.26	-0.554	-4.272	-1.523	0	0	-1.165	-28.793	-3.481	0.377	0	-39.893	-32.274
	OC(=O)Cn1c(C)cc(cc1=O)O	5877	4	-4.272	-0.329	-0.773	-1.198	-4.272	-0.743	-0.181	0	-2.838	-21.24	-2.614	0.945	0	-28.051	-23.854
F0532-0305	Cc1cccc(c1)n1cc(c2c1ncnc2NCc1ccc2c(c1)OCO2)c1ccccc1	4381	5	-4.256	-0.129	-0.414	-0.946	-4.271	-1.437	-0.003	0	-0.805	-32.689	-6.055	0.525	-0.009	-44.431	-38.744
OTV52	O=C(Nc1c(oc2c1cccc2)C(=O)c1ccc2c(c1)OCCO2)Cc1ccccc1	72	6	-4.271	-0.138	-0.433	-0.963	-4.271	-2.127	-0.131	0	-0.867	-34.015	-0.148	0.577	0	-41.122	-34.164
F2013-0332	CC1CN(c2ccc(cc2)Cl)c2n(C1)c1c(n2)n(C)c(=O)n(c1=O)Cc1ccccc1F	4516	3	-4.27	-0.133	-0.424	-0.956	-4.27	-2.263	0	0	-0.855	-27.876	-0.34	0.292	0	-35.49	-28.215
EN15	COCCN(CC(=O)N)CC(=O)Nc1cc(nn1c1ccccc1)C1CCCC1	1140	11	-3.675	-0.127	-0.389	-0.842	-4.27	-1.246	-0.32	0	-1.016	-30.334	-8.291	1.1	-0.027	-47.229	-38.625
	O=C(Nc1scc(n1)CC(=O)N)CCC1CCCO1	5544	7	-4.269	-0.225	-0.6	-1.082	-4.269	-0.649	-0.679	0	-1.633	-26.175	-7.364	1.128	-0.022	-41.18	-33.539
EN1172	N#Cc1ccc2n(c1)c(cn2)CN1CCCC1Cn1cncc1	2460	5	-3.436	-0.149	-0.425	-0.831	-4.268	-0.686	0	0	-1.968	-26.203	-7.193	0.783	-0.008	-43.132	-33.396
EN165	O=C(N1CCC(C1c1n[nH]c(=O)n1C)C1CC1)CCc1c[nH]nc1	1357	6	-4.268	-0.178	-0.513	-1.021	-4.268	-1.022	-0.483	0	-1.236	-26.658	-6.742	0.862	-0.044	-38.827	-33.4
EN595	O=C(Cn1c(nc2c1cccc2)CS(=O)(=O)C)NCc1ccccn1	1841	7	-1.567	-0.063	-0.183	-0.371	-4.267	-0.987	0	0	-0.982	-24.453	-11.81	0.742	-0.045	-45.522	-36.263
F1345-0377	OCCN(CC(Cn1c2ccccc2c2c1cccc2)O)CCO.Cl	3854	11	-4.034	-0.168	-0.485	-0.966	-4.267	-0.929	-0.567	0	-1.163	-21.019	-11.637	1.212	-0.023	-41.203	-32.656
EN792	NC(=O)C(Cc1ccc(cc1)F)CNC(=O)c1ccc(=O)n(n1)CCOc1ccccc1	2056	11	-4.266	-0.133	-0.423	-0.955	-4.266	-1.772	-0.191	0	-0.576	-33	-5.718	0.83	-0.05	-42.953	-38.718
F2644-0380	Fc1ccc(cc1)C1=NN(C(C)C)c2n(C1)c1c(=O)n(C)c(=O)n(c1n2)C	4092	2	-4.265	-0.158	-0.474	-0.993	-4.265	-1.542	0	0	-1.644	-27.665	1.144	0.141	-0.008	-33.639	-26.521
EN242	OCCOCCn1c(C)cn2c1nc1c2c(=O)n(c(=O)n1C)CC(=O)N	1454	8	-4.265	-0.164	-0.486	-1.002	-4.265	-0.628	-0.179	0	-1.864	-26.002	-7.744	0.869	0	-37.565	-33.746
EN1126	O=C(CN1CC(=O)NC1=O)Nc1ccc(c(c1)c1n[nH]cn1)F	2410	5	-2.228	-0.097	-0.275	-0.539	-4.264	-0.044	-0.32	0	-2.171	-28.375	-6.957	0.736	-0.002	-42.413	-35.333
F1263-0014	O=C1C2C3C=CC(C2C(=O)N1c1ccc(cc1)S(=O)(=O)N)C3	4691	2	-4.264	-0.194	-0.543	-1.042	-4.264	-0.954	-0.287	0	-1.491	-25.067	-3.088	0.184	0	-35.123	-28.155
EN36	CC1CCC2(CC1)OCC(O2)CNC(=O)C1CCCc2c1cn[nH]2	1169	4	-4.264	-0.178	-0.513	-1.021	-4.264	-1.225	-0.424	0	-1.154	-24.594	-4.733	0.509	-0.03	-34.225	-29.327
EN1182	O=C(N1CC(C(C1)C(=O)N)C(=O)N)Nc1cc(Cl)ccc1C	2473	5	-4.263	-0.194	-0.543	-1.042	-4.263	-0.696	-0.214	0	-1.776	-23.586	-6.071	0.533	-0.021	-32.761	-29.657
EN923	COCCN1C(=S)SC(=C2C(=O)N(c3c2cccc3)CC(=O)Nc2ccc(cc2)Cl)C1=O	2181	7	-4.262	-0.133	-0.423	-0.954	-4.262	-1.066	-0.16	0	-0.924	-34.299	-4.642	0.427	-0.128	-45.693	-38.941
	NC(=O)C1CCC(O1)CNc1ncc(cn1)Cl	5431	4	-4.262	-0.251	-0.645	-1.112	-4.262	-1.072	-0.32	0	-1.917	-20.763	-4.579	0.803	-0.03	-29.459	-25.342
OTV767	Cc1nc2ccccc2c(c1)c1sc2n(n1)c(nn2)c1ccccc1	883	2	-4.262	-0.17	-0.498	-1.01	-4.262	-1.66	0	0	-1.114	-29.257	-2.239	0.322	-0.011	-39.051	-31.497
EN30	CCn1ccnc1CN(C1CC21CCNCC2)C(=O)CCn1cncc1	1158	8	-3.713	-0.143	-0.423	-0.872	-4.262	-0.842	0	0	-1.549	-24.862	-9.786	0.89	-0.05	-43.41	-34.648
EN1112	O=C1Nc2ccccc2N(C1)C(=O)CSc1nnc(n1c1ccccc1)C	2397	5	-4.261	-0.158	-0.473	-0.992	-4.261	-0.903	-0.459	0	-1.218	-29.845	-4.819	0.539	-0.005	-42.152	-34.663
F5080-0097	CCOc1ccc(cc1OC)c1cc(C(=O)O)c2c(n1)[nH]c(n2)C	4265	5	-4.093	-0.171	-0.492	-0.98	-4.261	-1.478	0	0	-1.473	-25.365	-2.624	0.352	0	-35.578	-27.989
F6469-2026	O=C(C(Oc1ccccc1Cl)C)Nc1ccccc1c1cn2c(n1)c(C)ccc2	3275	6	-3.434	-0.118	-0.364	-0.786	-4.26	-1.516	0	0	-0.849	-31.078	-6.025	0.594	-0.032	-43.475	-37.103
F2255-0672	O=C(NCc1ccc(cc1)F)COc1cccc2c1nc(cc2)N1CCC(CC1)C(=O)N	3413	8	-1.767	-0.055	-0.175	-0.396	-4.26	-1.186	-0.085	0	-1.058	-31.751	-6.412	0.625	-0.007	-46.218	-38.163
	O=c1c(NCC2CCCO2)nn(c(=O)n1C)C	5311	3	-4.26	-0.251	-0.644	-1.111	-4.26	-0.611	-0.296	0	-2.253	-21.646	-5.908	0.899	-0.03	-34.05	-27.553
	O=C(Cn1ncc(c1)Br)NC1CCCCC1	5713	4	-4.259	-0.266	-0.671	-1.129	-4.259	-0.924	-0.242	0	-1.666	-21.828	-4.978	0.443	-0.032	-32.957	-26.806
	O=C1NC(=O)C(N1)(C)c1cnn(c1)C	5571	1	-4.259	-0.304	-0.733	-1.17	-4.259	-0.395	-0.219	0	-2.385	-20.31	-4.269	0.429	-0.033	-30.697	-24.579
OTV609	COc1c(OC)cc(cc1OC)C(=O)Nc1scc(n1)c1ccc2c(c1)NC(=O)CO2	694	7	-4.259	-0.137	-0.432	-0.961	-4.259	-1.549	-0.525	0	-0.512	-27.918	-3.841	0.41	-0.11	-34.207	-31.759
F2334-0195	Cc1ccc(cc1)Cn1nc2N(CCn2c(=O)c1=O)c1ccc(cc1)F	4026	3	-4.258	-0.164	-0.485	-1	-4.258	-1.729	0	0	-1.416	-26.996	-1.5	0.461	0	-35.06	-28.496
F0656-0991	COc1cccc(c1)n1nnc2c1ncn(c2=O)CC(=O)Nc1cccc(c1)C(F)(F)F	3343	7	-4.257	-0.133	-0.422	-0.953	-4.257	-1.336	-0.16	0	-0.564	-27.55	-7.461	0.506	-0.207	-42.268	-35.011
	CCOCCn1c(nc2c1c(=O)[nH]c(=O)n2C)N1CCN(CC1)C	5380	5	-4.257	-0.177	-0.512	-1.019	-4.257	-0.551	-0.392	0	-2.118	-26.505	-3.589	0.668	0	-36.49	-30.095
PUBT71301	O[C@@H]([C@H]1CCc2c(O1)ccc(c2)F)CNC[C@H]([C@H]1CCc2c(O1)ccc(c2)F)O	2857	8	-4.236	-0.146	-0.449	-0.97	-4.256	-1.303	-0.32	0	-0.642	-28.686	-6.89	0.476	0	-45.343	-35.576
EN126	COc1cc(CNC(=O)N2CC(CC2CO)(F)F)cc(c1)F	1297	7	-4.256	-0.193	-0.542	-1.04	-4.256	-0.987	-0.313	0	-1.757	-23.642	-5.832	0.92	-0.063	-33.668	-29.474
F6469-1620	O=C(Nc1ccccc1c1nc2n(c1)cccc2)COc1cccc(c1)C(F)(F)F	3264	7	-3.096	-0.103	-0.321	-0.703	-4.255	-1.947	-0.129	0	-0.846	-30.675	-3.035	0.696	-0.039	-42.611	-33.71
F3411-7217	COc1ccc(cc1NC(=O)Cn1nc2n(c1=O)c1ccccc1nc2N1CCSCC1)C	3792	6	-4.255	-0.129	-0.414	-0.946	-4.255	-1.764	-0.22	0	-0.7	-27.799	-4.323	0.467	0	-39.133	-32.123
F6476-2914	O=C(N1CCC(C1)Oc1nccc(c1)C(F)(F)F)Cc1cn(c2c1cccc2)C	4760	6	-4.255	-0.147	-0.451	-0.974	-4.255	-1.824	0	0	-1.011	-32.942	-2.513	0.603	0	-41.447	-35.455
	O=C(Cn1ccccc1=O)NC1CCCCNC1=O	5166	4	-4.255	-0.224	-0.598	-1.079	-4.255	-1.228	0	0	-1.709	-25.501	-3.488	0.512	-0.032	-33.56	-28.989
OTV733	Clc1ccccc1c1ccc(o1)c1sc2n(n1)c(nn2)c1ccco1	832	3	-4.255	-0.17	-0.498	-1.009	-4.255	-1.799	0	0	-0.946	-31.145	-2.435	0.425	-0.013	-40.714	-33.58
OTV757	Cc1ccc2c(c1)c(=O)c1c(o2)C(=O)N(C1c1ccccc1)c1ccccn1	867	2	-2.745	-0.098	-0.298	-0.634	-4.255	-1.677	0	0	-0.891	-32.766	-1.906	0.283	-0.046	-43.975	-34.672
OTV749	O=C(c1ccc2c3c1cccc3c(=O)n(c2=O)c1ccccc1)c1ccccc1	857	3	-4.255	-0.147	-0.451	-0.974	-4.255	-1.606	0	0	-1.123	-33.819	-1.615	0.408	0	-43.934	-35.434
EN574	Fc1ccc(c(c1)C=C1SC(=S)N(C1=O)c1cccnc1)F	1817	2	-4.254	-0.193	-0.542	-1.04	-4.254	-0.975	0	0	-2.262	-25.456	0.581	0.169	0	-30.55	-24.875
OTV461	O=C(C1CCN(CC1)c1ccc2n(n1)c(nn2)C(F)(F)F)Nc1nc2c([nH]1)cccc2	525	5	-3.241	-0.105	-0.328	-0.731	-4.254	-0.288	-0.376	0	-1.373	-23.048	-8.226	0.429	-0.26	-38.725	-31.274
	OC(Cn1nc(ccc1=O)C(F)(F)F)COc1ccccc1	5699	7	-4.253	-0.193	-0.542	-1.04	-4.253	-1.661	0	0	-2.017	-27.055	0.167	0.753	0	-32.36	-26.888
EN464	O=C1COc2c(N1)cc(cc2)C(=O)COC(=O)CCCN1C(=O)c2c(C1=O)cccc2	1693	8	-4.252	-0.137	-0.431	-0.959	-4.252	-0.686	-0.347	0	-1.512	-28.326	-5.591	0.666	-0.118	-39.04	-33.917
EN1095	[O-][N+](=O)c1cc(ccc1NN=CC1COCC1)C(F)(F)F	2380	5	-4.252	-0.202	-0.559	-1.051	-4.252	-1.302	0	0	-1.575	-27.143	-2.696	0.401	-0.015	-37.233	-29.839
OTV333	Cc1ccc(cc1)c1onc(c1C(=O)Nc1sc2c(n1)ccc(c2)C)C	398	4	-2.325	-0.089	-0.265	-0.546	-4.252	-2.522	0	0	-0.99	-26.162	-0.111	0.585	0	-33.329	-26.273
EN54	CC(Cn1cncc1)NCc1cnc2n1cc(Br)cc2	1200	5	-2.566	-0.128	-0.348	-0.642	-4.252	-1.127	0	0	-1.638	-27.517	-3.96	0.506	-0.024	-37.785	-31.477
EN203	O=C(N1CCCC2C1CCCC2)Cn1cnc2c1nccn2	1402	3	-4.252	-0.193	-0.542	-1.039	-4.252	-0.878	-0.159	0	-2.143	-23.706	-3.345	0.615	0	-34.016	-27.051
F0514-4638	Brc1ccc(cc1)n1c(SCC(=O)N2N=C(CC2c2ccc(cc2)F)c2cccs2)nnc1CNC(=O)c1cccs1	3074	11	-4.251	-0.101	-0.352	-0.897	-4.251	-1.493	-0.138	0	-0.247	-41.643	-1.728	0.293	-0.324	-54.505	-43.37
	Clc1c(NC2CC3OC2CC3)cn[nH]c1=O	5757	2	-4.251	-0.266	-0.67	-1.127	-4.251	-0.589	-0.503	0	-1.761	-24.609	-4.943	0.593	-0.018	-36.738	-29.552
EN236	O=C(N1CCCC2(C1)CCN(C2)Cc1ccc(c(c1)Cl)Cl)NCc1ncc2c(c1)OCCO2	1446	6	-3.646	-0.11	-0.354	-0.811	-4.251	-1.444	0	0	-0.29	-30.76	-9.078	0.418	-0.035	-48.775	-39.838
EN144	OC(=O)CCC(c1ccccc1)NC(=O)c1cc(ccc1F)N1CCCC1=O	1329	8	-4.248	-0.152	-0.461	-0.981	-4.25	-1.055	-0.207	0	-1.38	-27.101	-6.963	0.793	-0.001	-41.437	-34.065
	O=C(C(OCC(F)(F)F)C)NCc1ccnc(c1)N1CCOCC1	5124	8	-4.249	-0.177	-0.511	-1.017	-4.249	-1.293	-0.116	0	-1.513	-27.051	-6.993	1.104	-0.029	-41.679	-34.044
	CCn1cnnc1C1CCCNC1.Cl.Cl	5901	2	-4.249	-0.327	-0.769	-1.192	-4.249	-0.951	0	0	-2.664	-14.838	-2.35	0.485	-0.024	-19.7	-17.188
F6151-0163	O=C(C1CCCN(C1)c1ccc(nn1)n1cncc1)NCc1nc2c([nH]1)cccc2	3510	6	-4.184	-0.139	-0.433	-0.951	-4.248	-1.843	-0.153	0	-0.942	-30.808	-2.27	0.606	-0.035	-42.403	-33.078
F0654-1506	Fc1ccc(cc1)CSc1nc(nc2c1c(=O)n(C)c(=O)n2C)c1cccs1	4758	4	-4.248	-0.152	-0.461	-0.981	-4.248	-1.856	0	0	-1.29	-30.747	-0.157	0.46	0	-38.47	-30.904
EN619	OC(=O)CC(c1ccccc1)NS(=O)(=O)c1cc(F)ccc1F	1873	6	-4.246	-0.185	-0.525	-1.027	-4.246	-0.987	-0.264	0	-1.329	-19.247	-7.962	0.49	0	-30.596	-27.209
PUBT5743	OCC(=O)[C@@]1(O)[C@H](C)C[C@@H]2[C@]1(C)C[C@H](O)[C@]1([C@H]2CCC2=CC(=O)C=C[C@]12C)F	2529	5	-4.246	-0.152	-0.46	-0.98	-4.246	-0.967	-0.304	0	-1.021	-23.039	-6.912	0.254	-0.018	-35.368	-29.951
	CCC(N1CCOCC1)(CNC(=O)C(n1cncn1)C)C	5274	7	-4.246	-0.202	-0.558	-1.05	-4.246	-0.421	-0.32	0	-2.13	-24.376	-6.434	0.839	-0.03	-37.64	-30.81
EN262	NC(=O)Cn1c(=O)n(C)c2c(c1=O)n1cc(n(c1n2)CCCN1CCOCC1)C	1481	6	-4.061	-0.14	-0.43	-0.93	-4.246	-0.267	-0.2	0	-1.828	-24.784	-7.286	0.48	-0.1	-40.023	-32.07
EN379	CCn1cnc2c1c(=O)n(CC(=O)NC(c1cccnc1)C)c(=O)n2Cc1ccccc1	1611	8	-4.237	-0.132	-0.42	-0.949	-4.245	-1.907	-0.195	0	-0.55	-32.47	-3.919	0.638	-0.021	-43.529	-36.39
	COc1ccc(cc1C(Cn1c(CO)nc2c1cccc2)O)OC	5163	8	-4.245	-0.177	-0.51	-1.016	-4.245	-1.204	-0.305	0	-1.187	-25.967	-6.315	0.697	0	-38.705	-32.282
	N#Cc1c(O)nc(nc1N1CCOCC1)N	6105	3	-4.245	-0.265	-0.669	-1.125	-4.245	-0.759	-0.148	0	-2.337	-23.195	-1.229	0.345	-0.002	-29.31	-24.424
OTV287	O=C1/C(=C/c2ccc(o2)c2ccc(cc2)C(=O)C)/SC2N1NC(N2)c1ccccc1	349	4	-4.243	-0.141	-0.44	-0.964	-4.245	-1.417	-0.303	0	-0.647	-30.717	-4.365	0.34	-0.027	-42.859	-35.082
OTV694	COc1ccc(cc1)C1Sc2ccccc2N=C(C1)c1cccc(c1)NC(=O)C	780	5	-4.245	-0.146	-0.45	-0.972	-4.245	-1.228	-0.32	0	-0.956	-28.671	-4.408	0.363	-0.009	-39.647	-33.079
EN38	COC1CCCN(C1)CC(=O)N1CC(=O)Nc2c1cccc2	1173	4	-3.073	-0.14	-0.391	-0.751	-4.245	-1.387	-0.222	0	-1.631	-24.9	-2.408	0.601	0	-33.769	-27.308
EN614	Fc1ccc(cc1)n1nc(c(c1C)CC(=O)N(Cc1nc2ccsc2c(=O)[nH]1)C)C	1868	6	-2.686	-0.09	-0.278	-0.61	-4.243	-1.836	0	0	-0.74	-28.136	-4.726	0.548	-0.1	-40.538	-32.862
EN439	N#Cc1cccc(c1)NC(=O)CNc1cc(ccc1N1CCCC1)S(=O)(=O)N1CCOCC1	1668	9	-4.243	-0.129	-0.412	-0.944	-4.243	-1.386	-0.32	0	-0.518	-33.873	-6.89	0.733	-0.024	-45.267	-40.763
F2258-1003	OCc1cnc(n1CC(=O)NCc1ccc(cc1)Cl)SCC(=O)N1CCc2c1cccc2	3690	11	-4.19	-0.131	-0.416	-0.938	-4.243	-1.571	0	0	-0.838	-35.77	-5.163	0.729	0	-48.911	-40.933
EN646	CC(C(=O)Nn1cnc2c1cccc2)NC(=O)c1[nH]nc2c1cccc2	1901	6	-4.221	-0.162	-0.481	-0.991	-4.242	-1.091	-0.211	0	-1.111	-28.897	-6.48	0.627	-0.04	-43.067	-35.377
EN683	NC(=O)C1CCCN(C1)C1CC(=O)N(C1=O)c1c(C)cccc1C	1944	3	-3.167	-0.132	-0.381	-0.758	-4.242	-1.163	-0.32	0	-1.211	-23.158	-4.66	0.346	-0.038	-33.406	-27.818
F2392-0877	Fc1cccc(c1)C(=O)NCC(N1CCc2c(C1)cccc2)c1ccsc1	3659	6	-3.164	-0.117	-0.352	-0.737	-4.242	-1.46	-0.32	0	-0.946	-26.521	-5.556	0.67	-0.027	-37.765	-32.077
F1386-0323	Oc1ncnc2c1c(cn2c1cccc(c1)C(F)(F)F)c1ccccc1	4239	3	-4.22	-0.162	-0.481	-0.991	-4.242	-1.388	0	0	-1.326	-29.443	-2.384	0.303	0	-38.987	-31.827
F1904-9815	CC(CC(=O)Nc1c(nc2n1cccc2)c1ccccc1)C	4976	5	-4.217	-0.192	-0.537	-1.031	-4.242	-0.942	-0.32	0	-1.718	-24.802	-5.597	0.849	-0.033	-37.924	-30.399
PUBT5311068	Cc1cccc(c1C)[C@@H](c1cnc[nH]1)C	2827	2	-3.751	-0.25	-0.617	-1.012	-4.241	-1.422	0	0	-2.12	-19.387	-3.582	0.808	0	-30.522	-22.969
F0514-4143	O=C(NCc1nnc(n1c1cccc(c1)C)SCC(=O)N1N=C(CC1c1ccc(cc1)C)c1cccs1)COc1ccccc1	3681	13	-4.241	-0.094	-0.335	-0.882	-4.241	-0.955	0	0	-1.005	-43.11	-4.064	0.484	0	-57.956	-47.173
OTV417	O=C(Nc1cccc(c1)Cl)CSc1nnc2n1nc(Cc1ccc(cc1)C)c(=O)[nH]2	479	7	-1.973	-0.066	-0.204	-0.448	-4.241	-1.597	0	0	-0.677	-39.367	-3.614	0.616	-0.073	-52.733	-42.981
F6660-4680	CCOC(=O)c1cn(c(n1)C(=O)N)CC(=O)c1ccc(cc1)F	4956	7	-4.24	-0.184	-0.524	-1.025	-4.24	-0.85	-0.32	0	-1.655	-27.701	-6.026	0.915	-0.04	-41.307	-33.727
OTV613	O=C1COc2c(N1C)cc(cc2)c1nc(sc1C)NC(=O)c1ccccc1Br	698	4	-4.24	-0.151	-0.46	-0.979	-4.24	-1.399	-0.32	0	-0.611	-32.833	-4.082	0.383	-0.039	-44.286	-36.915
PUBT5291	CN1CCN(CC1)Cc1ccc(cc1)C(=O)Nc1ccc(c(c1)Nc1nccc(n1)c1cccnc1)C	2777	8	-4.033	-0.109	-0.363	-0.875	-4.239	-2.148	0	0	-0.087	-39.596	-4.528	0.666	-0.012	-54.709	-44.124
F0532-0043	c1ccc(cc1)c1cn(c2c1c(ncn2)NCc1cccnc1)c1ccccc1	3701	5	-2.294	-0.079	-0.243	-0.525	-4.239	-1.626	0	0	-1.225	-33.909	-2.372	0.68	-0.016	-44.337	-36.282
F6469-1324	O=C(Nc1ccccc1c1csc(n1)c1ccccc1F)CCn1ccc(=O)[nH]c1=O	3875	7	-4.238	-0.137	-0.429	-0.956	-4.239	-0.812	-0.471	0	-0.573	-32.787	-9.038	0.628	-0.016	-50.459	-41.824
	O=C(NC(C(=O)O)(C)C)Cc1c(C)nn(c1C)C(F)F	5726	7	-4.239	-0.212	-0.575	-1.061	-4.239	-0.768	0	0	-1.953	-20.263	-10.376	1.088	-0.037	-37.895	-30.64
EN443	NC(=O)CCC(C(=O)O)NS(=O)(=O)c1ccccc1C(F)(F)F	1673	8	-4.238	-0.184	-0.524	-1.025	-4.238	-0.854	-0.304	0	-1.759	-23.193	-6.179	0.765	0	-32.501	-29.371
EN897	Cc1ccc2c(c1)nc([nH]2)SCC(=O)N(c1ccccc1C(=O)NCc1ccco1)C	2152	9	-3.752	-0.121	-0.38	-0.846	-4.238	-1.784	-0.16	0	-0.696	-32.706	-4.43	0.844	-0.142	-46.116	-37.136
PUBT73115	OC[C@@H]1O[C@@H]([C@@H]([C@H]1O)F)n1cc(C)c(=O)[nH]c1=O	2921	4	-4.237	-0.235	-0.617	-1.089	-4.238	-0.452	-0.32	0	-1.73	-20.342	-7.973	0.523	-0.046	-32.305	-28.315
F3366-5164	CCCC(c1nc2c(n1CCOc1ccccc1Cl)cccc2)O	3628	8	-2.634	-0.11	-0.317	-0.63	-4.238	-2.016	0	0	-1.067	-28.235	-3.24	0.794	-0.052	-38.474	-31.475
F6520-0216	O=C(N1CCNC1=O)NCCc1ccc(s1)c1cccs1	4942	6	-4.238	-0.202	-0.557	-1.048	-4.238	-1.325	-0.32	0	-1.598	-30.057	-2.431	0.904	-0.032	-37.948	-32.488
PUBT60606	COC(=O)[C@H](c1ccccc1Cl)N1CCc2c(C1)ccs2	2650	4	-2.288	-0.109	-0.301	-0.566	-4.237	-1.509	0	0	-1.294	-27.126	-4.098	0.538	-0.001	-40.157	-31.224
F1884-0736	CCOC(=O)c1nn(c2cccc(c2)Cl)c(=O)c2c1csc2NC(=O)c1ccc(cc1)S(=O)(=O)N1CCOCC1	3232	9	-4.237	-0.106	-0.362	-0.904	-4.237	-2.283	0	0	-0.169	-39.859	-0.795	0.343	-0.016	-49.667	-40.654
F3277-0770	O=C(Nc1ccccc1F)CSc1nc2sc(cc2c(=O)n1C)C	3877	5	-4.237	-0.177	-0.509	-1.014	-4.237	-1.573	0	0	-1.369	-33.013	-1.457	0.582	-0.008	-40.503	-34.47
F1590-0089	Clc1ccc2c(c1)c(nc(n2)N1N=C(CC1c1ccccc1)c1ccc(cc1)NS(=O)(=O)C)c1ccccc1	4826	6	-4.229	-0.108	-0.368	-0.907	-4.237	-1.485	-0.32	0	-0.31	-38.714	-2.841	0.265	-0.024	-51.18	-41.555
F0612-0034	O=C(Nc1ccc(cc1F)F)CSc1nc2CC(Sc2c(=O)n1C)C	4759	5	-4.237	-0.169	-0.496	-1.004	-4.237	-1.299	-0.127	0	-1.314	-32.978	-2.514	0.529	0	-42.842	-35.492
OTV514	O=C1NC(=O)C2C1Sc1n(Cc3ccccc3)c(=O)sc1C2c1c[nH]c2c1cccc2	576	3	-2.955	-0.095	-0.299	-0.666	-4.237	-1.348	-0.32	0	-0.694	-26.332	-5.599	0.3	-0.019	-40.2	-31.931
	O=C(Cn1cccc(c1=O)C(F)(F)F)NC1CCN(CC1)C(=O)C	5136	6	-4.236	-0.177	-0.509	-1.014	-4.236	-1.097	0	0	-1.887	-27.997	-3.266	0.637	0	-38.352	-31.264
F6761-7444	Cc1nnsc1C(=O)N1CCC2C1CN(C2)c1ccc(cn1)C(F)(F)F	4969	4	-4.235	-0.163	-0.483	-0.995	-4.235	-1.215	0	0	-1.31	-30.476	-3.853	0.397	-0.004	-41.97	-34.329
OTV737	O=c1[nH]c2c3c1cccc3c(cc2)S(=O)(=O)Nc1ccc(cc1)N1CCOCC1	843	4	-4.219	-0.145	-0.447	-0.966	-4.235	-1.223	-0.3	0	-0.945	-31.603	-4.379	0.47	0	-43.345	-35.983
F6440-4272	O=C(Cc1ccc(cc1)F)NCc1nn(c(c1)C1CC1)C1CCCC1	4170	7	-4.232	-0.169	-0.495	-1.003	-4.234	-1.878	-0.246	0	-1.225	-28.616	-2.794	0.975	-0.011	-38.849	-31.41
F2744-1190	Fc1cccc(c1)NC(=O)c1ccc(=O)n(c1)Cc1cccc(c1)C(F)(F)F	3646	6	-4.233	-0.151	-0.459	-0.977	-4.233	-1.319	0	0	-1.515	-29.11	-3.837	0.64	-0.009	-40.772	-32.947
OTV58	Fc1ccc(cc1)NC(=O)c1nnn(c1C)c1ccc2c(c1)c(on2)c1ccccc1	78	5	-4.233	-0.137	-0.429	-0.955	-4.233	-1.847	0	0	-0.625	-31.795	-4.862	0.577	-0.019	-45.601	-36.658
EN1081	O=C(Cc1c(F)c(F)c(c(c1F)F)F)Nc1cccc(c1)C(=O)NC1CC1	2367	7	-4.232	-0.157	-0.47	-0.985	-4.232	-1.919	0	0	-1.362	-32.54	-0.594	0.79	-0.025	-40.609	-33.134
PUBT12714644	N#CCCS(=O)(=O)C	2907	3	-4.232	-0.529	-1.058	-1.374	-4.232	-0.81	0	0	-2.903	-14.747	-3.583	0.789	-0.034	-22.32	-18.331
F6451-1125	COC(c1cccc(c1)F)CNC(=O)c1cccc(c1)N(C)C	4464	7	-4.231	-0.184	-0.523	-1.023	-4.232	-1.597	0	0	-1.401	-26.082	-4.433	0.744	-0.008	-37.71	-30.515
	COCCn1nc(ccc1=O)C(=O)NC1CCN(CC1)C(=O)C	5149	7	-4.232	-0.184	-0.523	-1.023	-4.232	-0.884	-0.583	0	-1.479	-23.146	-6.851	0.9	-0.001	-34.896	-29.997
OTV642	Cc1onc(c1)NC(=O)[C@@H](NC(=O)c1c(F)cccc1Cl)Cc1ccccc1	723	8	-4.232	-0.151	-0.459	-0.977	-4.232	-1.787	0	0	-1.093	-34.99	-2.21	0.729	0	-43.988	-37.2
EN766	Fc1ccc(c(c1)F)C1(CCC1)C(=O)NC1CCN(C1)C(=O)N	2030	5	-4.231	-0.184	-0.523	-1.023	-4.231	-1.113	-0.303	0	-1.686	-31.532	-1.679	0.716	-0.017	-40.686	-33.212
F1259-0028	c1ccc(cc1)n1c(nnc1SCCc1ccccc1)Cc1nnc(n1c1ccccc1)SCCc1ccccc1	3195	12	-4.231	-0.103	-0.356	-0.898	-4.231	-2.021	0	0	-0.17	-40.734	-3.077	0.537	-0.08	-51.794	-43.811
F0532-0021	C1CCC(CC1)Nc1ncnc2c1c(cn2c1ccccc1)c1ccccc1	4890	4	-4.216	-0.151	-0.457	-0.973	-4.231	-1.953	0	0	-1.102	-32.05	-0.784	0.565	-0.021	-42	-32.834
	CCN1CCOC(C1)CNCC(Cn1cnc2c1cc(C)c(c2)C)O	5441	8	-4.231	-0.169	-0.495	-1.003	-4.231	-1.247	-0.21	0	-1.277	-26.428	-7.51	0.95	0	-41.4	-33.938
EN57	O=C(C1COCC(=O)N1Cc1ccccc1)NCCCn1cccn1	1202	8	-4.231	-0.169	-0.495	-1.003	-4.231	-1.381	-0.12	0	-1.456	-29.72	-5.914	1.132	-0.033	-43.209	-35.634
OTV989	CC(c1nc2c([nH]1)ccc(c2)NC(=O)c1cn(C(C)C)c(=O)c2c1cccc2)C	1099	5	-2.21	-0.076	-0.234	-0.506	-4.23	-1.526	0	0	-0.912	-31.687	-3.954	0.386	0	-44.954	-35.641
F3407-0164	Cc1ccc2c(n1)ncc(c2Nc1ccc(c(c1)F)F)c1onc(n1)C1CC1	4779	4	-4.229	-0.151	-0.459	-0.976	-4.229	-1.802	0	0	-0.943	-32.15	-2.35	0.539	-0.062	-40.756	-34.5
	OC1CCC(CC1)NC(=O)Nc1c[nH]nc1	5343	5	-4.229	-0.264	-0.666	-1.121	-4.229	-0.696	-0.399	0	-1.88	-21.107	-7.97	1.011	-0.014	-36.461	-29.077
PUBT121304016	CCC(COC(=O)[C@@H](N[P@@](=O)(Oc1ccccc1)OC[C@H]1O[C@@]([C@@H]([C@@H]1O)O)(C#N)c1ccc2n1ncnc2N)C)CC	2845	17	-4.228	-0.101	-0.35	-0.892	-4.228	-0.924	-0.042	0	-0.223	-30.923	-13.053	0.518	-0.052	-48.492	-43.977
OTV280	N#Cc1cc2c(=O)n3cc(C)ccc3nc2n(c1=O)c1cc(Cl)ccc1OC	340	3	-4.228	-0.151	-0.459	-0.976	-4.228	-1.707	0	0	-1.024	-29.311	-1.055	0.127	0	-37.925	-30.365
OTV366	O=C(c1cc(nc2c1cccc2)c1cccnc1)Nc1nc2c(s1)cccc2	429	4	-2.095	-0.075	-0.227	-0.484	-4.228	-1.806	-0.104	0	-0.836	-25.623	-4.875	0.531	0	-38.228	-30.498
EN251	COc1ccc(cc1NC(=O)CSc1ccccn1)NC(=O)C	1465	8	-4.228	-0.184	-0.523	-1.022	-4.228	-1.471	-0.005	0	-1.618	-27.636	-4.065	0.857	0	-40.418	-31.701
	N#CCc1ccc(cc1)OCC(Cn1c(C)nc2c1cccc2)O	5105	8	-4.227	-0.176	-0.508	-1.012	-4.227	-1.278	-0.32	0	-1.239	-28.34	-7.02	1.086	-0.005	-41.98	-35.36
EN139	CN1C[C@H]([C@@H](C1)c1cncn1C)NC(=O)Cc1ccncc1C	1316	5	-2.363	-0.103	-0.292	-0.571	-4.226	-1.472	0	0	-1.916	-26.759	-2.933	0.94	0	-37.902	-29.692
PUBT5280343	Oc1cc(O)c2c(c1)oc(c(c2=O)O)c1ccc(c(c1)O)O	2523	5	-2.359	-0.107	-0.3	-0.577	-4.225	-1.2	-0.109	0	-1.355	-22.075	-4.395	0.203	0	-34.11	-26.471
PUBT451668	OC[C@H]1O[C@H](C[C@@H]1O)n1cnc(nc1=O)N	2742	4	-3.717	-0.232	-0.585	-0.985	-4.225	-0.384	0	0	-2.229	-21.081	-8.084	0.654	0	-32.362	-29.164
F0648-0022	O=C(Nc1ccccc1)CSc1nnc(n1c1ccccc1)Cc1cc(=O)[nH]c(=O)[nH]1	3402	8	-2.367	-0.076	-0.24	-0.534	-4.225	-0.942	-0.454	0	-0.982	-34.277	-5.684	0.742	-0.023	-48.121	-39.961
F2746-0125	OCCn1ncc2c1ncn(c2=O)CC(=O)Nc1cc(ccc1Cl)C(F)(F)F	4032	8	-4.225	-0.151	-0.458	-0.975	-4.225	-1.549	0	0	-1.306	-28.918	-4.007	0.686	-0.008	-39.302	-32.925
	CCCNC(=O)Cn1c(=O)c(C#N)cn(c1=O)C1CC1	5061	7	-4.225	-0.211	-0.573	-1.057	-4.225	-1.28	0	0	-2.483	-28.316	-1.496	1.178	0	-36.882	-29.813
	C1COC(CN1)c1nocn1.Cl	5955	1	-4.225	-0.384	-0.854	-1.243	-4.225	-0.859	0	0	-2.68	-21.101	-1.667	0.619	0	-28.441	-22.767
F2711-1109	O=C1NC2=C(C(N1)c1cccs1)C(=O)N(C2)Cc1cccs1	4629	3	-4.224	-0.192	-0.538	-1.032	-4.224	-0.731	-0.385	0	-1.303	-26.627	-6.423	0.514	-0.025	-41.33	-33.05
	O=C(Cc1ccncc1)NC1CCC(CC1)C(=O)O	5554	6	-4.224	-0.222	-0.593	-1.071	-4.224	-0.632	-0.288	0	-1.984	-21.548	-8.449	1.031	-0.007	-36.742	-29.998
F0721-0580	O=C(N1CCc2c1cccc2)CSc1nnc(n1c1ccccc1)CNC(=O)c1cccc2c1cccc2	3266	9	-4.223	-0.111	-0.374	-0.911	-4.223	-1.599	0	0	-0.532	-43.674	-2.882	0.533	-0.009	-55.765	-46.556
F2334-0187	Fc1ccc(cc1)N1CCn2c1nn(Cc1ccccc1)c(=O)c2=O	4596	3	-4.223	-0.169	-0.494	-1.001	-4.223	-2.027	0	0	-1.357	-26.796	0.04	0.496	-0.001	-33.847	-26.756
	CC1CN(CC(O1)(C)C)c1cn[nH]c(=O)c1Cl	5442	1	-4.223	-0.248	-0.639	-1.102	-4.223	-0.775	-0.299	0	-1.652	-25.794	-2.98	0.266	-0.027	-35.797	-28.774
F3406-5551	O=c1ccc(nn1CCc1onc(n1)c1cccc(c1)C(F)(F)F)c1ccc2c(c1)OCO2	4624	6	-4.222	-0.128	-0.41	-0.939	-4.222	-1.405	0	0	-1.362	-32.364	-1.858	0.482	-0.041	-41.19	-34.222
EN141	OC1CN(CC21CC2)c1ncnc(c1)N1CCSCC1	1324	3	-3.275	-0.164	-0.445	-0.82	-4.222	-1.122	-0.223	0	-1.59	-25.284	-2.953	0.427	-0.006	-35.485	-28.237
F3406-5315	COc1ccc(cc1)CNC(=O)Cn1nc2n(c1=O)ccnc2SC1CCCCC1	3692	8	-4.221	-0.141	-0.437	-0.959	-4.221	-1.595	-0.269	0	-0.772	-28.699	-6.07	0.76	0	-40.511	-34.769
F6241-0247	O=C(C1COCC(=O)N1Cc1ccccc1)Nc1cc(ccc1Cl)C(F)(F)F	3902	6	-4.221	-0.151	-0.458	-0.974	-4.221	-0.722	-0.571	0	-1.052	-27.881	-6.875	0.579	-0.03	-41.276	-34.756
OTV534	Fc1ccc(cc1)C(=O)C1=C(O)C(=O)N(C1c1ccc(cc1)C(C)(C)C)c1nccs1	595	5	-4.211	-0.136	-0.427	-0.95	-4.221	-2.208	-0.108	0	-1.105	-25.072	0.22	0.42	0	-30.479	-24.852
F6245-5077	COCCn1nc(n(c1=O)C1CC1)C1CCCN(C1)C(=O)Cn1cnc2c1cccc2	3535	8	-2.514	-0.081	-0.255	-0.567	-4.22	-1.18	-0.073	0	-1.524	-33.875	-2.443	0.767	-0.15	-46.732	-36.318
F6760-1951	Fc1ccc(cc1)c1scc(n1)CCNC(=O)c1ccc2n(n1)ccn2	4957	6	-4.22	-0.162	-0.481	-0.991	-4.22	-1.094	0	0	-1.602	-31.55	-4.39	0.713	-0.001	-43.579	-35.941
EN275	CN(C(C(=O)Nc1ccc2c(c1)[nH]c(=O)[nH]2)C)Cc1cccc(c1)Cl	1494	6	-4.182	-0.167	-0.489	-0.991	-4.22	-1.434	-0.32	0	-1.15	-29.642	-2.777	0.595	-0.012	-40.229	-32.419
	O=C(NC1CCCC1)NCCc1cccnc1	5072	6	-4.219	-0.248	-0.638	-1.101	-4.219	-1.266	-0.335	0	-1.847	-23.355	-5.672	1.26	-0.012	-35.753	-29.027
OTV502	Clc1cccc(c1)n1cnc2c(c1=O)ccc(c2)C(=O)N1CCCCC1	561	3	-4.219	-0.162	-0.481	-0.991	-4.219	-1.593	0	0	-1.024	-34.609	-1.732	0.427	-0.04	-45.181	-36.341
EN872	Oc1nc2ccccc2c(c1)C(=O)Nc1ccncc1C(=O)C	2122	4	-4.218	-0.183	-0.522	-1.02	-4.218	-1.599	0	0	-1.391	-28.815	-2.503	0.587	0	-36.795	-31.318
F3366-5588	COc1ccc(cc1)OCC(Cn1c(nc2c1cccc2)C1CC(=O)N(C1)c1cccc(c1)F)O	3457	9	-3.113	-0.089	-0.291	-0.683	-4.217	-1.561	0	0	-0.613	-34.956	-6.054	0.624	-0.011	-50.992	-41.01
F0653-0796	O=C(Nc1ccc(cc1)F)CSc1nnc(n1c1ccc(cc1)F)c1c[nH]c2c1cccc2	4011	7	-4.216	-0.128	-0.41	-0.938	-4.216	-2.17	0	0	-0.458	-40.878	-0.563	0.567	-0.027	-49.664	-41.44
F2258-0594	OCc1cnc(n1CC(=O)NC1CCCC1)SCc1cccc(c1)C(F)(F)F	4454	10	-4.078	-0.146	-0.442	-0.941	-4.216	-2.041	-0.134	0	-1.044	-30.368	-1.893	0.808	-0.003	-38.879	-32.261
EN319	O=C(CN(C(=O)CSc1nnc([nH]1)CC1CCCC1)C)Nc1ccc(c(c1)C(F)(F)F)Cl	1548	11	-4.215	-0.132	-0.418	-0.944	-4.215	-1.897	-0.056	0	-1.033	-37.801	-1.162	0.848	-0.012	-47.48	-38.963
	N#Cc1cnc(nc1N)SCC1CCCCO1	5058	4	-4.215	-0.248	-0.638	-1.1	-4.215	-0.744	-0.385	0	-2.167	-20.908	-4.745	0.838	0	-31.326	-25.653
	CC1CC1CNC(=O)Cn1ccc(=O)[nH]c1=O	5099	5	-4.215	-0.248	-0.637	-1.1	-4.215	-0.411	-0.706	0	-2.135	-21.119	-7.242	1.225	-0.044	-34.024	-28.361
EN226	O[C@@H]1CC(C[C@H]1NCc1c[nH]nc1c1ccc(o1)Cl)Cn1cccn1	1433	7	-2.5	-0.1	-0.292	-0.593	-4.214	-1.553	-0.32	0	-1.049	-30.766	-4.065	0.88	-0.024	-42.611	-34.832
EN667	O=C(c1ccccc1S(=O)(=O)C)Nc1cccc(c1)c1[nH]ncc1	1924	5	-4.213	-0.176	-0.506	-1.008	-4.213	-1.667	-0.32	0	-1.155	-26.373	-2.689	0.65	0	-35.086	-29.062
	O=CNCc1nc2c(n1CCOc1ccc(cc1)C)cccc2	5689	7	-4.213	-0.183	-0.521	-1.019	-4.213	-1.202	-0.32	0	-1.789	-27.993	-4.415	1.161	0	-36.939	-32.408
PUBT152946	COc1c(N2C[C@@H]3[C@H](C2)CCCN3)c(F)cc2c1n(cc(c2=O)C(=O)O)C1CC1	2668	5	-3.096	-0.107	-0.328	-0.709	-4.212	-0.6	-0.085	0	-1.028	-26.407	-10.14	0.363	-0.021	-46.007	-36.547
F5072-6104	O=C(Nc1ccccc1)Nc1cccc(c1)c1ccc(=O)n(n1)C	4282	5	-4.212	-0.176	-0.506	-1.008	-4.212	-1.197	-0.339	0	-1.383	-29.95	-3.185	0.728	-0.046	-40.294	-33.135
F0532-0898	FC(c1cccc(c1)n1cc(c2c1ncnc2NCC1CCCO1)c1ccccc1)(F)F	3319	6	-4.206	-0.131	-0.417	-0.942	-4.211	-1.609	0	0	-0.909	-29.31	-4.834	0.517	-0.019	-43.511	-34.144
F2508-1116	COc1ccc(cc1)C(=O)Nc1cccc(c1)c1ccc2n(n1)c(nn2)c1cccnc1	3502	6	-4.21	-0.132	-0.418	-0.943	-4.211	-1.965	0	0	-0.667	-34.614	-2.609	0.555	-0.011	-43.943	-37.223
EN140	CN1CCC[C@H]([C@@H]1c1cncn1C)CNCc1ccc2c(c1)[nH]nc2	1321	5	-2.412	-0.096	-0.282	-0.572	-4.211	-1.467	0	0	-1.253	-23.757	-6.4	0.657	0	-37.67	-30.156
EN1152	NC(=O)N1CCCN(CC1)C(=O)C1CCCc2c1ccs2	2440	3	-4.21	-0.2	-0.553	-1.041	-4.21	-1.132	0	0	-1.496	-30.389	-2.978	0.391	-0.007	-41.201	-33.368
PUBT135564639	OC[C@H]1O[C@H]([C@H]([C@@H]1O)[18F])n1cnc2c1nc(N)[nH]c2=O	3052	4	-4.21	-0.21	-0.571	-1.054	-4.21	-0.327	0	0	-1.861	-22.184	-8.901	0.446	-0.023	-38.138	-31.084
	O=C(Nc1cccnc1)NCCN1C(=O)CNC1=O	5486	6	-4.21	-0.222	-0.591	-1.067	-4.21	-0.653	-0.32	0	-1.828	-24.263	-7.962	1.025	-0.026	-37.869	-32.225
PUBT3672	CC(Cc1ccc(cc1)[C@H](C(=O)O)C)C	2557	4	-4.208	-0.281	-0.692	-1.135	-4.209	-1.637	-0.02	0	-2.46	-15.029	-0.82	0.782	0	-19.686	-15.849
PUBT24821094	C=CC(=O)N1CCC[C@H](C1)n1nc(c2c1ncnc2N)c1ccc(cc1)Oc1ccccc1	2814	6	-4.209	-0.128	-0.409	-0.936	-4.209	-1.572	-0.32	0	-0.566	-33.2	-4.367	0.617	-0.054	-46.039	-37.566
	O=C(Cn1ccc(=O)c(c1)[N+](=O)[O-])NCC1C2CC3CC1CC(C2)C3	5777	6	-4.209	-0.168	-0.492	-0.998	-4.209	-0.933	-0.257	0	-1.476	-28.573	-5.013	0.637	0	-41.737	-33.586
EN523	O=C(Nc1cc(nn1c1ccc(cc1)F)C)CSc1nnc2n1cccc2	1757	6	-4.208	-0.156	-0.468	-0.98	-4.208	-1.352	0	0	-1.013	-33.813	-5.144	0.664	-0.045	-46.963	-38.958
	N#Cc1c(C)cc(n(c1=O)CC1CCCO1)O	6013	4	-4.208	-0.248	-0.636	-1.098	-4.208	-1.737	0	0	-2.063	-21.718	0.35	0.626	0	-25.811	-21.368
	CCc1scc(n1)CC(=O)NC1CCC(C1)C(=O)O	5960	7	-4.208	-0.221	-0.591	-1.067	-4.208	-1.275	-0.32	0	-1.527	-24.304	-6.449	1.135	-0.038	-35.711	-30.753
PUBT5002	OCCOCCN1CCN(CC1)C1=Nc2ccccc2Sc2c1cccc2	2578	7	-4.118	-0.153	-0.458	-0.958	-4.207	-1.389	-0.31	0	-0.799	-20.617	-9.715	0.789	-0.009	-39.703	-30.332
PUBT66714983	Nc1nnc(o1)CN[C@@H]1C[C@H]1c1ccc(cc1)OCc1ccccc1	3005	7	-4.033	-0.161	-0.472	-0.956	-4.206	-0.861	-0.266	0	-1.109	-28.689	-11.171	1.162	-0.021	-49.744	-39.86
F5882-6328	O=C(c1cccc(c1)n1ccc2c1cccc2)NCCCn1ncccc1=O	3530	7	-4.206	-0.15	-0.456	-0.971	-4.206	-1.798	-0.047	0	-0.965	-35.081	-3.161	0.836	-0.004	-46.459	-38.242
	N#CC1(CCCCC1)NC(=O)Cn1ncc(c(c1=O)Cl)Cl	6095	5	-4.206	-0.2	-0.553	-1.04	-4.206	-1.878	0	0	-1.669	-19.827	-1.253	0.52	0	-24.808	-21.08
PUBT9926791	N#CCC(=O)N1CC[C@H]([C@H](C1)N(c1ncnc2c1cc[nH]2)C)C	2751	5	-2.944	-0.128	-0.364	-0.712	-4.205	-0.522	-0.32	0	-1.74	-23.265	-7.884	0.757	-0.033	-38.484	-31.148
F2258-0603	OCc1cnc(n1CC(=O)NC1CCCC1)SCC(=O)Nc1ccc(cc1)Cl	4909	11	-4.174	-0.149	-0.453	-0.964	-4.205	-1.753	-0.258	0	-0.612	-34.178	-4.888	0.886	-0.025	-47.874	-39.066
EN673	O=C(COC(=O)CN1C(=O)c2c(C1=O)cccc2)NCC(=O)Nc1ccc(c(c1F)F)F	1931	10	-4.204	-0.131	-0.417	-0.941	-4.204	-1.55	-0.283	0	-0.989	-35.78	-2.247	0.794	-0.05	-46.388	-38.027
PUBT4192	Clc1ccc2c(c1)C(=NCc1n2c(C)nc1)c1ccccc1F	2684	1	-3.49	-0.152	-0.432	-0.844	-4.204	-1.359	0	0	-1.401	-27.163	-1.602	0.176	-0.021	-36.809	-28.765
F0325-0146	Cc1ccc(cc1)S(=O)(=O)Nc1ccccc1C(=O)Nc1ccc(cc1)Cc1ccc(cc1)NC(=O)c1ccccc1NS(=O)(=O)c1ccc(cc1)C	3170	14	-2.193	-0.041	-0.155	-0.441	-4.204	-1.698	0	0	-0.302	-39.965	-3.754	0.358	0	-53.787	-43.719
	Cn1c(=O)n(C)c2c(c1=O)n(cn2)CC(C(F)(F)F)O	5982	4	-4.204	-0.21	-0.571	-1.052	-4.204	-0.314	-0.32	0	-2.134	-23.331	-4.278	0.428	-0.055	-33.84	-27.609
OTV771	CC(=O)Nc1ccc(cc1)NC(=O)c1ccc2c(c1)CC(OC2=O)c1ccccc1	888	6	-4.204	-0.14	-0.435	-0.955	-4.204	-1.655	0	0	-0.779	-31.924	-5.211	0.611	-0.003	-44.533	-37.134
EN587	N#Cc1cccc(c1)NC(=O)N1CCCC(C1)C(F)(F)F	1831	5	-4.203	-0.2	-0.552	-1.039	-4.203	-0.88	-0.198	0	-1.909	-25.294	-3.646	0.622	-0.027	-36.022	-28.94
F0659-0502	CCOC(=O)CNC(=O)CSc1nnc(n1c1ccc(cc1)F)Cc1cccn1C	4046	11	-4.203	-0.14	-0.435	-0.955	-4.203	-1.057	-0.557	0	-0.793	-33.704	-7.688	1.068	-0.027	-50.543	-41.392
EN552	COc1ccc(cc1)C(c1nccn1C)NC(=O)C1=NN(C(=O)CC1)C1CCS(=O)(=O)C1	1788	7	-3.855	-0.12	-0.382	-0.863	-4.202	-2.433	0	0	-0.692	-30.685	-0.747	0.569	0	-35.994	-31.433
OTV862	Oc1cccc(c1)C1N(Cc2ccncc2)C(=O)c2c1c(=O)c1c(o2)cccc1	979	4	-4.196	-0.145	-0.444	-0.961	-4.202	-1.298	-0.263	0	-0.961	-26.469	-5.006	0.395	0	-39.141	-31.476
F3411-0868	CCn1c(SCC(=O)Nc2ccccc2)nc2c(c1=O)scc2	3946	6	-4.201	-0.183	-0.519	-1.016	-4.201	-1.487	-0.005	0	-1.116	-30.244	-4.323	0.637	-0.07	-42.795	-34.567
	OCCn1nc(c2c1nc(C)cc2C(=O)O)C	5263	5	-4.2	-0.247	-0.635	-1.096	-4.2	-0.96	-0.011	0	-2.103	-22.88	-6.069	0.932	-0.003	-33.111	-28.948
	CCCS(=O)(=O)NCC(c1ccccn1)O	5772	7	-4.2	-0.262	-0.661	-1.113	-4.2	-1.318	-0.356	0	-1.75	-15.808	-7.669	1.165	0	-27.205	-23.478
EN1037	O=c1cc(CSc2nnc(n2c2ccccc2F)c2cccnc2)nc2n1ccs2	2312	5	-4.199	-0.14	-0.435	-0.954	-4.199	-2.018	0	0	-0.682	-34.957	-1.705	0.523	-0.02	-44.264	-36.661
F3394-0021	COc1ccc(cc1)c1c2C(=O)CC(Cc2nc2c1c(N)c(s2)C(=O)Nc1cccc(c1)c1nc2c(s1)cccc2)(C)C	3347	6	-4.199	-0.098	-0.342	-0.882	-4.199	-1.825	-0.04	0	0	-38.222	-3.823	0.167	-0.017	-48.629	-42.045
	N#Cc1c(C)c(C)nn(c1=O)CC(CN1CCc2c(C1)cccc2)O	5709	6	-4.198	-0.168	-0.491	-0.995	-4.198	-1.268	-0.249	0	-1.245	-26.463	-4.05	0.495	0	-37.333	-30.512
PUBR957599	S=C(NCc1cccnc1)SCc1cn2c(n1)cccc2C	2506	6	-3.49	-0.159	-0.444	-0.853	-4.197	-1.309	0	0	-1.394	-26.507	-6.717	0.866	-0.026	-41.662	-33.224
	Oc1nc(SCC2CCCO2)nc(c1)C(F)(F)F	5488	5	-4.196	-0.233	-0.611	-1.079	-4.196	-2.043	0	0	-1.772	-22.589	0.389	0.69	0	-27.203	-22.2
	CCC1(CNC(=O)Nc2ccncc2F)CC1	5523	6	-4.196	-0.247	-0.635	-1.095	-4.196	-0.78	-0.551	0	-1.791	-18.242	-8.62	1.225	-0.093	-31.601	-26.861
PUBT46861623	O=C(c1cc(c(n(c1=O)c1cccc(c1)C(F)(F)F)C)c1ccnn1C)NCc1ccc(cn1)S(=O)(=O)C	2948	8	-4.195	-0.11	-0.371	-0.905	-4.195	-1.099	0	0	-0.977	-36.751	-4.538	0.417	-0.018	-49.87	-41.289
F6469-2176	O=C(c1cocc1)Nc1ccccc1c1cn2c(n1)c(C)ccc2	3638	4	-4.026	-0.168	-0.484	-0.964	-4.195	-1.573	-0.196	0	-1.415	-25.988	-2.968	0.74	-0.005	-35.881	-28.955
F0914-1493	Oc1ccccc1c1nn2c(n1)c1c(nc2)oc(c1c1ccccc1)c1ccccc1	3568	4	-4.189	-0.135	-0.424	-0.945	-4.195	-1.494	-0.32	0	-0.701	-24.734	-5.336	0.36	-0.003	-35.954	-30.07
F3174-0342	Cc1cc(Nc2cccc(c2)C(=O)O)c2c(n1)cc(cc2)C(F)(F)F.Cl	3932	4	-3.532	-0.141	-0.413	-0.837	-4.195	-0.684	-0.103	0	-1.41	-22.792	-7.829	0.317	-0.001	-36.364	-30.622
OTV419	c1ccc(cc1)c1n[nH]c(c1c1nc2c([nH]1)cccc2)c1cccnc1	481	3	-4.194	-0.161	-0.478	-0.985	-4.194	-1.137	-0.248	0	-1.154	-27.159	-5.219	0.498	-0.012	-38.488	-32.378
	CN1N=C(CCC1=O)C(=O)NCCc1csc(n1)C	5171	5	-4.193	-0.221	-0.589	-1.063	-4.193	-0.964	-0.213	0	-2.157	-26.827	-4.443	1.149	0	-38.981	-31.271
OTV691	CCOC(=O)c1ccc(cc1)NC(=O)C1=C(C)Nc2n(C1c1ccc(cc1)O)nc(n2)c1ccccc1	777	8	-4.191	-0.113	-0.377	-0.909	-4.193	-1.781	-0.32	0	-0.398	-35.163	-2.862	0.5	-0.008	-43.119	-38.025
EN4	CC(c1cccnc1)NC(=O)C1OCCN(C1)Cc1ccccc1	1123	6	-3.388	-0.141	-0.407	-0.811	-4.193	-1.389	-0.297	0	-1.198	-28.752	-4.876	0.88	-0.019	-41.323	-33.629
OTV741	O=C(Nc1cccc(c1C)Cl)COc1cc(O)c2c(c1)oc(cc2=O)c1ccccc1	847	7	-4.189	-0.135	-0.425	-0.945	-4.193	-1.365	0	0	-0.618	-34.894	-7.296	0.629	0	-51.988	-42.19
OTV776	Cc1c2OCN(Cc2cc2c1oc(=O)c1c2cccc1)Cc1ccccc1	894	2	-2.741	-0.102	-0.305	-0.638	-4.193	-1.354	0	0	-0.966	-27.424	-5.338	0.298	0	-40.91	-32.762
PUBT135564749	OCCOc1c(C)cc(cc1C)c1nc2cc(OC)cc(c2c(=O)[nH]1)OC	2922	7	-4.159	-0.154	-0.462	-0.968	-4.192	-1.375	-0.278	0	-0.884	-28.47	-5.069	0.562	-0.035	-39.63	-33.539
F2334-0158	COc1cc(ccc1OC)NC(=O)Cn1nc2N(CCn2c(=O)c1=O)c1ccc(cc1)F	3973	7	-4.192	-0.131	-0.416	-0.939	-4.192	-1.323	-0.32	0	-0.813	-29.243	-4.987	0.513	-0.038	-40.971	-34.23
	CC1CCC(CC1)NC(=O)Cc1csc(n1)C	5391	4	-4.192	-0.247	-0.634	-1.094	-4.192	-1.963	0	0	-1.785	-27.054	-1.29	1.102	0	-35.404	-28.343
OTV704	N#CC1=C(N)OC2=C(C1c1ccc(o1)c1cccc(c1)C(F)(F)F)C(=O)CC(C2)(C)C	791	4	-4.192	-0.135	-0.425	-0.945	-4.192	-2.041	-0.009	0	-0.755	-27.531	-1.438	0.216	-0.012	-35.181	-28.97
EN774	COCCCC(=O)N1CC(=O)Nc2c1ccc(c2)Br	2039	5	-4.191	-0.221	-0.589	-1.062	-4.191	-1.27	0	0	-1.842	-27.844	-1.419	0.526	0	-35.512	-29.263
EN934	O=C(CN(S(=O)(=O)c1ccc(s1)Br)CC(=O)Nc1ccc2c(c1)OCO2)Nc1ccc2c(c1)OCO2	2191	10	-4.191	-0.116	-0.384	-0.914	-4.191	-1.148	-0.32	0	-0.304	-33.999	-6.629	0.299	-0.024	-42.771	-40.628
PUBT58557659	CC[C@@H]1CN(C[C@@H]1c1cnc2n1c1cc[nH]c1nc2)C(=O)NCC(F)(F)F	2864	6	-4.191	-0.155	-0.466	-0.976	-4.191	-1.03	-0.246	0	-1.243	-30.371	-4.524	0.536	-0.01	-42.942	-34.895
OTV629	O=C1Nc2cc(ccc2OC1C)c1nc(sc1C)NC(=O)c1ccccc1C	710	4	-4.191	-0.15	-0.454	-0.967	-4.191	-0.804	-0.527	0	-0.98	-31.234	-5.486	0.505	0	-43.947	-36.72
F2019-0180	COc1ccc2c(c1)sc(n2)N(C(=O)c1ccc(cc1)S(=O)(=O)N1CCCc2c1cccc2)CCCN(C)C.Cl	3524	10	-4.19	-0.107	-0.364	-0.898	-4.19	-1.812	-0.2	0	-0.021	-30.839	-6.337	0.435	-0.1	-44.538	-37.176
OTV144	O=C(N1CCCCC1c1nc2c([nH]1)cccc2)CCc1ccc2c(c1)CCO2	178	5	-2.704	-0.097	-0.293	-0.624	-4.19	-1.689	0	0	-0.955	-29.889	-3.462	0.546	-0.078	-38.588	-33.351
F6548-3901	CCC(C(=O)Nc1cccc(c1)OC)Sc1nc2ccccc2c2=NC(C(=O)n12)CC(=O)NCc1cccs1	4919	12	-4.189	-0.107	-0.364	-0.898	-4.189	-1.887	-0.32	0	-0.187	-38.352	-2.449	0.512	-0.021	-48.103	-40.801
F6574-1657	Fc1ccc(cc1)c1nn(c(c1)C(=O)NCc1nccnc1c1cccs1)C	4361	6	-4.187	-0.15	-0.454	-0.966	-4.187	-1.69	0	0	-0.968	-35.18	-3.515	0.757	0	-46.561	-38.694
F6760-2179	Cc1cncc(n1)C(=O)Nc1cccc(c1)c1nc2n(c1)cccc2C	4963	4	-3.361	-0.129	-0.383	-0.789	-4.187	-1.142	0	0	-1.366	-24.633	-7.249	0.64	0	-39.366	-31.882
OTV260	COc1cc(cc(c1OC)OC)C1NN2C(N1)S/C(=C\c1ccccc1OC)/C2=O	322	6	-4.185	-0.14	-0.433	-0.951	-4.187	-1.422	-0.046	0	-0.794	-33.318	-3.163	0.215	0	-41.53	-36.481
OTV750	COc1ccc(cc1C1N(c2nccs2)C(=O)c2c1c(=O)c1c(o2)ccc(c1)Br)OC	858	4	-4.187	-0.135	-0.424	-0.944	-4.187	-2.27	0	0	-0.445	-34.17	0.481	0.164	0	-39.896	-33.689
	O=C(C(OCC1CCCCO1)C)Nc1cc(c[nH]c1=O)C(F)(F)F	5723	7	-4.186	-0.174	-0.503	-1.002	-4.186	-1.641	-0.436	0	-1.298	-25.933	-1.988	0.784	0	-33.987	-27.921
	N#Cc1ncn(n1)CC(=O)NC(C1CC1)(C#N)C	5439	7	-4.186	-0.233	-0.609	-1.076	-4.186	-0.293	0	0	-3.544	-28.184	-0.701	1.165	0	-36.209	-28.885
OTV727	O=C(c1cc2ccccc2oc1=O)Nc1cccc(c1)c1csc(n1)c1ccccc1	826	5	-4.186	-0.135	-0.424	-0.944	-4.186	-1.964	0	0	-0.515	-32.927	-4.024	0.55	-0.007	-43.743	-36.951
EN200	CCC1(CC1)C(=O)Nc1cc(cc(c1)S(=O)(=O)C)C(=O)O	1398	6	-4.186	-0.199	-0.55	-1.035	-4.186	-1.839	-0.105	0	-1.59	-15.891	-2.897	0.577	0	-22.356	-18.788
EN260	CCn1cnc2c1c(=O)n(CC(=O)OC(C(=O)N)C)c(=O)n2Cc1ccccc1	1479	8	-4.186	-0.144	-0.443	-0.958	-4.186	-0.898	-0.295	0	-1.629	-29.785	-4.081	0.737	0	-41.475	-33.865
EN460	COc1ccc(cc1)C1CCCCCN1CC(=O)Nc1ccccc1SCC(=O)N	1687	9	-4.001	-0.133	-0.414	-0.909	-4.182	-1.635	-0.556	0	-0.615	-31.539	-3.45	0.76	-0.042	-42.445	-34.989
EN1069	COc1cccc(c1)C1C(=C(C)Nc2n1nc(n2)c1cc(OC)cc(c1)OC)C(=O)N	2353	6	-1.841	-0.059	-0.187	-0.415	-4.182	-0.577	-0.523	0	-0.88	-30.019	-5.911	0.223	-0.038	-42.231	-35.93
F0648-0066	O=C(NC1CCCCC1)CSc1nnc(n1c1ccccc1)Cc1cc(=O)[nH]c(=O)[nH]1	4133	8	-4.156	-0.134	-0.421	-0.937	-4.182	-1.446	-0.45	0	-1.085	-34.618	-1.269	0.72	0	-43.616	-35.887
	OC(c1ccccc1)Cn1c(nc2c1cccc2)CS(=O)(=O)C	5014	6	-4.182	-0.182	-0.517	-1.011	-4.182	-1.284	0	0	-1.353	-25.866	-6.136	0.689	-0.021	-38.976	-32.002
OTV540	Oc1cccc(c1)NC1=C(Cl)C(=O)N(C1=O)c1ccc(c(c1)Cl)Cl	603	4	-4.177	-0.174	-0.502	-1	-4.182	-1.438	-0.266	0	-0.794	-23.628	-5.982	0.396	-0.002	-34.403	-29.61
EN557	O=C(C(Sc1ncc2n1cccc2)C)Nc1ccc2c(c1)[nH]c(=O)[nH]2	1795	5	-4.16	-0.166	-0.487	-0.986	-4.181	-1.391	-0.173	0	-1.267	-33.301	-0.748	0.459	-0.032	-41.371	-34.049
	O=C(Nc1ccccn1)NCCN(C1CCCCC1)C	5185	7	-4.181	-0.209	-0.567	-1.046	-4.181	-1.147	-0.608	0	-1.525	-25.239	-5.158	1.178	-0.043	-34.222	-30.397
	O=C(C1=COCCO1)Nc1ccncc1	5706	3	-4.181	-0.279	-0.687	-1.128	-4.181	-1.754	0	0	-2.279	-23.576	-0.89	1.164	0	-28.069	-24.466
	Cc1noc(n1)C1CNC1.Cl	5972	1	-4.181	-0.418	-0.901	-1.266	-4.181	-1.275	0	0	-2.387	-17.817	-2.43	0.736	0	-24.898	-20.248
OTV317	Cc1ccc(cc1)c1noc(n1)c1ccccc1NC(=O)C(C)C	382	5	-4.181	-0.174	-0.502	-1.001	-4.181	-1.489	-0.045	0	-1.745	-26.118	-2.138	0.724	0	-34.459	-28.255
OTV256	CCN1C(=O)/C(=C/2\SC3N(C2=O)NC(N3)c2ccc(cc2)F)/c2c1cccc2	320	2	-4.181	-0.149	-0.453	-0.965	-4.181	-1.312	0	0	-1.064	-30.625	-2.46	0.124	-0.029	-40.839	-33.085
OTV675	Brc1cccc(c1)C1C(=C(C)Nc2n1nnn2)C(=O)Nc1cccnc1	756	3	-4.177	-0.161	-0.476	-0.981	-4.181	-2.292	0	0	-0.68	-31.954	1.038	0.233	0	-35.638	-30.915
	COCCn1cc(cc(c1=O)C#N)C(=O)c1ccccc1O	6000	7	-4.18	-0.19	-0.532	-1.022	-4.18	-0.79	-0.456	0	-1.615	-22.851	-6.654	0.825	-0.003	-34.786	-29.504
EN309	O=C(Nc1cc(nn1c1ccccc1)C1CC1)CSc1nnc2n1c1ccccc1[nH]2	1537	7	-4.179	-0.135	-0.423	-0.942	-4.179	-1.763	-0.038	0	-0.648	-34.139	-4.325	0.646	-0.02	-46.849	-38.464
EN759	COc1cnccc1C(NC(=O)Nc1cccc(c1C)N(C)C)C	2021	7	-2.287	-0.095	-0.275	-0.547	-4.179	-1.383	-0.341	0	-1.281	-22.238	-5.555	0.866	-0.095	-31.968	-27.792
	CCCn1c(=O)[nH]c(=O)c(c1N)N(C(=O)C1CCC1)CCOC	5377	8	-4.179	-0.182	-0.517	-1.011	-4.179	-1.378	-0.184	0	-1.604	-26.178	-5.144	1.068	0	-38.419	-31.322
F3382-4512	O=c1c2sccc2nc(n1C1CC1)SCc1onc(n1)c1cccc(c1)C(F)(F)F	4752	6	-4.178	-0.139	-0.433	-0.949	-4.178	-2.072	0	0	-0.939	-35.621	0.821	0.494	-0.004	-38.11	-34.8
	O=CNCc1nc2c(n1CCOc1ccc(cc1)Cl)cccc2	5693	7	-4.177	-0.182	-0.517	-1.01	-4.177	-1.734	-0.193	0	-1.645	-24.304	-1.697	0.864	0	-33.167	-26.001
	CC(=O)N[C@H](c1nc2c(n1CC(c1cccc(c1)F)O)cccc2)C	5745	7	-4.177	-0.167	-0.489	-0.99	-4.177	-1.265	-0.32	0	-1.422	-23.009	-5.552	0.813	0	-33.51	-28.561
F0772-0575	CCOc1ccc(cc1)n1c(CNC(=O)c2ccc(cc2)S(=O)(=O)N2CCCC2)nnc1SCC(=O)N1CCc2c1cccc2	3433	13	-4.176	-0.093	-0.33	-0.869	-4.176	-1.722	-0.362	0	-0.515	-39.461	-0.038	0.409	-0.007	-41.231	-39.499
F2707-0198	O=C(N1CCn2c(C1c1ccc(c(c1)F)F)ccc2)Nc1c(F)cccc1F	3927	4	-4.176	-0.149	-0.453	-0.964	-4.176	-1.997	0	0	-0.976	-32.704	-0.379	0.514	-0.025	-39.109	-33.082
	Clc1c(cn[nH]c1=O)N1CCOCC1	6076	1	-4.176	-0.298	-0.719	-1.147	-4.176	-0.65	-0.299	0	-1.939	-23.361	-3.155	0.36	-0.006	-32.713	-26.517
OTV388	O=C1CSC(N1Cc1cccnc1)c1cn(nc1c1ccccc1)c1ccccc1	451	5	-4.171	-0.139	-0.432	-0.948	-4.176	-2.389	0	0	-0.919	-32.062	1.034	0.579	0	-37.786	-31.028
OTV450	NC(=O)C1CCN(CC1)C(=O)Cn1c(cc2c1cccc2)c1ccccc1	512	5	-4.176	-0.155	-0.464	-0.972	-4.176	-1.705	0	0	-1.122	-28.9	-3.275	0.588	0	-40.037	-32.175
EN645	COC(=O)c1ccc(c(c1)NC(=O)N1CCCC(C1)O)OC(C)C	1900	8	-4.175	-0.174	-0.502	-0.999	-4.175	-1.354	-0.32	0	-1.182	-28.067	-4.882	0.835	-0.018	-38.142	-32.948
	COCCn1c(NCCO)nc2c1c(=O)[nH]c(=O)n2C	5412	7	-4.175	-0.209	-0.567	-1.045	-4.175	-0.878	-0.374	0	-1.704	-25.453	-6.858	1.128	-0.047	-39.603	-32.311
EN897	Cc1ccc2c(c1)nc([nH]2)SCC(=O)N(c1ccccc1C(=O)NCc1ccco1)C	2153	9	-1.956	-0.063	-0.198	-0.441	-4.174	-1.72	-0.2	0	-0.77	-31.828	-3.988	0.84	-0.135	-47.333	-35.816
OTV148	O=C(CC1NC(=O)c2c1cccc2)NC(c1nc2c([nH]1)cccc2)c1ccccc1	186	6	-2.212	-0.074	-0.229	-0.503	-4.174	-1.553	0	0	-0.833	-29.088	-6.33	0.62	-0.004	-45.059	-35.419
EN190	COC(c1ccc(cc1)Cl)CNC(=O)N1CCC[C@@H]2[C@H]1CN(C2=O)C	1387	6	-4.174	-0.167	-0.488	-0.989	-4.174	-1.195	0	0	-1.523	-29.177	-3.679	0.575	-0.021	-40.113	-32.857
EN620	O=C(Cn1cc(c2c1cccc2)C(=O)N)NC(c1nc2c([nH]1)cccc2)Cc1ccccc1	1875	8	-2.454	-0.074	-0.239	-0.546	-4.173	-1.102	-0.133	0	-0.653	-28.365	-10.475	0.726	-0.021	-48.721	-38.84
EN1200	O=C(C1C2C1Cc1c2cccc1)Nc1cc(cc(c1)S(=O)(=O)C)C(=O)O	2486	5	-4.173	-0.161	-0.476	-0.98	-4.173	-1.297	-0.309	0	-1.172	-25.38	-3.286	0.422	-0.055	-32.349	-28.666
F6548-2382	OCc1cnc(c2c1Cc1c(SCC(=O)Nc3cccc(c3)O)nc(nc1O2)c1ccc(cc1)OC)C	3373	10	-4.173	-0.113	-0.376	-0.905	-4.173	-1.365	-0.338	0	-0.129	-37.272	-6.711	0.538	-0.009	-53.009	-43.982
PUBT3325	NC(=Nc1scc(n1)CSCCC(=NS(=O)(=O)N)N)N	2621	7	-3.416	-0.171	-0.464	-0.855	-4.172	-0.579	-0.317	0	-1.56	-29.868	-8.888	1.168	-0.056	-47.759	-38.755
F1016-0650	Fc1ccc(cc1)C1CC(=NN1C(=O)CSc1nc2c([nH]1)cccc2)c1cccs1	3636	6	-4.162	-0.139	-0.431	-0.946	-4.172	-1.901	-0.014	0	-0.824	-29.931	-2.859	0.523	-0.03	-39.744	-32.79
	Cc1cc(on1)NC(=O)NCC1CSCCS1	5593	5	-4.172	-0.245	-0.631	-1.088	-4.172	-1.33	-0.254	0	-1.817	-22.568	-4.016	0.96	0	-31.997	-26.584
EN436	Clc1ccc(cc1)Sc1ncccc1C(=O)Nc1ccnn1Cc1cccnc1	1666	7	-4.169	-0.144	-0.442	-0.955	-4.171	-1.824	0	0	-0.741	-36.795	-3.636	0.779	0	-48.372	-40.431
EN1085	CCOc1cc(ccc1OCC(=O)Nc1ccccc1)CNC1CCOc2c1cccc2.Cl	2370	10	-4.094	-0.128	-0.406	-0.917	-4.171	-1.606	0	0	-0.509	-34.466	-7.651	0.847	-0.032	-47.945	-42.117
F0648-0714	O=C(Nc1ccc(cc1)F)CSc1nnc(n1c1ccc(cc1)F)Cc1cc(=O)[nH]c(=O)[nH]1	3506	8	-2.313	-0.07	-0.225	-0.514	-4.171	-0.899	-0.607	0	-0.709	-34.374	-5.717	0.642	-0.021	-47.72	-40.091
	CC(C(=O)NC)NC(=O)Cn1cncn1	5501	6	-4.17	-0.278	-0.686	-1.125	-4.17	-0.902	-0.312	0	-2.765	-21.211	-4.138	1.491	0	-30.941	-25.349
OTV49	Fc1ccc2c(c1)c(=O)c1c(o2)C(=O)N(C1c1cccnc1)c1cccc(n1)C	68	2	-3.99	-0.138	-0.423	-0.914	-4.17	-1.901	0	0	-0.769	-35.56	0.41	0.26	-0.043	-43.093	-35.15
	CCCOC1CCCN(C1)c1ncc(cc1Cl)C(=O)N	5627	5	-4.169	-0.208	-0.566	-1.043	-4.169	-1.094	-0.26	0	-1.866	-21.2	-3.397	0.621	0	-30.624	-24.598
PUBT767567	O=C(N1CCNCC1)CCC1CCCC1	3017	4	-4.161	-0.277	-0.684	-1.122	-4.168	-1.16	0	0	-2.095	-19.698	-4.489	0.745	0	-26.53	-24.187
	CSC1CCC(C1)NC(=O)Nc1nnc(s1)CC	5616	6	-4.168	-0.232	-0.607	-1.071	-4.168	-1.614	0	0	-1.629	-29.489	-2.23	0.885	-0.002	-33.745	-31.719
F3283-0220	CSc1nn2c(n1)NC(=C(C2c1ccc(cc1)C(F)(F)F)C(=O)Nc1ccccc1OC)C	4461	6	-4.146	-0.126	-0.403	-0.922	-4.167	-1.23	0	0	-1.232	-34.295	-1.727	0.27	0	-43.223	-36.022
	OCCc1cn(nc1C(F)(F)F)CC(=O)NCC	5953	8	-4.167	-0.232	-0.607	-1.071	-4.167	-0.534	-0.552	0	-2.274	-19.992	-7.131	1.265	-0.003	-33.523	-27.123
EN441	N#Cc1cccc(c1)NC(=O)c1cccc(c1)C(F)(F)F	1671	5	-4.166	-0.198	-0.547	-1.03	-4.166	-1.339	0	0	-1.871	-27.397	-1.359	0.649	-0.032	-35.477	-28.756
F3222-2557	CCN(c1ccccc1)C(=O)CSc1nc2sc3c(c2c(=O)n1Cc1ccco1)CCN(C3)C(=O)C	4450	9	-4.166	-0.116	-0.382	-0.909	-4.166	-1.498	-0.032	0	-0.873	-40.678	-1.206	0.452	0	-51.109	-41.884
F2508-0417	COc1cccc(c1)C(=O)Nc1cccc(c1)c1ccc2n(n1)c(C)nn2	4532	5	-4.166	-0.154	-0.463	-0.97	-4.166	-1.374	0	0	-1.342	-33.005	-2.294	0.594	-0.049	-43.653	-35.299
F6507-1360	OC(C1CCOCC1)CCNS(=O)(=O)c1ccc(cc1)C(F)(F)F	4336	8	-4.166	-0.174	-0.501	-0.997	-4.166	-1.169	-0.32	0	-1.163	-26.05	-5.772	0.713	-0.058	-37.675	-31.821
	OC(Cn1cnc2c1cc(C)c(c2)C)CN1CCCC1	5721	5	-4.166	-0.208	-0.565	-1.043	-4.166	-0.835	-0.32	0	-1.821	-22.285	-5.305	0.72	0	-32.702	-27.59
PUBT2712	C/N=C\1/CN(O)C(=c2c(=N1)ccc(c2)Cl)c1ccccc1	2697	3	-4.01	-0.191	-0.527	-0.992	-4.165	-0.808	-0.373	0	-1.404	-21.922	-4.588	0.204	0	-32.997	-26.51
	O=C(Nc1scc(n1)CC(=O)O)NC1CC1	5296	7	-4.165	-0.26	-0.656	-1.104	-4.165	-1.266	0	0	-2.316	-25.477	-5.253	1.488	-0.009	-38.416	-30.73
EN606	CNC(=O)c1ccc(cc1)CN(Cc1ccco1)CC(=O)NN1C(=O)NC(C1=O)(C)CC	1855	11	-4.146	-0.13	-0.411	-0.928	-4.164	-1.957	-0.16	0	-0.472	-30.141	-5.229	0.82	-0.103	-43.822	-35.37
EN691	OCC1(CCCN(C1)c1ccc(nn1)C(=O)N)Cc1ccccc1	1950	6	-4.164	-0.174	-0.501	-0.997	-4.164	-1.224	-0.344	0	-1.184	-21.179	-6.99	0.704	-0.009	-33.753	-28.169
EN1064	O=C1Nc2c(C1)cc(cc2)S(=O)(=O)Nc1ccccc1C(=O)O	2348	4	-1.919	-0.083	-0.237	-0.464	-4.164	-1.394	0	0	-1.816	-22.893	-2.184	0.517	0	-31.811	-25.076
EN1021	CCc1nnc(s1)NC(=O)c1ccccc1SCC(=O)Nc1ccc2c(c1)OCO2	2298	8	-1.466	-0.049	-0.152	-0.333	-4.163	-1.749	-0.296	0	-0.513	-33.886	-3.242	0.612	-0.036	-44.863	-37.128
F6403-0912	O=C(N(c1ccccc1)Cc1cnc2n1cccc2)CSCc1ccccc1	3146	8	-3.318	-0.118	-0.36	-0.766	-4.163	-2.181	0	0	-1.103	-34.351	-0.174	0.904	-0.038	-42.618	-34.525
F3234-0390	C=CCn1c(=O)n(C)c2c(c1=O)n1cc(n(c1n2)C(CC)C)C	4443	4	-4.163	-0.181	-0.515	-1.007	-4.163	-1.334	-0.12	0	-1.809	-23.557	-1.888	0.561	0	-31.051	-25.445
F2041-0335	CCC(=O)N1CCCc2c1ccc(c2)NS(=O)(=O)c1ccccc1F	4861	5	-4.155	-0.166	-0.486	-0.985	-4.163	-1.37	0	0	-1.143	-26.834	-5.583	0.585	-0.055	-39.247	-32.417
	COCCn1c(nc2c1c(=O)[nH]c(=O)n2C)N1CCNCC1	5374	4	-4.163	-0.189	-0.53	-1.018	-4.163	-0.618	-0.296	0	-2.187	-23.903	-3.004	0.584	0	-32.819	-26.908
	CC(=O)Nc1ccc(cn1)N1CCOCC1	5117	3	-4.162	-0.26	-0.656	-1.103	-4.162	-1.143	0	0	-2.407	-23.154	-0.957	0.689	0	-26.708	-24.111
PUBT216326	O=C1CC[C@H](C(=O)N1)N1Cc2c(C1=O)cccc2N	2648	1	-4.161	-0.219	-0.584	-1.055	-4.161	-0.931	0	0	-1.83	-26.644	-2.169	0.263	-0.004	-35.462	-28.814
F6372-0252	O=C(Nc1ccccc1Cc1onc(n1)C)Nc1cccs1	3558	6	-4.161	-0.189	-0.53	-1.017	-4.161	-1.558	-0.301	0	-1.414	-24.7	-3.957	0.94	0	-34.237	-28.657
F3382-8344	O=C(Nc1ccc(cc1Cl)F)CSc1nc2cc(sc2c(=O)n1C)c1ccccc1	4228	6	-4.161	-0.139	-0.431	-0.946	-4.161	-2.019	0	0	-0.451	-34.649	-2.897	0.476	0	-46.233	-37.546
EN1165	O=C(C1CCc2c(C1)cn[nH]2)NCC1(CCCCC1)N1CCOCC1	2453	5	-3.637	-0.145	-0.425	-0.862	-4.16	-1.379	-0.124	0	-1.047	-26.549	-5.991	0.634	-0.017	-37.624	-32.54
EN365	N#Cc1ccccc1COC(=O)C1=NN(C(=O)CC1)C1CCS(=O)(=O)C1	1599	6	-4.159	-0.16	-0.474	-0.977	-4.159	-1.007	0	0	-1.371	-32.501	-5.412	0.686	-0.03	-46.372	-37.913
EN669	O[C@@H]1CC(=C[C@H]([C@H]1O)O)C(=O)NC1CC(C)(C)Oc2c1cccc2	1926	6	-4.159	-0.173	-0.5	-0.995	-4.159	-1.102	-0.227	0	-1.136	-26.557	-5.805	0.509	-0.003	-38.309	-32.363
EN1196	O=C(Cn1c(nc2c1cccc2)CS(=O)(=O)C)NC1CCn2c(C1)ncc2	2484	6	-2.778	-0.103	-0.309	-0.647	-4.159	-1.534	-0.118	0	-1.184	-26.568	-3.397	0.519	-0.003	-37.245	-29.965
F0514-3936	COc1cccc(c1OC)C1CC(=NN1C(=O)CSc1nnc(n1c1ccc(cc1)F)CNC(=O)Cc1ccccc1)c1cccs1	3385	14	-4.159	-0.088	-0.319	-0.858	-4.159	-1.67	0	0	-0.521	-41.63	-1.542	0.359	-0.014	-52.525	-43.171
F0514-4519	COc1ccc(cc1)C1CC(=NN1C(=O)CSc1nnc(n1c1cccc(c1)C(F)(F)F)CNC(=O)c1ccco1)c1cccs1	3204	13	-4.158	-0.09	-0.324	-0.861	-4.158	-1.303	-0.32	0	-0.532	-36.146	-3.322	0.32	-0.016	-47.369	-39.468
	OCCn1c(CN2CCOCC2)nc2c1cc(Cl)cc2	5328	5	-4.158	-0.208	-0.564	-1.041	-4.158	-1.261	-0.32	0	-1.564	-23.378	-4.541	0.837	0	-34.732	-27.919
EN1172	N#Cc1ccc2n(c1)c(cn2)CN1CCCC1Cn1cncc1	2459	5	-3.451	-0.15	-0.427	-0.835	-4.157	-0.809	0	0	-2.015	-27.634	-4.928	0.787	0	-40.276	-32.561
F3291-0045	CC1=NN(CCN2CCc3c(C2)cccc3)c2n(C1)c1c(n2)n(C)c(=O)n(c1=O)C	4674	3	-2.408	-0.08	-0.249	-0.547	-4.157	-1.683	0	0	-1.28	-26.622	-1.461	0.355	0	-34.862	-28.083
F3382-1866	COc1ccc(cc1)Cn1c(SCc2nc(oc2C)c2ccc(cc2)OC)nc2c(c1=O)cccc2	4655	8	-4.156	-0.115	-0.381	-0.907	-4.156	-2.46	0	0	-0.109	-41.432	-0.039	0.491	0	-49.208	-41.471
	O=C(Nc1cc(c[nH]c1=O)C(F)(F)F)NCC1CCCCO1	5363	6	-4.155	-0.189	-0.529	-1.016	-4.155	-0.914	-0.685	0	-1.33	-22.493	-5.287	0.732	-0.04	-31.128	-27.78
EN224	O=C(N1CCC(C1c1n[nH]c(=O)n1C)C1CC1)NCc1cocc1	1430	6	-4.155	-0.173	-0.499	-0.994	-4.155	-1.007	-0.282	0	-1.329	-29.224	-5.946	0.857	-0.04	-41.694	-35.17
EN579	O=C(Cc1c(C)nc([nH]c1=O)C)NCc1cccc(c1)C(=O)Nc1ccccc1	1825	8	-2.623	-0.09	-0.278	-0.601	-4.153	-1.185	-0.417	0	-1.021	-29.306	-6.976	1.024	-0.042	-45.344	-36.282
PUBT2712	C/N=C\1/CN(O)C(=c2c(=N1)ccc(c2)Cl)c1ccccc1	2699	2	-1.974	-0.094	-0.259	-0.488	-4.153	-1.156	-0.32	0	-1.365	-23.696	-2.099	0.204	-0.017	-31.344	-25.796
F2692-0698	CCn1c(SCC(=O)Nc2ccc(c(c2)F)F)nc2c(c1=O)oc1c2cccc1	4202	6	-4.153	-0.143	-0.44	-0.951	-4.153	-1.967	0	0	-0.653	-31.381	-2.498	0.458	-0.047	-40.354	-33.879
F2716-0770	Fc1ccc(cc1)C1CC(=NN1C(=O)CSc1nc(C)c(c(=O)[nH]1)C)c1cccs1	4246	6	-1.738	-0.058	-0.18	-0.395	-4.153	-2.542	0	0	-0.709	-33.06	0.902	0.615	0	-39.745	-32.158
	N#Cc1c(C)c(C)nn(c1=O)CC(c1ccccc1F)O	5462	5	-4.153	-0.198	-0.546	-1.027	-4.153	-1.13	-0.099	0	-1.772	-24.317	-3.925	0.661	-0.008	-33.823	-28.242
EN668	O=C(c1cccc(c1)CN1CCCC1=O)Nc1ccnn1Cc1ccccc1Cl	1925	7	-4.152	-0.143	-0.44	-0.951	-4.152	-1.55	0	0	-1.229	-34.542	-3.102	0.824	-0.004	-44.9	-37.643
F2740-0019	O=C(N(Cc1ccccc1)Cc1ccccc1)Nc1c[nH]c2c1cccc2	3209	7	-4.152	-0.154	-0.461	-0.966	-4.152	-1.937	0	0	-0.991	-32.331	-1.386	0.605	-0.004	-38.539	-33.718
OTV104	Cc1c2OCN(Cc2cc2c1oc(=O)c1c2CCCCC1)Cc1ccco1	123	2	-3.196	-0.118	-0.355	-0.744	-4.152	-1.267	0	0	-0.911	-24.063	-6.846	0.287	-0.031	-39.436	-30.909
	N#Cc1ccc(cn1)NCC1=COCCO1	6015	4	-4.151	-0.259	-0.654	-1.1	-4.151	-1.39	0	0	-2.378	-24.988	-1.335	1.067	0	-32.43	-26.323
EN1005	O=C(c1cccc(c1)n1cnnn1)NC(c1ccccc1F)c1nccn1C	2277	6	-3.689	-0.132	-0.4	-0.852	-4.15	-1.275	0	0	-1.379	-32.538	-4.523	0.816	-0.006	-44.546	-37.061
PUBT86721856	C=CC(=O)N1CCC(CC1)(F)CNc1ncnc(c1c1ccc(cc1)Oc1ccccc1)N	3020	8	-4.133	-0.125	-0.402	-0.919	-4.149	-2.937	0	0	-0.358	-32.103	-0.323	0.8	0	-39.963	-32.427
F5091-0855	O=C(Cc1cccc2c1cccc2)Nc1cc(nn1c1[nH]c(=O)c2c(n1)n(nc2)c1ccc(cc1)F)C	3938	6	-2.303	-0.062	-0.207	-0.499	-4.148	-1.455	-0.077	0	-0.688	-35.716	-3.75	0.42	0	-47.853	-39.466
EN478	O=C(C(c1ccccc1)Sc1nnc(n1N)c1ccco1)Nc1cc(C)cc(c1)C	1709	7	-4.147	-0.138	-0.43	-0.942	-4.147	-1.509	-0.244	0	-1.335	-28.824	-2.699	0.787	0	-37.554	-31.523
	O=C(Nc1cccnc1)NCC(N1CCOCC1)C1COCC1	5079	7	-4.147	-0.18	-0.513	-1.003	-4.147	-1.485	-0.321	0	-1.239	-26.159	-5.733	1.091	-0.025	-36.65	-31.891
OTV684	S=C1NC(c2ccc(cc2)O)C(=C(N1)c1ccccc1)C(=O)Nc1ccccn1	765	6	-4.146	-0.143	-0.439	-0.949	-4.147	-1.744	0	0	-0.879	-37.328	-1.529	0.606	-0.033	-45.423	-38.857
EN40	OC(=O)C1CC2C(N1CC(=O)N1CCCC(C1)C(=O)N)CCCC2.Cl	1177	5	-1.9	-0.079	-0.228	-0.455	-4.147	-0.735	-0.335	0	-1.771	-23.222	-4.301	0.501	0	-33.541	-27.523
EN158	O=C(Nc1ccccc1)COc1cccc(c1)NC(=O)NC1CCCc2c1cccc2	1348	9	-4.146	-0.134	-0.42	-0.935	-4.146	-2.509	-0.115	0	-0.598	-34.859	0.213	0.801	-0.013	-40.614	-34.645
EN642	O=C1CCc2c(N1)ccc(c2)OC(=O)COc1ccc2c(c1)CCC2	1896	5	-4.145	-0.166	-0.485	-0.982	-4.145	-1.596	-0.077	0	-1.321	-23.49	-3.159	0.498	0	-31.469	-26.649
F2514-0132	O=C(Cn1cnc2c(c1=O)cnn2c1ccccc1C)Nc1cc(ccc1Cl)C(F)(F)F	3769	6	-4.145	-0.13	-0.411	-0.928	-4.145	-1.272	-0.208	0	-1.099	-29.397	-3.599	0.472	-0.028	-39.871	-32.997
F0648-0052	O=C(Nc1ccc2c(c1)OCO2)CSc1nnc(n1c1ccccc1)Cc1cc(=O)[nH]c(=O)[nH]1	3595	8	-4.119	-0.121	-0.392	-0.91	-4.145	-1.264	-0.32	0	-0.521	-38.933	-4.628	0.62	-0.019	-51.23	-43.561
PUBT5281614	Oc1ccc2c(c1)oc(c(c2=O)O)c1ccc(c(c1)O)O	2645	4	-1.632	-0.078	-0.214	-0.404	-4.144	-0.77	0	0	-1.464	-22.652	-6.663	0.223	0	-34.658	-29.316
F5095-0870	Clc1cccc(c1)n1ccnc1N1CCN(CC1)C(=O)c1cc(=O)c2c(o1)cccc2.Cl	4465	4	-4.138	-0.133	-0.419	-0.933	-4.144	-1.631	0	0	-0.672	-32.268	-4.258	0.42	-0.008	-46.544	-36.526
EN566	Cc1cccc(c1)N1CC(CC1=O)c1nc2c(n1CC(=O)N1CCOCC1)cccc2	1805	5	-2.674	-0.086	-0.271	-0.603	-4.143	-1.831	0	0	-0.803	-33.895	-2.352	0.562	-0.022	-45.204	-36.247
EN393	O=C(N1CCC(C1)(O)C(F)(F)F)Nc1ccccc1N1CC2CC1CC2	1623	6	-4.14	-0.159	-0.472	-0.972	-4.143	-1.35	-0.089	0	-1.44	-28.075	-2.635	0.565	-0.03	-35.938	-30.71
	OC(Cn1cnc2c1cccc2)COc1ccccc1	5288	6	-4.143	-0.207	-0.562	-1.037	-4.143	-1.319	0	0	-1.665	-26.092	-3.988	0.744	0	-36.521	-30.08
	OC(=O)Cn1nnc(c1)CC1NC(=O)NC1=O.Cl	5915	5	-4.143	-0.244	-0.627	-1.081	-4.143	-0.336	-0.176	0	-2.445	-20.835	-8.937	1.208	-0.011	-36.366	-29.772
F3394-0712	COc1cc2CN(CCc2cc1OC)C(=O)CSc1nc2scc(c2c(=O)n1c1ccccc1)c1ccccc1Cl	3372	8	-4.142	-0.101	-0.348	-0.879	-4.142	-1.888	0	0	-0.245	-37.031	-2.428	0.226	-0.019	-43.91	-39.458
F5857-1472	O=C(C(=O)NCC(c1cscc1)O)Nc1cccc(c1)C(F)(F)F	4349	9	-4.142	-0.173	-0.498	-0.991	-4.142	-1.471	0	0	-1.17	-31.721	-4.982	0.895	-0.062	-43.08	-36.704
OTV512	Cc1csc(n1)NC(=O)c1sc(nc1c1ccccc1)n1cccc1	571	5	-4.067	-0.163	-0.476	-0.964	-4.142	-1.671	-0.317	0	-0.91	-24.326	-4.896	0.717	-0.008	-34.484	-29.223
OTV558	COc1ccccc1NC(=O)C1=C(C)Nc2n(C1c1cccc(c1)Br)ncn2	625	5	-2.327	-0.083	-0.252	-0.537	-4.142	-0.968	-0.116	0	-1.44	-33.528	-2.313	0.412	-0.006	-42.98	-35.841
F0648-0901	COC(=O)C(Sc1nnc(n1c1ccc(cc1)Cl)Cc1cc(=O)[nH]c(=O)[nH]1)C	3725	7	-4.115	-0.147	-0.446	-0.95	-4.141	-0.815	-0.617	0	-0.872	-32.962	-5.598	0.668	-0.016	-48.208	-38.56
EN217	O=C(C1CCCN1C(=O)c1ccc(o1)[N+](=O)[O-])NCc1cccc(c1)C(F)(F)F	1420	8	-4.141	-0.143	-0.439	-0.948	-4.141	-1.288	0	0	-1.559	-35.117	-1.412	0.699	-0.025	-40.822	-36.529
EN198	Fc1ccc(c(c1)c1nn(cc1C(=O)Nc1ccc(c(c1)C(=O)N)F)C)F	1396	5	-4.141	-0.153	-0.46	-0.964	-4.141	-1.069	-0.24	0	-1.372	-28.543	-3.869	0.552	-0.005	-39.811	-32.412
EN951	CCCn1c(CCC(=O)Nc2ccccc2C)nc2c1ccc(c2)S(=O)(=O)N1CCOCC1	2209	9	-4.132	-0.125	-0.402	-0.919	-4.14	-1.793	-0.281	0	-0.263	-33.771	-5.286	0.73	-0.051	-43.887	-39.057
EN1085	CCOc1cc(ccc1OCC(=O)Nc1ccccc1)CNC1CCOc2c1cccc2.Cl	2371	10	-2.894	-0.09	-0.287	-0.648	-4.14	-2.197	-0.153	0	-0.483	-37.824	-1.776	0.851	0	-47.424	-39.6
EN140	CN1CCC[C@H]([C@@H]1c1cncn1C)CNCc1ccc2c(c1)[nH]nc2	1319	5	-3.467	-0.139	-0.405	-0.822	-4.14	-1.001	-0.225	0	-1.119	-25.019	-7.907	0.657	-0.013	-41.628	-32.926
F0630-0711	Clc1ccc(cc1)CSC1=NCCN1C(=O)C(Oc1ccccc1)C	4803	7	-3.259	-0.13	-0.381	-0.772	-4.139	-1.701	0	0	-0.875	-28.803	-6.261	0.822	-0.005	-38.816	-35.064
EN183	CC(c1nccc2c1cccc2)NCc1cc(c2n1CCCC2)C(=O)N	1379	5	-2.749	-0.106	-0.313	-0.645	-4.139	-1.02	-0.127	0	-1.259	-29.517	-4.714	0.468	-0.017	-42.391	-34.231
F0665-0760	O=C(Nc1ccc2c(c1)OCO2)CSc1nnc(n1c1cccc(c1)C(F)(F)F)Cn1c(=O)sc2c1cccc2	3085	9	-4.138	-0.103	-0.354	-0.882	-4.138	-0.79	-0.202	0	-0.423	-35.237	-8.163	0.323	-0.058	-52.543	-43.4
F0641-0090	CCOC(=O)c1nn(c2ccccc2)c(=O)c2c1csc2NC(=O)COc1ccc2c(c1)cccc2	4308	9	-4.138	-0.115	-0.38	-0.903	-4.138	-1.998	0	0	-0.483	-41.778	-0.932	0.573	0	-48.284	-42.71
	O=C(NC1CCCCNC1=O)Nc1nncs1	5170	4	-4.138	-0.243	-0.626	-1.08	-4.138	-1.113	0	0	-1.869	-26.421	-2.504	0.54	0	-36.144	-28.925
OTV760	Cc1onc(c1)N1C(c2ccc(cc2)C(C)(C)C)C(=C(C1=O)O)C(=O)c1ccc(o1)C	872	6	-1.875	-0.06	-0.19	-0.423	-4.138	-1.894	-0.167	0	-0.65	-29.672	-2.607	0.448	0	-36.867	-32.279
OTV723	CSc1nc2NC3=C(C(c2c(=O)[nH]1)c1ccc2c(c1)OCO2)C(=O)CCC3	820	2	-2.534	-0.094	-0.282	-0.59	-4.138	-1.168	-0.309	0	-1.152	-24.514	-2.743	0.133	-0.005	-33.722	-27.256
F2758-1045	O=c1c2ccccc2c(nn1C1CCCC1)CNS(=O)(=O)c1cccnc1	3479	5	-4.137	-0.153	-0.46	-0.963	-4.137	-1.811	0	0	-0.874	-30.626	-2.849	0.526	-0.019	-41.565	-33.475
F1532-0009	O=C(c1ccccc1)Cn1c(nc2c1c(=O)[nH]c(=O)n2C)N1CCCC1	4856	4	-4.136	-0.159	-0.471	-0.971	-4.136	-1.273	0	0	-1.474	-29.4	-3.523	0.612	-0.003	-39.926	-32.922
	OCCc1c(C)nc(nc1O)SCC(=O)NC1CCCCC1C	5304	9	-4.136	-0.18	-0.511	-1	-4.136	-0.919	-0.465	0	-1.257	-25.32	-9.17	1.15	-0.003	-41.639	-34.49
	C#CCNC(=O)CNC(=O)Nc1cccnc1N1CCCC1	5916	9	-4.135	-0.188	-0.527	-1.011	-4.135	-1.567	-0.593	0	-1.565	-28.47	-5.127	1.823	-0.04	-40.514	-33.598
	OC(Cn1cnc2c1cc(C)c(c2)C)Cn1cnc(n1)S(=O)C	5771	6	-4.135	-0.18	-0.511	-1	-4.135	-0.539	-0.342	0	-2.06	-22.341	-5.041	0.678	0	-32.859	-27.382
EN556	O=C(c1cccc(c1)OCc1ccccc1)OCc1cc(=O)n2c(n1)cccc2	1794	7	-4.134	-0.143	-0.438	-0.947	-4.134	-2.253	0	0	-0.868	-35.167	-0.135	0.782	-0.017	-41.132	-35.302
EN354	O=C(c1oc2c(c1CSc1nnc[nH]1)cccc2)Nn1cnc2c1cccc2	1585	6	-1.941	-0.069	-0.211	-0.448	-4.134	-1.239	0	0	-0.965	-28.879	-8.134	0.764	-0.029	-43.214	-37.013
EN939	O=C(NCc1cccc(c1)Cn1ccnc1C)CCCNS(=O)(=O)c1ccc2c(c1)OCCO2	2195	11	-3.269	-0.096	-0.311	-0.722	-4.134	-1.945	0	0	-0.339	-38.976	-5.105	0.865	-0.001	-51.729	-44.081
PUBT2353	COc1c(OC)ccc2c1c[n+]1CCc3c(c1c2)cc1c(c3)OCO1	2666	2	-4.134	-0.165	-0.484	-0.98	-4.134	-0.903	0	0	-1.378	-27.113	-3.317	0	0	-39.06	-30.43
F0634-0080	CC1CN(CC(C1)C)Cc1nc2c(n1Cc1ccccc1)c(=O)n(c(=O)n2C)C	4042	4	-4.13	-0.142	-0.437	-0.946	-4.134	-1.524	0	0	-0.81	-28.039	-5.961	0.498	-0.001	-42.242	-34
	OC(Cn1cnc2c1cc(C)c(c2)C)CNCc1cccs1	5536	7	-4.134	-0.188	-0.527	-1.01	-4.134	-1.22	-0.32	0	-1.258	-26.087	-6.249	0.935	-0.029	-39.572	-32.336
OTV494	O=C(CCC(=O)N1CCN(CC1)c1ccccn1)NCCc1c[nH]c2c1cccc2	553	9	-2.922	-0.097	-0.303	-0.664	-4.134	-2.42	0	0	-0.731	-37.526	-0.126	0.952	-0.04	-47.184	-37.652
EN181	O=C(CN1CCCN(c2c1cc(F)cc2)C)NCc1ccccn1	1374	5	-4.076	-0.17	-0.49	-0.976	-4.134	-1.405	-0.305	0	-1.447	-24.22	-2.934	0.697	-0.023	-33.211	-27.154
F0653-0800	O=C(Nc1ccc(cc1F)F)CSc1nnc(n1c1ccc(cc1)F)c1c[nH]c2c1cccc2	3523	7	-4.133	-0.122	-0.394	-0.913	-4.133	-1.162	-0.211	0	-0.698	-32.106	-6.072	0.529	-0.075	-46.65	-38.178
F6424-0427	O=C(Nc1ccccc1c1ccc(=O)[nH]n1)Nc1cccs1	4816	5	-4.133	-0.188	-0.526	-1.01	-4.133	-1.284	-0.204	0	-1.515	-29.738	-2.685	0.761	-0.001	-38.19	-32.423
F3382-3826	COc1ccc(cc1)Cn1cnc2c(c1=O)n(CC(=O)Nc1cccc(c1)OC)c1c2cc(cc1)C	3643	8	-4.132	-0.115	-0.379	-0.902	-4.132	-1.915	-0.216	0	-0.399	-32.757	-3.246	0.523	0	-41.304	-36.004
F2255-0713	O=C(NCc1ccccc1Cl)COc1cccc2c1nc(cc2)N1CCC(CC1)C(=O)N	4051	8	-1.631	-0.051	-0.162	-0.365	-4.132	-1.82	0	0	-0.526	-33.618	-4.558	0.585	-0.006	-47.18	-38.176
	Cn1ncc(c1)CCNS(=O)(=O)CC1CCCCC1	5788	6	-4.132	-0.217	-0.58	-1.048	-4.132	-2.041	0	0	-1.94	-26.552	0.421	1.114	0	-31.364	-26.131
EN857	CCC1CN(C)c2c(CN1C(=O)c1cccc(c1)C(=O)N)cccc2	2112	4	-4.129	-0.165	-0.483	-0.979	-4.131	-0.899	-0.17	0	-1.504	-27.298	-3.501	0.332	0	-34.287	-30.799
EN1133	OC(c1ccc(c(c1)F)Cl)CNC(=O)C1ON=C(C1)c1c(F)cccc1F	2425	7	-4.131	-0.153	-0.459	-0.962	-4.131	-1.504	-0.265	0	-1.145	-26.8	-3.285	0.616	0	-36.259	-30.084
PUBR957599	S=C(NCc1cccnc1)SCc1cn2c(n1)cccc2C	2505	6	-3.914	-0.178	-0.499	-0.957	-4.13	-1.281	-0.154	0	-1.517	-29.931	-3.539	0.87	-0.02	-40.635	-33.471
F6107-0023	Fc1cccc(c1)CC(n1cccc1)CNC(=O)c1ccc(=O)[nH]n1	3790	7	-4.124	-0.165	-0.482	-0.978	-4.13	-1.339	0	0	-1.6	-30.863	-4.195	0.981	0	-41.63	-35.058
F6525-0377	CCC(=O)Nc1ccc(c(c1)C)S(=O)(=O)NCc1n(C)nc2c1CCC2	4121	7	-4.13	-0.159	-0.471	-0.97	-4.13	-1.574	0	0	-1.283	-30.063	-3.839	0.819	-0.014	-41.731	-33.901
OTV578	Clc1ccc2c(c1)C1CC(=NN1C(O2)c1ccc(cc1)[N+](=O)[O-])c1ccc(o1)C	650	3	-4.13	-0.142	-0.438	-0.946	-4.13	-1.928	0	0	-0.918	-25.81	-1.521	0.235	0	-32.992	-27.331
F2514-0181	Fc1ccc(c(c1)F)NC(=O)Cn1cnc2c(c1=O)cnn2c1cccc(c1)Cl	4401	5	-4.129	-0.142	-0.437	-0.945	-4.129	-1.16	-0.154	0	-0.787	-27.256	-5.673	0.457	-0.271	-40.461	-32.929
OTV38	CCc1ccccc1N1CC(=O)C(=C1N)c1nc2ccccc2c(=O)[nH]1	54	3	-3.869	-0.149	-0.441	-0.909	-4.129	-1.596	-0.003	0	-1.048	-29.809	-1.839	0.317	-0.033	-39.054	-31.648
EN114	OC(Cn1c2ccccc2c2c1cccc2)Cn1nc(nc1C)C	1281	5	-4.129	-0.172	-0.496	-0.988	-4.129	-0.859	0	0	-2.38	-26.185	-0.847	0.546	0	-33.531	-27.032
EN329	COc1ccc2c(c1)occ2CC(=O)NCC1COc2c(C1)cccc2	1557	6	-4.128	-0.159	-0.47	-0.969	-4.128	-1.813	0	0	-1.142	-27.381	-2.811	0.618	0	-36.773	-30.192
F6760-2179	Cc1cncc(n1)C(=O)Nc1cccc(c1)c1nc2n(c1)cccc2C	4962	4	-3.959	-0.152	-0.451	-0.93	-4.128	-1.523	0	0	-1.373	-31.493	-1.758	0.644	-0.038	-41.348	-33.251
	Cn1c(=O)n(c2c1cccc2)CC1(O)CCCCC1	6098	3	-4.128	-0.217	-0.58	-1.046	-4.128	-1.258	0	0	-1.906	-21.833	-2.622	0.522	0	-29.536	-24.456
OTV357	Fc1ccc(cc1)c1nc2ccccc2c(c1)C(=O)Nc1scc(n1)C	421	4	-1.454	-0.056	-0.166	-0.341	-4.128	-1.929	0	0	-1.161	-30.442	-0.66	0.585	-0.002	-37.932	-31.102
PUBT89594	CN1CCC[C@H]1c1cccnc1	2537	1	-4.102	-0.342	-0.783	-1.177	-4.127	-1.577	0	0	-2.25	-17.402	0.001	0.57	0	-22.188	-17.401
F2347-0487	O=C(Cn1nc(c2ccc(cc2)F)c2c(c1=O)nc(s2)C)NCC1CCCO1	4510	6	-4.127	-0.147	-0.448	-0.953	-4.127	-1.954	-0.166	0	-0.698	-31.196	-2.35	0.606	-0.003	-41.253	-33.546
F6548-1672	CCOc1ccc(cc1)NC(=O)CSc1nc2ccccc2c2=NC(C(=O)n12)CC(=O)N1CCN(CC1)c1ccccc1	4232	11	-4.127	-0.096	-0.336	-0.867	-4.127	-1.64	0	0	-0.466	-42.766	-2.357	0.475	-0.004	-53.545	-45.122
EN901	CCOC(=O)Nc1ccc2c(c1)oc(=O)cc2CSc1nc2cc(Cl)ccc2c(=O)n1Cc1ccco1	2156	9	-4.126	-0.112	-0.372	-0.895	-4.126	-1.566	-0.35	0	-0.45	-35.993	-3.091	0.571	-0.068	-45.974	-39.084
PUBT5282452	O[C@H](C[C@@H](/C=C/c1c(nc2c(c1c1ccc(cc1)F)cccc2)C1CC1)O)CC(=O)O	2688	10	-4.117	-0.133	-0.417	-0.928	-4.126	-1.508	-0.16	0	-0.818	-27.747	-6.906	0.784	0	-38.912	-34.653
F5857-8352	Fc1cccc(c1)CS(=O)(=O)NCC(c1cccs1)(O)C	3633	7	-4.126	-0.196	-0.542	-1.02	-4.126	-1.133	-0.32	0	-1.166	-21.751	-7.417	0.693	0	-32.429	-29.169
	NCc1cnc(c(c1)F)N1CCOCC1	6028	2	-4.126	-0.275	-0.678	-1.113	-4.126	-0.805	-0.32	0	-1.98	-20.963	-2.224	0.373	-0.012	-28.632	-23.187
OTV137	Clc1ccc(cc1)C(Cn1cnnn1)CC(=O)NCCCc1nc2c([nH]1)cccc2	164	10	-4.078	-0.136	-0.422	-0.927	-4.126	-0.856	-0.577	0	-0.953	-31.02	-7.448	0.993	-0.064	-43.952	-38.468
OTV165	Cc1cc2oc(=O)c3c(c2c(c1C1=NNC(C1)c1ccc2c(c1)OCO2)O)CCC3	210	3	-4.104	-0.137	-0.425	-0.932	-4.125	-1.498	-0.225	0	-0.78	-29.758	-2.493	0.24	0	-40.379	-32.25
PUBT89594	CN1CCC[C@H]1c1cccnc1	2538	1	-2.216	-0.185	-0.423	-0.636	-4.124	-1.587	0	0	-2.25	-17.834	0.192	0.576	0	-21.912	-17.642
	OC(Cn1cnc(cc1=O)C1CCC1)COc1ccccc1Cl	5334	7	-4.124	-0.179	-0.51	-0.997	-4.124	-1.504	0	0	-1.126	-26.538	-6.546	0.842	-0.027	-36.644	-33.085
	N#CCc1ccc(cc1)OCC(Cn1cnc2c1cccc2)O	5120	8	-4.124	-0.179	-0.51	-0.997	-4.124	-1.197	-0.32	0	-1.689	-24.309	-4.541	0.978	0	-35.343	-28.851
	O=C(Cn1cccnc1=O)NC1CCCCNC1=O	5118	4	-4.124	-0.217	-0.579	-1.045	-4.124	-0.775	-0.32	0	-2.036	-24.607	-1.605	0.509	-0.031	-32.168	-26.212
EN957	CSc1ccc(cc1)NC(=O)c1ccccc1NS(=O)(=O)c1ccc2c(c1)[nH]c(=O)[nH]2	2220	7	-3.149	-0.102	-0.319	-0.71	-4.123	-1.433	-0.353	0	-0.934	-35.228	-1.516	0.586	0	-45.637	-36.744
F5075-0014	O=C(Nc1cccc(c1)Cl)Nc1cccc(c1)c1ccc2n(n1)cnn2	4786	5	-4.123	-0.159	-0.47	-0.968	-4.123	-0.785	0	0	-1.693	-33.878	-3.395	0.578	-0.02	-44.802	-37.273
	NC(=O)C1COCCN1c1ncc(cn1)Cl	5506	2	-4.123	-0.258	-0.649	-1.093	-4.123	-0.345	-0.277	0	-1.977	-20.212	-5.383	0.295	0	-31.674	-25.595
	OCCC1COCCN1c1ncnc(c1F)CC	6054	5	-4.123	-0.229	-0.6	-1.06	-4.123	-1.191	-0.32	0	-1.831	-21.294	-3.436	0.81	-0.011	-25.439	-24.731
EN422	C=CCSc1nc2c(n1CC(=O)Nc1cccc(c1)C#N)cccc2	1652	8	-3.173	-0.127	-0.371	-0.752	-4.121	-1.429	0	0	-1.536	-32.536	-4.137	1.092	0	-46.123	-36.674
EN1131	CN1C[C@H]([C@@H](C1)c1cncn1C)NC(=O)Cn1cnc2c1CCCC2	2420	5	-2.909	-0.116	-0.34	-0.689	-4.121	-0.975	0	0	-1.585	-27.07	-5.57	0.643	-0.016	-41.642	-32.641
F2880-1134	COc1ccc(cc1)C(N1CCOCC1)CNC(=O)c1cccc(c1)C(F)(F)F	4206	8	-2.592	-0.089	-0.275	-0.594	-4.121	-1.484	-0.002	0	-0.807	-28.965	-6.974	0.705	-0.038	-39.891	-35.939
OTV823	CCOC(=O)c1cnc2c(c1Nc1ccc(cc1)C(=O)N)ccc(c2)C(F)(F)F	936	7	-4.121	-0.142	-0.437	-0.944	-4.121	-1.283	-0.35	0	-1.113	-27.275	-3.292	0.483	0	-35.734	-30.567
EN830	O=C(Cc1cncn1Cc1ccccc1)Nc1cccc(c1)C(F)F	2090	7	-3.357	-0.134	-0.393	-0.796	-4.12	-1.4	0	0	-1.499	-28.214	-5.202	0.976	-0.006	-41.295	-33.416
	N#Cc1c(C)c(C)nn(c1=O)CC(c1ccc(cc1)Cl)O	5035	5	-4.12	-0.196	-0.541	-1.019	-4.12	-1.148	-0.231	0	-1.442	-23.449	-4.836	0.599	0	-33.822	-28.285
	O=C(Cn1ncc(c1)Cl)NCC(=O)N1CCCC1	5557	6	-4.12	-0.229	-0.6	-1.059	-4.12	-0.695	-0.371	0	-2.001	-23.007	-5.846	0.977	-0.003	-35.594	-28.852
EN577	O=C(CC(c1ccccc1)C(=O)O)Nc1cccc(c1)C(=O)N	1820	7	-4.118	-0.179	-0.509	-0.996	-4.119	-0.892	-0.165	0	-1.706	-28.882	-4.512	0.765	0	-38.642	-33.394
EN814	CCn1cc(c2c1cccc2)CC(=O)N1CCOC(C1)C(=O)O	2073	5	-4.119	-0.179	-0.509	-0.996	-4.119	-0.68	-0.131	0	-1.872	-25.098	-4.94	0.561	-0.002	-38.626	-30.038
F2774-6092	O=C(Cn1nc(ccc1=O)c1ccc2c(c1)OCO2)Nc1nc2c([nH]1)cccc2	3148	5	-2.811	-0.097	-0.298	-0.644	-4.119	-0.886	-0.173	0	-1.153	-23.758	-6.485	0.514	-0.261	-38.324	-30.243
F2644-0306	O=C(c1ccccc1)CN1N=C(C)C(n2c1nc1c2c(=O)n(c(=O)n1C)CC(=O)c1ccccc1)C	4772	6	-4.119	-0.114	-0.378	-0.899	-4.119	-1.617	0	0	-0.922	-36.481	-1.832	0.519	0	-44.411	-38.313
	O=C(Cn1ncc(c(c1=O)Cl)Cl)NC1CCCCC1	6097	4	-4.119	-0.217	-0.579	-1.044	-4.119	-0.919	-0.32	0	-1.429	-21.23	-4.915	0.399	-0.051	-32.108	-26.145
EN827	COc1cc(CNC(=O)c2ccc3c(c2)[nH]c(=O)[nH]3)c2c(n1)cccc2	2087	5	-4.118	-0.158	-0.469	-0.967	-4.118	-1.458	-0.234	0	-1.057	-24.8	-3.56	0.471	-0.066	-33.192	-28.36
F3222-5585	CC(NC(=O)CCn1c2nnc(n2c2c(c1=O)cc(cc2)Cl)SCC(=O)Nc1ccccc1)C	3555	10	-4.118	-0.121	-0.392	-0.91	-4.118	-1.453	-0.19	0	-0.576	-34.478	-5.324	0.656	-0.033	-45.846	-39.802
F2334-0031	O=C(Cn1nc2N(CCn2c(=O)c1=O)c1ccccc1)Nc1ccccc1F	4113	5	-4.118	-0.147	-0.447	-0.951	-4.118	-2.128	0	0	-1.149	-28.692	0.395	0.534	0	-35.361	-28.297
F0834-1153	O=C(c1ccc(cc1)Oc1ccc(cc1)C(=O)Nc1c(oc2c1cccc2)C(=O)N)Nc1c(oc2c1cccc2)C(=O)N	4773	10	-4.118	-0.096	-0.336	-0.865	-4.118	-0.792	-0.165	0	-0.035	-34.004	-10.173	0.411	-0.312	-54.126	-44.178
F2583-0174	CC(=O)Cn1c(=O)n(C)c2c(c1=O)n1cc(n(c1n2)CCc1ccccc1)C	3577	5	-4.117	-0.147	-0.446	-0.95	-4.117	-1.033	-0.069	0	-1.585	-33.251	-1.943	0.539	-0.014	-42.745	-35.194
F5854-1104	O=C(N(Cc1ccsc1)Cc1ccccn1)NCc1cccs1	3920	8	-4.117	-0.179	-0.509	-0.995	-4.117	-1.28	0	0	-1.067	-32.464	-6.052	0.804	-0.042	-46.514	-38.516
	CN(c1c(N)n(CCCC)c(=O)[nH]c1=O)C(=O)C1=COCCO1	5065	6	-4.117	-0.179	-0.509	-0.995	-4.117	-1.746	-0.018	0	-1.822	-25.44	-0.992	0.89	0	-30.489	-26.433
	O=C(c1ccc2=NS(=O)(=O)CCn2c1)NCCc1cccnc1	5098	5	-4.117	-0.179	-0.509	-0.996	-4.117	-0.989	0	0	-1.378	-29.949	-5.08	0.511	-0.002	-42.925	-35.029
	OC(Cn1cnc2c1cc(C)c(c2)C)CSc1nnnn1C	5360	6	-4.117	-0.187	-0.524	-1.006	-4.117	-0.595	-0.32	0	-1.834	-28.432	-5.772	0.92	0	-42.015	-34.204
	O=C(Nc1ccncc1)NC1CCN(CC1)CC(=O)N	5540	6	-4.116	-0.206	-0.559	-1.03	-4.116	-0.842	-0.32	0	-1.696	-26.575	-5.413	0.937	-0.054	-37.104	-31.988
OTV732	Clc1cc(ccc1c1ccc(o1)c1nn2c(s1)nnc2c1ccco1)[N+](=O)[O-]	831	4	-4.116	-0.147	-0.446	-0.95	-4.116	-1.853	0	0	-0.64	-31.834	-2.402	0.346	-0.017	-41.216	-34.236
EN891	CCCn1c(SCC(=O)N(c2cccc3c2cccc3)CC)n[nH]c1=O	2144	8	-4.115	-0.158	-0.469	-0.966	-4.115	-0.779	-0.429	0	-1.295	-28.817	-5.693	0.703	-0.021	-41.593	-34.51
F2258-0565	OCc1cnc(n1CC(=O)NC1CCCC1)SCC(=O)Nc1ccc2c(c1)OCO2	4702	11	-2.346	-0.078	-0.243	-0.533	-4.115	-1.259	-0.16	0	-0.949	-26.945	-8.269	0.847	-0.007	-44.336	-35.215
EN971	COC(=O)CCCN(C(=O)c1cc(O)nc2c1cccc2)C	2235	7	-4.11	-0.187	-0.523	-1.005	-4.114	-1.669	0	0	-1.972	-25.641	-1.315	1.007	0	-32.36	-26.956
F0545-0140	COc1ccc(cc1)C1CC(=NN1C(=O)CSc1cn(c2c1cccc2)Cc1ccc(cc1)Br)c1cccs1	4793	9	-4.114	-0.105	-0.358	-0.882	-4.114	-2.057	0	0	-0.241	-36.655	-1.945	0.314	-0.006	-47.428	-38.6
OTV376	O=C(c1cccc(c1)n1cnnn1)N1CCN(CC1)c1ccccc1	439	4	-4.114	-0.165	-0.481	-0.975	-4.114	-1.456	0	0	-1.356	-32.306	-2.292	0.675	-0.018	-42.586	-34.598
EN32	O=C(N1CCn2c(C1C)nnc2C1CCCC1)NC1CCCc2c1[nH]nc2	1165	4	-3.703	-0.137	-0.411	-0.862	-4.114	-1.508	-0.225	0	-0.946	-33.526	-1.995	0.565	-0.025	-41.33	-35.521
PUBT26248	CC(=O)Oc1cc(cc2c1C(=O)c1c(C2=O)cccc1OC(=O)C)C(=O)O	2786	5	-4.113	-0.152	-0.457	-0.957	-4.113	-1.043	0	0	-1.963	-25.194	-0.888	0.286	0	-30.585	-26.082
PUBT5311101	FCSC(=O)[C@@]1(O)[C@H](C)C[C@@H]2[C@]1(C)C[C@H](O)[C@]1([C@H]2C[C@@H](C2=CC(=O)C=C[C@]12C)F)F	2770	5	-4.113	-0.137	-0.426	-0.934	-4.113	-1.011	-0.32	0	-0.867	-25.429	-5.491	0.202	-0.022	-37.406	-30.92
F3411-7347	Cc1cccc(c1)Sc1nc2ccccc2n2c1nn(c2=O)CC(=O)Nc1c(C)cc(cc1C)C	3839	6	-4.113	-0.118	-0.384	-0.903	-4.113	-2.367	0	0	-0.348	-40.033	0.645	0.521	-0.014	-45.696	-39.387
F1882-1299	CCn1c(SCC(=O)Nc2ccc(cc2)C(=O)N)nc2c(c1=O)[nH]c1c2cccc1	4812	7	-4.113	-0.137	-0.426	-0.934	-4.113	-0.946	-0.32	0	-1.022	-33.961	-4.542	0.557	-0.003	-46.845	-38.502
OTV2	CCCc1oc2cc(O)c(cc2c(=O)c1c1ccc2c(c1)OCO2)CC	2	5	-4.11	-0.158	-0.468	-0.965	-4.113	-1.398	-0.155	0	-1.227	-29.869	-0.982	0.307	0	-37.27	-30.852
F6200-3925	O=C(NCC(c1ccccc1)(C1CC1)O)NCc1ccc(cc1)F	4528	9	-4.112	-0.171	-0.494	-0.984	-4.112	-1.697	-0.339	0	-1.228	-22.391	-6.174	1.219	-0.021	-33.757	-28.565
F3270-0605	CCCN1N=C(C)Cn2c1nc1c2c(=O)n(c(=O)n1C)CC(C)C	4959	4	-4.112	-0.171	-0.494	-0.984	-4.112	-1.439	0	0	-1.646	-23.998	-1.116	0.341	0	-30.814	-25.115
OTV972	CCc1ccc2c(c1)sc(n2)N1C(c2ccccc2)C(=C(C1=O)O)C(=O)c1ccco1	1077	6	-1.857	-0.06	-0.188	-0.419	-4.112	-1.731	0	0	-0.72	-37.85	-1.323	0.429	0	-44.801	-39.173
F0528-1278	O=C(c1ccccc1)CSc1nnc(n1c1ccc(cc1)C(F)(F)F)CNC(=O)C12CC3CC(C2)CC(C1)C3	4457	10	-4.111	-0.105	-0.357	-0.882	-4.111	-2.005	-0.223	0	-0.293	-32.688	-2.368	0.399	0	-43.134	-35.056
F2233-0304	O=C(Cn1c(=O)n(Cc2ccc3c(c2)OCO3)c(=O)c2c1cccn2)NCc1ccco1	4477	7	-4.111	-0.128	-0.408	-0.921	-4.111	-1.844	0	0	-1.159	-30.604	-1.387	0.633	-0.003	-40.799	-31.992
EN1038	O=C(Nc1cc(cc(c1)C(=O)N)C(=O)N)CSc1nnc(n1Cc1ccccc1)c1cccs1	2313	10	-4.11	-0.121	-0.392	-0.908	-4.11	-1.204	-0.306	0	-0.583	-33.844	-6.402	0.671	-0.036	-47.2	-40.246
F6562-2363	O=C1CCCN1c1nccc(c1)CNC(=O)c1c(C)nc2n1cccc2	3150	5	-4.091	-0.157	-0.466	-0.961	-4.11	-1.657	0	0	-1.693	-32.383	0.526	0.78	0	-38.798	-31.858
F0648-0789	Fc1ccc(cc1)n1c(SCC(=O)c2ccccc2)nnc1Cc1cc(=O)[nH]c(=O)[nH]1	4613	7	-4.084	-0.132	-0.414	-0.921	-4.11	-0.968	-0.638	0	-0.823	-31.463	-4.877	0.625	-0.001	-44.544	-36.34
EN216	O=C(N1CCC(C1c1n[nH]c(=O)n1C)C1CC1)CC1=CCOCC1	1419	5	-4.11	-0.171	-0.494	-0.984	-4.11	-1.184	-0.261	0	-1.391	-28.584	-4.444	0.852	-0.03	-39.981	-33.029
EN46	Fc1ccc2c(c1)[nH]cc2CC(=O)N(Cc1ccc(cc1)C(=O)O)C	1187	6	-4.11	-0.164	-0.481	-0.974	-4.11	-1.103	-0.177	0	-1.408	-24.071	-5.843	0.657	0	-37.443	-29.915
	N#CC(C1CC1)(NC(=O)Cn1cc(ccc1=O)[N+](=O)[O-])C	5671	7	-4.109	-0.196	-0.54	-1.016	-4.109	-0.705	-0.32	0	-1.803	-21.34	-6.851	0.865	-0.052	-31.205	-28.192
OTV817	Clc1ccc(cc1)c1onc2c1cc(cc2)n1nnc(c1C)C(=O)Nc1ccc(cc1)n1cnnn1	933	6	-4.109	-0.114	-0.377	-0.897	-4.109	-1.391	0	0	-0.48	-39.611	-4.991	0.494	-0.003	-52.28	-44.602
PUBT9926791	N#CCC(=O)N1CC[C@H]([C@H](C1)N(c1ncnc2c1cc[nH]2)C)C	2750	5	-4.032	-0.175	-0.499	-0.975	-4.108	-0.547	-0.31	0	-1.818	-24.079	-6.547	0.761	-0.007	-36.943	-30.626
	CCC(NC(=O)Cn1c(N)nc(c1C#N)C#N)C	5322	7	-4.108	-0.228	-0.598	-1.056	-4.108	-1.477	-0.151	0	-2.005	-26.266	-2.074	1.149	0	-33.624	-28.34
	O=C(Cn1cc(ccc1=O)C(F)(F)F)NCC1CCCCC1	5409	6	-4.108	-0.187	-0.523	-1.004	-4.108	-1.532	0	0	-2.204	-25.005	0.9	0.744	0	-29.264	-24.105
	N#Cc1c(C)c(C)nn(c1=O)CC(=O)NC(=O)NC1CCCCC1	5413	7	-4.108	-0.171	-0.494	-0.983	-4.108	-1.076	-0.139	0	-1.699	-27.601	-4.479	0.857	0	-39.228	-32.079
	OC(=O)C(c1ncccc1C)O.Cl	5880	4	-4.108	-0.342	-0.784	-1.179	-4.108	-0.803	-0.118	0	-2.7	-18.756	-4.309	1.097	0	-25.62	-23.065
EN84	O=C(N1CCCC(C1)n1cncn1)Nc1cccc(c1)C(=O)N1CCCC1	1244	6	-4.108	-0.152	-0.456	-0.956	-4.108	-1.164	-0.294	0	-1.709	-35.472	0.126	0.852	-0.038	-42.967	-35.346
F0630-0437	Fc1ccc(cc1)CSC1=NCCN1C(=O)COc1ccc2c(c1)cccc2	3846	7	-3.994	-0.143	-0.433	-0.922	-4.107	-1.487	-0.061	0	-1.326	-35.226	-1.503	0.754	0	-39.142	-36.729
F6246-3424	CC(=O)Nc1ccc(cc1)S(=O)(=O)NCCn1nc(n(c1=O)C1CC1)c1cccnc1	4444	9	-4.107	-0.132	-0.416	-0.926	-4.107	-1.76	-0.32	0	-0.616	-31.214	-4.171	0.817	-0.042	-41.399	-35.385
OTV414	COc1cccc(c1)/C=C/1\SC2N(C1=O)C(C)C(C(=O)N2)Cc1ccc(cc1)F	474	4	-4.107	-0.142	-0.435	-0.94	-4.107	-1.809	0	0	-1.008	-32.909	0.049	0.348	0	-38.565	-32.86
PUBT9403	O=C(O[C@H]1CC[C@@H]2[C@]1(C)CC[C@H]1[C@H]2CCc2c1ccc(c2)O)CCC1CCCC1	2866	6	-4.106	-0.142	-0.435	-0.94	-4.106	-1.006	-0.589	0	-0.856	-22.849	-6.735	0.498	0	-35.876	-29.584
F6444-0551	O=C(N1CCC(CC1)N1CCCC1COCc1ccccc1)Cc1cccs1	4104	8	-4.099	-0.146	-0.444	-0.946	-4.106	-1.596	-0.128	0	-0.731	-31.495	-6.21	0.859	-0.003	-46.643	-37.705
	O=C(Nc1ccc(nc1)S(=O)(=O)C)NC(C1CC1)C1CC1	5618	7	-4.106	-0.196	-0.539	-1.015	-4.106	-1.232	-0.518	0	-1.351	-23.119	-6.149	1.161	-0.087	-34.404	-29.269
F5857-1455	O=C(C(=O)NCC(c1cscc1)O)Nc1ccc(c(c1)Cl)F	4616	8	-4.105	-0.187	-0.523	-1.004	-4.105	-1.439	0	0	-1.141	-30.717	-5.064	0.807	-0.037	-43.428	-35.781
EN655	CC1CC1C(=O)Nc1ccc(cc1C(=O)Nc1ccc(c(c1)C(=O)N)F)F	1913	7	-4.104	-0.152	-0.456	-0.955	-4.104	-1.033	-0.32	0	-1.296	-29.595	-5.265	0.832	-0.017	-43.481	-34.86
F5075-0527	O=C(Cc1cccc2c1cccc2)Nc1cccc(c1)c1ccc2n(n1)c(nn2)c1cccs1	4392	6	-4.103	-0.121	-0.391	-0.907	-4.103	-1.863	0	0	-0.405	-38.491	-2.553	0.473	0	-50.4	-41.044
F2606-0519	CCOc1ccc(cc1)c1cn2c(n1)scc2CC(=O)Nc1c(C)cccc1C	4182	7	-4.102	-0.141	-0.435	-0.939	-4.102	-1.692	-0.16	0	-0.644	-28.723	-5.158	0.717	-0.113	-40.345	-33.88
F2300-0656	Fc1cc(F)c2c(c1)sc(n2)N(C(=O)Cc1ccc2c(c1)OCO2)Cc1ccccc1	4376	6	-4.102	-0.132	-0.416	-0.925	-4.102	-1.682	0	0	-0.681	-34.142	-3.456	0.519	-0.032	-45.856	-37.598
F2583-0170	COc1ccc(cc1)Cn1c(C)cn2c1nc1c2c(=O)n(c(=O)n1C)CC(=O)C	3298	5	-4.101	-0.141	-0.434	-0.939	-4.101	-1.218	-0.033	0	-1.192	-28.572	-4.025	0.375	0	-39.834	-32.597
F6151-0163	O=C(C1CCCN(C1)c1ccc(nn1)n1cncc1)NCc1nc2c([nH]1)cccc2	3512	6	-2.305	-0.077	-0.239	-0.524	-4.101	-1.37	0	0	-0.904	-27.527	-7.017	0.603	-0.001	-44.267	-34.543
OTV65	N#Cc1cc2c(n(/c/1=N/C(=O)c1ccccc1Cl)Cc1ccco1)nc1n(c2=O)cccc1C	83	5	-4.1	-0.121	-0.391	-0.906	-4.101	-0.865	-0.268	0	-0.65	-34.426	-5.734	0.274	-0.011	-45.529	-40.16
PUBT5329	Nc1ccc(cc1)S(=O)(=O)Nc1noc(c1)C	2562	3	-1.564	-0.092	-0.237	-0.408	-4.1	-2.045	0	0	-1.828	-22.208	0.6	0.821	-0.028	-26.853	-21.608
F6560-1428	Cc1cc(OC2CN(C2)C(=O)c2ccc(cc2)Oc2nccs2)n2c(n1)ncn2	3732	6	-4.099	-0.141	-0.434	-0.939	-4.099	-0.927	0	0	-1.554	-37.258	-3.089	0.708	0	-47.564	-40.347
F2606-0428	COc1ccc(cc1)c1cn2c(n1)scc2CC(=O)Nc1ccccc1C(=O)N	4254	7	-4.099	-0.141	-0.434	-0.939	-4.099	-1.009	-0.332	0	-0.875	-30.193	-6.374	0.595	-0.012	-43.054	-36.566
EN823	CNC(=O)c1ccn(n1)C1CCCN(C1)Cc1c(Cl)cccc1N1CCOCC1	2081	6	-4.086	-0.141	-0.433	-0.936	-4.098	-1.481	-0.275	0	-0.889	-27.046	-4.432	0.563	0	-38.809	-31.478
OTV416	O=C(Nc1cccc(c1)C)CSc1nnc2n1nc(Cc1ccc(cc1)C)c(=O)[nH]2	477	7	-1.83	-0.061	-0.189	-0.416	-4.098	-1.508	-0.375	0	-0.793	-31.939	-4.017	0.784	-0.006	-42.589	-35.956
F0648-0027	O=C(Nc1cccc(c1C)C)CSc1nnc(n1c1ccccc1)Cc1cc(=O)[nH]c(=O)[nH]1	3382	8	-4.071	-0.123	-0.396	-0.905	-4.097	-1.181	-0.434	0	-0.67	-33.886	-5.544	0.753	-0.04	-45.142	-39.43
F6469-2202	O=C(Nc1ccccc1c1nc2n(c1)cccc2C)Cn1cccn1	3873	5	-3.927	-0.157	-0.459	-0.931	-4.097	-1.436	0	0	-1.523	-29.962	-2.139	0.686	-0.004	-40.253	-32.101
OTV235	Cc1ccc(o1)C1C(=C(C)Nc2n1ncn2)C(=O)Nc1ccccc1	298	4	-2.309	-0.092	-0.27	-0.547	-4.097	-0.858	-0.333	0	-1.275	-24.47	-6.825	0.671	-0.055	-37.07	-31.295
PUBT135398744	CCCc1nn(c2c1nc([nH]c2=O)c1cc(ccc1OCC)S(=O)(=O)N1CCN(CC1)C)C	2728	7	-3.277	-0.099	-0.319	-0.729	-4.096	-1.099	0	0	-0.462	-30.019	-9.696	0.448	-0.028	-48.495	-39.714
F0659-0511	Fc1ccc(cc1)n1c(SCC(=O)Nc2nc3c(s2)cccc3)nnc1Cc1cccn1C	3105	8	-4.06	-0.123	-0.395	-0.903	-4.096	-1.925	0	0	-0.496	-35.935	-3.294	0.619	-0.003	-45.318	-39.23
OTV688	COc1ccc(cc1)NC(=O)C1=C(C)Nc2n(C1c1ccc(c(c1)Cl)Cl)ncn2	772	5	-2.282	-0.079	-0.242	-0.523	-4.096	-0.77	-0.345	0	-0.884	-33.054	-5.726	0.429	-0.016	-46.478	-38.779
EN362	O=C(CN(S(=O)(=O)c1ccc(cc1)C)C)NNC(=O)C(NC(=O)c1ccco1)Cc1ccccc1	1595	13	-4.095	-0.117	-0.383	-0.899	-4.095	-1.563	0	0	-0.615	-40.104	-5.001	0.903	-0.065	-52.483	-45.105
EN885	N#Cc1cc(cn(c1=O)c1cccc(c1)C(F)(F)F)C(=O)c1cc(Cl)ccc1O	2136	5	-3.833	-0.132	-0.406	-0.878	-4.095	-1.547	0	0	-1.046	-29.789	-2.339	0.34	-0.002	-39.312	-32.128
EN1019	CCn1c(SCC(=O)c2ccc[nH]2)nc2c1ccc(c2)S(=O)(=O)N1CCOCC1	2294	7	-4.094	-0.141	-0.434	-0.937	-4.095	-1.159	-0.112	0	-0.95	-36.959	-3.639	0.527	-0.008	-48.028	-40.598
EN332	O=C(CN(c1c(=O)[nH]c(=O)n(c1N)Cc1ccccc1)C)NCC1COc2c(O1)cccc2	1560	8	-4.094	-0.124	-0.398	-0.911	-4.094	-2.169	0	0	-0.492	-33.483	-2.949	0.689	-0.005	-44.204	-36.433
EN301	O=C(NC1CC1)CN1CCN(CC1)C(=O)c1ccc(cc1)NS(=O)(=O)c1ccc(c(c1)Cl)F	1525	9	-3.662	-0.111	-0.356	-0.814	-4.094	-1.654	-0.087	0	-0.508	-37.182	-3.765	0.663	-0.085	-43.244	-40.948
F1386-0323	Oc1ncnc2c1c(cn2c1cccc(c1)C(F)(F)F)c1ccccc1	4240	3	-2.131	-0.082	-0.243	-0.5	-4.093	-1.533	0	0	-1.173	-27.036	-2.252	0.303	0	-36.019	-29.288
F3023-0588	CCCN1C(=O)C2C(C1=O)N(NC2c1ccc(cc1)O)Cc1ccccc1	4193	6	-4.092	-0.152	-0.455	-0.953	-4.092	-0.986	-0.269	0	-1.061	-23.163	-7.79	0.576	-0.026	-34.989	-30.953
F0772-0615	CCOc1ccc(cc1)n1c(CNC(=O)c2ccc(cc2)S(=O)(=O)N2CCOCC2)nnc1SCC(=O)Nc1ccc(cc1)F	3879	14	-4.092	-0.091	-0.323	-0.851	-4.092	-0.717	-0.32	0	-0.539	-39.462	-6.311	0.442	-0.037	-55.206	-45.772
OTV22	O=c1oc2ccccc2cc1c1cc(C)c2c(n1)c1ccccc1oc2=O	29	1	-4.091	-0.152	-0.455	-0.952	-4.092	-1.59	0	0	-0.986	-30.21	-1.048	0.151	0	-38.575	-31.258
F2692-0667	CCn1c(SCC(=O)Nc2ccccc2F)nc2c(c1=O)oc1c2cccc1	3471	6	-4.091	-0.146	-0.444	-0.944	-4.091	-2.07	0	0	-0.916	-28.769	-1.011	0.496	-0.011	-33.975	-29.779
	Cc1noc(c1)CS(=O)(=O)NC1CCCCCC1	5416	4	-4.091	-0.227	-0.596	-1.051	-4.091	-1.737	0	0	-1.712	-24.415	-0.972	0.725	0	-26.095	-25.388
	C1CCC(NC1)Cn1cncn1	5893	2	-4.091	-0.341	-0.781	-1.174	-4.091	-1.604	0	0	-2.8	-17.454	0.519	1.107	0	-19.006	-16.935
	OC(=O)Cn1c(=O)ccn(c1=O)Cc1ccccc1	5917	5	-4.09	-0.215	-0.574	-1.037	-4.09	-0.813	0	0	-2.407	-26.379	-3.976	1.045	0	-35.951	-30.356
F1142-3564	NC(=O)CSc1nc2scc(c2c(=O)n1c1ccccc1)c1ccccc1	3895	5	-4.089	-0.151	-0.454	-0.952	-4.089	-1.152	-0.141	0	-0.833	-21.799	-8.292	0.505	-0.133	-38.053	-30.091
	O=C(N1CCN(CC1)S(=O)(=O)C)NCCc1ccccn1	5123	6	-4.089	-0.195	-0.537	-1.011	-4.089	-0.991	-0.282	0	-1.668	-26.669	-3.772	0.761	-0.01	-35.549	-30.44
OTV607	N#Cc1c(=O)[nH]c(nc1c1ccccc1)SCC(=O)Nc1sc2c(c1C(=O)N)CCCC2	692	8	-4.083	-0.128	-0.405	-0.914	-4.089	-1.406	-0.335	0	-0.397	-32.021	-5.989	0.561	-0.012	-46.611	-38.01
OTV696	COC(=O)c1ccc(cc1)C1N(c2nc3c(s2)cc(cc3)F)C(=O)C(=C1C(=O)c1ccco1)O	784	7	-1.833	-0.054	-0.175	-0.405	-4.089	-1.703	0	0	-0.362	-35.484	-4.314	0.443	-0.045	-45.362	-39.798
EN883	COc1ccc(cc1)C(=O)COC(=O)[C@@H](NC(=O)c1ccco1)Cc1ccccc1	2134	11	-4.088	-0.136	-0.423	-0.929	-4.088	-1.561	-0.302	0	-0.631	-30.05	-6.735	0.948	-0.03	-43.26	-36.785
EN730	NC(=O)C1CCCN(C1)C(=O)Nc1cc(ccc1N(C)C)C(F)(F)F	1990	6	-4.088	-0.164	-0.478	-0.969	-4.088	-0.576	-0.32	0	-1.625	-24.816	-5.13	0.447	-0.005	-34.348	-29.946
F0586-0280	COc1ccc(c(c1)OC)NC(=O)CSc1oc(nc1S(=O)(=O)c1ccc(cc1)F)c1ccc(cc1)F	4592	10	-4.088	-0.11	-0.368	-0.887	-4.088	-2.403	0	0	-0.727	-35.293	1.679	0.555	0	-39.708	-33.613
EN848	O=C(c1cc2c(s1)c1ccccc1CC2)N1CCCN(CC1)C(=O)N	2104	3	-4.087	-0.163	-0.478	-0.969	-4.087	-1.458	-0.136	0	-0.987	-25.935	-3.395	0.303	-0.003	-34.388	-29.329
EN1023	O=C(C1CC(=O)N(C1)C1CCCC1)Nc1ccnn1Cc1cccc(c1)Cl	2300	6	-4.087	-0.151	-0.454	-0.951	-4.087	-1.763	0	0	-0.991	-29.761	-4.06	0.78	-0.017	-38.645	-33.821
F2738-1819	Cc1cc(C)c2c(c1)nc(s2)N(C(=O)Cc1cccc2c1cccc2)Cc1ccccn1	4163	6	-4.085	-0.128	-0.405	-0.915	-4.087	-1.683	0	0	-0.451	-38.412	-3.663	0.521	-0.003	-51.406	-42.076
F6517-2712	OC(c1ccc(s1)c1cscc1)CNC(=O)c1cc(=O)c2c(o1)cccc2	4497	7	-4.087	-0.151	-0.454	-0.951	-4.087	-1.724	-0.212	0	-0.699	-31.967	-3.024	0.62	-0.018	-41.519	-34.991
F0653-0552	COc1ccc(cc1)n1c(SCC(=O)Nc2noc(c2)C)nnc1c1c[nH]c2c1cccc2	4878	8	-4.086	-0.124	-0.397	-0.909	-4.087	-2.009	-0.09	0	-0.484	-37.526	-1.944	0.664	0	-46.575	-39.47
	OC(c1ccccc1)Cn1cnc2c1c(=O)n(C)c(=O)n2C	5959	4	-4.087	-0.186	-0.521	-0.999	-4.087	-1.009	0	0	-1.494	-23.289	-6.818	0.611	-0.008	-35.609	-30.107
OTV246	CCN1C(=O)/C(=C/2\SC3N(C2=O)NC(N3)c2ccccc2)/c2c1cccc2	309	2	-4.087	-0.151	-0.454	-0.951	-4.087	-1.471	0	0	-1.101	-31.717	-0.42	0.135	-0.002	-39.52	-32.137
EN651	O=C1CC(C1)C(=O)NCc1c(Cl)cccc1n1ccnc1	1907	5	-1.947	-0.093	-0.256	-0.481	-4.086	-0.715	-0.284	0	-1.583	-19.997	-8.628	0.794	-0.004	-34.467	-28.625
EN1191	ClCC(=O)N1N=C(CC1c1ccccc1)c1cccc(c1)NS(=O)(=O)C	2480	6	-2.648	-0.102	-0.302	-0.622	-4.085	-1.348	0	0	-0.97	-27.742	-5.663	0.511	-0.041	-39.114	-33.405
F3289-0953	Cc1ccc(cc1C)NCCn1c2nc3c(n2c(c1C)C)c(=O)n(c(=O)n3C)C	4346	4	-4.077	-0.141	-0.432	-0.933	-4.085	-1.141	-0.205	0	-1.418	-32.047	-1.467	0.502	0	-40.62	-33.514
	COCCn1c(N)c(Sc2ccc(cc2)Cl)c(=O)[nH]c1=O	6106	5	-4.084	-0.194	-0.537	-1.01	-4.084	-1.351	-0.186	0	-1.433	-27.018	-3.083	0.699	0	-36.113	-30.1
F0532-0900	FC(c1cccc(c1)n1cc(c2c1ncnc2NCc1cccs1)c1ccccc1)(F)F	3316	6	-1.734	-0.054	-0.172	-0.388	-4.083	-1.326	0	0	-1.528	-31.035	-1.131	0.494	-0.001	-39.224	-32.166
F3289-1016	Cn1c(=O)n(C)c(=O)c2c1nc1n2cc(n1CCNc1ccc(cc1)Oc1ccccc1)C	3983	6	-2.024	-0.061	-0.197	-0.45	-4.083	-1.586	0	0	-0.648	-36.032	-4.227	0.605	-0.018	-48.873	-40.26
OTV872	Cc1ccc2c(c1)c(=O)cc(o2)C(=O)Nc1sc2c(c1C(=O)NCc1cccnc1)CCCC2	987	7	-4.077	-0.12	-0.389	-0.901	-4.083	-1.767	0	0	-0.339	-38.275	-4.006	0.541	-0.005	-48.08	-42.281
F1142-6493	CCOC(=O)c1c(NC(=O)CSc2nc3scc(c3c(=O)n2c2ccccc2)c2ccc(cc2)C)sc(c1C)C	4079	10	-4.082	-0.102	-0.349	-0.871	-4.082	-1.898	-0.047	0	-0.196	-42.598	-1.63	0.434	0	-53.667	-44.228
F2644-0384	Fc1ccc(cc1)C1=NN(CC(=C)C)c2n(C1)c1c(=O)n(C)c(=O)n(c1n2)C	4506	3	-4.082	-0.146	-0.443	-0.942	-4.082	-1.523	0	0	-1.548	-28.546	0.267	0.398	-0.022	-34.543	-28.279
	COc1ccccc1COCC(Cn1cnc2c1cccc2)O	5041	8	-4.082	-0.177	-0.505	-0.987	-4.082	-1.456	0	0	-1.287	-29.42	-5.343	0.951	-0.017	-41.377	-34.763
EN87	Fc1ccc(cc1)C1C(CC(=O)N1C)C(=O)N(Cc1ccncc1)C	1247	5	-4.074	-0.163	-0.477	-0.966	-4.081	-1.149	0	0	-1.511	-26.575	-4.838	0.65	-0.017	-38.11	-31.413
PUBT441074	C=C[C@H]1CN2CC[C@H]1C[C@@H]2[C@H](c1ccnc2c1cc(OC)cc2)O	2585	5	-4.065	-0.169	-0.489	-0.973	-4.08	-1.23	0	0	-1.19	-22.287	-7.006	0.531	-0.025	-37.228	-29.293
EN518	COc1ccc(cc1)CCC(=O)Nc1ccccc1C(=O)OCC(=O)NC(c1ccc(cc1F)F)C	1750	13	-4.079	-0.113	-0.374	-0.89	-4.079	-1.54	-0.32	0	-0.648	-32.157	-5.452	0.91	-0.055	-44.958	-37.609
EN782	O1CCN(CC1)C(C1COCC1)CNCc1ccc(o1)c1nc2c(s1)cccc2	2046	7	-4.072	-0.14	-0.431	-0.932	-4.079	-1.295	0	0	-0.583	-33.168	-8.919	0.804	-0.009	-49.509	-42.087
PUBT86567101	O=C(NCCc1ncc[nH]1)CCCC(=O)NCCc1ncc[nH]1	3023	12	-3.546	-0.154	-0.438	-0.857	-4.079	-0.344	-0.134	0	-1.503	-18.667	-18.79	1.819	-0.165	-47.287	-37.457
	O=C(NC1(CCCC1)C(=O)NCC1CC1)Nc1ccc(cn1)Cl	5941	8	-4.079	-0.177	-0.504	-0.986	-4.079	-1.595	0	0	-1.661	-31.387	-1.685	0.999	0	-41.18	-33.072
OTV697	N#C/C(=C\1/SCC(=O)N1c1ccccc1)/C(=O)Nc1ccccc1	785	5	-4.079	-0.17	-0.49	-0.976	-4.079	-1.52	0	0	-1.299	-31.008	-2.29	0.671	-0.037	-38.898	-33.299
F0653-0798	O=C(Nc1ccc(cc1)Cl)CSc1nnc(n1c1ccc(cc1)F)c1c[nH]c2c1cccc2	3934	7	-4.077	-0.124	-0.396	-0.907	-4.077	-2.284	0	0	-0.327	-40.908	0.646	0.532	-0.05	-46.632	-40.262
	OC(Cn1cnc2c1cc(C)c(c2)C)COCc1ccco1	5310	7	-4.077	-0.185	-0.519	-0.997	-4.077	-2.242	0	0	-1.524	-24.522	-0.69	1.019	0	-30.707	-25.212
EN292	CN(C(=O)C1c2ccccc2Oc2c1cccc2)Cc1nc2ccccc2c(=O)[nH]1	1513	4	-4.035	-0.134	-0.418	-0.917	-4.077	-1.479	-0.127	0	-0.702	-30.878	-3.129	0.248	-0.004	-41.371	-34.007
EN62	CN1CCN(CC1)c1nccc(c1)CNC1CCCc2c1cc(O)cc2	1212	5	-2.333	-0.09	-0.266	-0.548	-4.077	-0.893	-0.32	0	-1.106	-22.432	-8.319	0.611	0	-38.38	-30.752
F0659-0142	O=C(Nc1sc2c(n1)ccc(c2)C)CSc1nnc(n1CCc1ccccc1)Cc1cccn1C	3826	10	-2.256	-0.064	-0.211	-0.495	-4.075	-1.954	-0.103	0	-0.37	-40.525	-2.769	0.812	-0.019	-50.696	-43.294
	CN1CCC(CC1)N1CCC(CC1)NC(=O)Nc1cc(C)cc(n1)C	5517	5	-4.075	-0.163	-0.477	-0.966	-4.075	-1.494	-0.32	0	-1.084	-27.373	-3.848	0.796	-0.027	-35.711	-31.221
	Clc1ccc(cc1)C(Cn1cnc2c1c(=O)n(C)c(=O)n2C)O	5295	4	-4.074	-0.177	-0.504	-0.985	-4.074	-1.133	-0.024	0	-1.745	-28.126	-1.806	0.505	0	-36.794	-29.933
	N#Cc1cn(C2CC2)c(=O)n(c1=O)CC(=O)NC1CCCCC1	5581	6	-4.074	-0.177	-0.504	-0.985	-4.074	-1.053	-0.138	0	-1.892	-24.675	-3.338	0.744	0	-34.719	-28.014
EN137	CC(CC(C(=O)Nc1cc[nH]n1)NC(=O)C1CCC(=O)N1C)C	1312	8	-4.074	-0.177	-0.504	-0.985	-4.074	-0.727	-0.342	0	-1.867	-24.746	-6.552	1.086	-0.004	-34.707	-31.297
PUBT2442	Brc1cc(CN(C2CCCCC2)C)c(c(c1)Br)N	2767	3	-4.051	-0.225	-0.59	-1.041	-4.073	-1.168	-0.313	0	-0.838	-19.445	-7.755	0.408	-0.028	-34.453	-27.2
F0514-4626	Clc1cccc(c1)n1c(SCC(=O)N2N=C(CC2c2ccc(cc2)F)c2cccs2)nnc1CNC(=O)c1cccs1	3843	11	-4.073	-0.097	-0.337	-0.86	-4.073	-1.363	0	0	-0.473	-44.78	-2.514	0.379	0	-55.007	-47.295
	FC(C(COc1ccc(cn1)NC1COCC1)(F)F)F	5796	6	-4.073	-0.204	-0.553	-1.019	-4.073	-2.064	-0.32	0	-1.403	-20.289	-2.185	1.056	0	-27.456	-22.474
EN231	CNC(=O)c1ccc(n1C)C1CCCCN1CCNS(=O)(=O)CC	1437	8	-3.976	-0.166	-0.478	-0.952	-4.073	-1.214	-0.102	0	-1.223	-23.386	-7.769	0.899	-0.099	-38.208	-31.155
EN136	OCC1CC(CN1C(=O)NCc1cccc(c1)OCC(=O)N)F	1311	9	-4.073	-0.177	-0.504	-0.985	-4.073	-1.165	-0.39	0	-1.489	-26.419	-6.302	1.239	-0.003	-39.601	-32.721
F6416-8751	Cc1oc(c(c1)C(CCNS(=O)(=O)c1ccc(cc1)C(F)(F)F)O)C	4493	8	-4.072	-0.163	-0.476	-0.965	-4.072	-1.332	0	0	-1.52	-27.962	-3.907	0.816	-0.052	-36.187	-31.869
F3411-7409	O=C(Cn1nc2n(c1=O)c1ccccc1nc2N1CCOCC1)Nc1cccc(c1C)Cl	4801	5	-4.072	-0.127	-0.404	-0.912	-4.072	-1.324	-0.091	0	-1.002	-34.197	-2.896	0.489	0	-44.823	-37.093
	O=C(Nc1nncs1)NC1CCN2C1CCCC2	5853	4	-4.072	-0.226	-0.593	-1.047	-4.072	-1.121	0	0	-1.734	-27.465	-2.281	0.499	0	-36.714	-29.746
F5030-0577	O=C(C1CC(=O)N(C1)c1ccccc1C)Nc1cc(nn1c1scc(n1)c1ccc(cc1)F)C	4179	6	-4.071	-0.12	-0.388	-0.899	-4.071	-1.992	0	0	-0.342	-35.63	-3.222	0.537	-0.009	-47.651	-38.852
F5269-0018	Fc1ccc(cc1)c1nc2n(c1)c(cs2)C(=O)NCc1ccc2c(c1)OCO2	4449	5	-4.071	-0.145	-0.442	-0.94	-4.071	-1.719	0	0	-0.774	-27.324	-4.256	0.5	-0.074	-38.487	-31.58
OTV598	CN1CCC(CC1)N(Cc1c(O)ccc2c1c(C(=O)Nc1cccc(c1)C(F)(F)F)c(o2)C)C	673	8	-4.054	-0.119	-0.386	-0.896	-4.071	-1.502	-0.062	0	-1.02	-30.964	-3.147	0.535	-0.002	-40.49	-34.111
EN88	Clc1cc(NC(=O)N2CCC(C2)C(=O)O)cc(c1)C(F)(F)F	1249	5	-4.07	-0.185	-0.518	-0.995	-4.071	-0.748	-0.146	0	-1.636	-26.625	-4.613	0.503	-0.02	-39.118	-31.237
F2582-0318	OCCCn1c2nc3c(n2c(c1C)C)c(=O)n(c(=O)n3C)C	3972	4	-4.07	-0.185	-0.518	-0.995	-4.07	-0.499	-0.32	0	-1.794	-21.466	-6.478	0.594	-0.005	-33.236	-27.944
F0630-0433	Fc1ccc(cc1)CSC1=NCCN1C(=O)COc1ccc(cc1)Cl	4419	7	-3.974	-0.159	-0.465	-0.942	-4.07	-1.474	0	0	-1.479	-35.712	-0.937	0.81	0	-42.237	-36.649
OTV833	O=C(Nc1oc2ccccc2c(=O)c1c1ccccc1)CN1CCN(CC1)Cc1ccccc1	942	7	-3.969	-0.117	-0.378	-0.877	-4.07	-1.86	0	0	-0.375	-33.627	-5.565	0.68	0	-48.56	-39.193
PUBT23634441	OC(=O)CNC(=O)c1ncc(cc1O)c1cccc(c1)Cl	2883	5	-3.635	-0.173	-0.478	-0.899	-4.069	-0.96	-0.16	0	-1.443	-22.155	-7.785	0.79	-0.02	-37.241	-29.94
EN149	Cc1ncc(n1c1ccccc1)CN1CCCC(C1)c1ncc[nH]1	1334	4	-3.676	-0.153	-0.442	-0.88	-4.069	-0.925	0	0	-1.662	-23.919	-6.619	0.72	-0.012	-38.962	-30.538
EN950	CCOc1ccc(cc1)NS(=O)(=O)c1cc(ccc1OC)NC(=O)c1cccc(c1)S(=O)(=O)N(c1ccccc1)Cc1ccccc1	2208	14	-4.065	-0.086	-0.312	-0.838	-4.068	-1.541	-0.241	0	-0.379	-40.206	-1.899	0.405	-0.017	-51.485	-42.104
F3234-0208	OCCn1c(C)cn2c1nc1c2c(=O)n(c(=O)n1C)CC	3801	4	-4.068	-0.194	-0.534	-1.006	-4.068	-1.011	-0.32	0	-1.82	-25.515	-0.476	0.43	0	-31.796	-25.991
OTV397	O=C1NC(=C(C(N1)c1cn(nc1c1cccs1)c1ccccc1)C(=O)OCc1ccccc1)C	461	7	-4.068	-0.12	-0.388	-0.899	-4.068	-2.071	0	0	-0.317	-36.178	-2.729	0.548	-0.009	-46.554	-38.907
EN931	CCn1c(SCC(=O)Nc2ccccc2OC(F)F)nc2c1ccc(c2)S(=O)(=O)N1CCOCC1	2188	10	-4.065	-0.116	-0.38	-0.892	-4.067	-1.668	-0.32	0	-0.554	-33.463	-2.723	0.594	-0.038	-44.168	-36.186
	O=C(Nc1ccc(nc1)S(=O)(=O)C)NC1CCN2C1CCCC2	5211	5	-4.067	-0.177	-0.503	-0.983	-4.067	-0.661	0	0	-1.326	-28.635	-7.207	0.495	-0.063	-44.65	-35.842
OTV566	O=C(Nc1cccc(c1Cl)Cl)COC(=O)C(N1C(=O)c2c(C1=O)cccc2)Cc1ccccc1	633	9	-4.067	-0.12	-0.388	-0.899	-4.067	-2.52	0	0	-0.429	-36.631	0.361	0.66	0	-42.655	-36.271
EN806	CCN(C1CCS(=O)(=O)C1)C(=O)CNc1cc(ccc1OC)NC(=O)C	2070	9	-4.066	-0.156	-0.463	-0.955	-4.066	-1.258	-0.169	0	-1.321	-26.816	-4.255	0.661	0	-33.499	-31.071
EN1147	O=C(C1CCN(C1)C(=O)C)NC1CCCc2c1nn(c2)C1CCCC1	2435	5	-4.063	-0.163	-0.475	-0.963	-4.066	-0.834	-0.32	0	-1.608	-28.713	-3.298	0.64	-0.015	-39.037	-32.011
F0514-4659	Cc1ccc(cc1)C1CC(=NN1C(=O)CSc1nnc(n1c1cccc(c1)C(F)(F)F)CNC(=O)c1cccs1)c1cccs1	4145	12	-4.066	-0.09	-0.321	-0.846	-4.066	-1.042	-0.32	0	-0.381	-32.849	-6.622	0.319	-0.007	-47.456	-39.47
OTV26	Oc1ccc(cc1)C1NC(=NC(=N1)c1ccccc1)c1ccccc1	35	4	-3.103	-0.124	-0.363	-0.736	-4.066	-1.117	-0.32	0	-1.18	-24.346	-4.621	0.522	-0.061	-37.96	-28.967
EN513	COCCN(c1c(=O)[nH]c(=O)n(c1N)Cc1ccccc1)C(=O)COC(=O)C1(CC1)c1ccccc1	1746	12	-4.065	-0.113	-0.373	-0.887	-4.065	-1.534	-0.354	0	-0.264	-35.479	-6.887	0.923	-0.03	-49.1	-42.367
EN1134	CC(Cc1nc(O)cc(c1)C(=O)NC1CCN(C1)C(=O)N)C	2426	6	-4.065	-0.185	-0.518	-0.994	-4.065	-0.497	-0.321	0	-1.841	-26.109	-5.725	0.787	-0.028	-37.545	-31.834
F6469-1690	O=C(c1ccc(=O)n(n1)C)Nc1ccccc1c1nc2n(c1)cccc2	4318	4	-2.906	-0.112	-0.331	-0.683	-4.065	-1.215	0	0	-1.284	-26.124	-5.721	0.634	-0.035	-40.9	-31.845
	COCCn1c(SC(c2ccccc2)C(=O)N)nc2c1cccc2	5400	7	-4.065	-0.169	-0.489	-0.973	-4.065	-1.202	-0.264	0	-1.222	-27.298	-5.46	0.813	-0.005	-37.915	-32.758
	OC(Cn1cnc2c1cc(C)c(c2)C)Cn1ccnc1S(=O)(=O)C	6072	6	-4.065	-0.169	-0.489	-0.973	-4.065	-0.764	-0.196	0	-1.8	-27.677	-3.654	0.627	0	-38.111	-31.33
OTV356	Fc1ccc(cc1)c1nc2ccccc2c(c1)C(=O)Nc1nccs1	419	4	-1.533	-0.061	-0.179	-0.363	-4.065	-1.797	0	0	-1.239	-29.016	-1.332	0.627	-0.006	-37.771	-30.348
EN859	O=C(C1(CCC1)Cc1ccccc1)NCc1cccc(c1)C(=O)N	2114	7	-4.064	-0.169	-0.488	-0.973	-4.064	-1.296	-0.32	0	-1.329	-25.787	-5.866	1.079	-0.029	-38.209	-31.653
EN1130	OCC1CC(CN1C(=O)NCc1ccccc1N1CCCCC1)(F)F	2417	7	-4.059	-0.162	-0.475	-0.962	-4.064	-1.575	0	0	-1.319	-24.166	-5.71	0.917	-0.022	-35.639	-29.877
EN38	COC1CCCN(C1)CC(=O)N1CC(=O)Nc2c1cccc2	1172	4	-3.976	-0.181	-0.506	-0.972	-4.064	-1.255	0	0	-1.525	-24.338	-4.429	0.597	0	-36.812	-28.766
EN470	COc1ccc(cc1)CNC(=O)COc1ccc(cc1C(=O)N)Cl	1700	8	-4.063	-0.169	-0.488	-0.972	-4.063	-2.07	-0.028	0	-1.116	-28.471	-2.264	0.939	-0.025	-35.953	-30.735
F3243-0524	CCC(c1nc2c(n1CCOc1ccccc1Cl)cccc2)O	3656	7	-4.022	-0.175	-0.497	-0.973	-4.063	-1.722	-0.147	0	-1.382	-24.428	-1.852	0.688	0	-32.259	-26.28
F3407-3883	COc1cc(CCNC(=O)CSc2nc3ccccc3c(=O)n2CCCC(=O)NCc2cccc(c2)Cl)ccc1OC	4303	16	-4.063	-0.097	-0.336	-0.858	-4.063	-1.57	-0.254	0	0	-41.954	-4.079	0.614	-0.143	-56.505	-46.033
OTV743	O=C(Nc1ccc(c(c1)Cl)Cl)CSc1nnnn1c1ccc(cc1)C	850	6	-4.063	-0.163	-0.475	-0.963	-4.063	-1.22	-0.299	0	-1.387	-28.869	-2.276	0.629	0	-36.644	-31.145
EN616	C=CCNS(=O)(=O)c1cccc(c1)C(=O)NCC(c1c[nH]c2c1cccc2)c1ccc(cc1)OC	1871	11	-4.062	-0.116	-0.38	-0.892	-4.062	-2.073	-0.32	0	-0.288	-36.431	-2.6	0.849	-0.018	-43.096	-39.03
EN426	Fc1ccc(cc1)C1CC(=NN1C(=O)C(C)C)c1cccc(c1)NS(=O)(=O)C	1658	6	-4.013	-0.143	-0.435	-0.926	-4.062	-1.125	-0.137	0	-1.244	-30.07	-2.955	0.482	-0.091	-40.45	-33.025
	O=C(Cn1ccccc1=O)NCC1CCCO1	5144	5	-4.062	-0.239	-0.614	-1.06	-4.062	-1.331	0	0	-2.043	-24.921	-2.448	0.925	0	-33.285	-27.369
	O=C(Nc1ccc(cn1)F)NC1CC2OC1CC2	5996	4	-4.062	-0.226	-0.591	-1.044	-4.062	-1.018	-0.133	0	-1.729	-23.773	-3.414	0.555	-0.036	-33.655	-27.187
F3411-8089	NC(=O)CN1NC2N(C1=O)C1CCSC1C(=O)N2Cc1cccs1	3312	4	-4.061	-0.169	-0.488	-0.972	-4.061	-1.112	-0.289	0	-1.07	-28.493	-3.925	0.428	-0.005	-38.289	-32.418
F2606-0781	O=C(Cc1csc2n1cc(n2)c1ccc(cc1)F)Nc1ccccc1F	4795	5	-4.061	-0.156	-0.463	-0.954	-4.061	-1.3	-0.285	0	-0.953	-26.967	-4.792	0.565	-0.021	-37.115	-31.758
	OCCc1nc2c(n1CCOc1ccccc1)cccc2	5016	7	-4.061	-0.193	-0.534	-1.004	-4.061	-1.345	-0.32	0	-1.658	-24.698	-4.255	1.135	0	-34.524	-28.953
F3406-5277	COc1cc(OC)c(cc1NC(=O)Cn1nc2n(c1=O)ccnc2Sc1ccc(cc1C)C)Cl	4468	8	-4.06	-0.119	-0.387	-0.897	-4.06	-1.545	-0.32	0	-0.42	-35.704	-3.202	0.49	0	-46.26	-38.905
	CC(n1ncnc1)C(=O)NCC1CCCCC1	5308	5	-4.06	-0.239	-0.614	-1.059	-4.06	-0.437	0	0	-3.235	-25.688	-0.191	0.925	0	-31.011	-25.879
EN551	CCc1ccccc1NC(=O)CN(C(=O)CSc1nnc([nH]1)c1ccccc1Br)C	1787	10	-4.059	-0.135	-0.42	-0.922	-4.059	-2.006	0	0	-0.631	-37.318	-2.081	0.767	-0.012	-43.605	-39.399
F1889-0415	CC1OC(C)CN(C1)c1nc2c(n1CCCSc1nnnn1c1ccccc1)c(=O)[nH]c(=O)n2C	4101	7	-4.059	-0.116	-0.379	-0.891	-4.059	-1.384	-0.32	0	-0.549	-37.971	-2.983	0.577	-0.037	-49.833	-40.955
PUBT152946	COc1c(N2C[C@@H]3[C@H](C2)CCCN3)c(F)cc2c1n(cc(c2=O)C(=O)O)C1CC1	2667	4	-3.96	-0.137	-0.42	-0.907	-4.058	-0.885	-0.207	0	-0.875	-17.305	-9.12	0.243	-0.1	-35.571	-26.426
F2506-0487	COc1ccc(cc1)c1ccc2n(n1)c(SCC(=O)Nc1nccs1)nn2	4526	7	-4.058	-0.15	-0.451	-0.945	-4.058	-1.183	-0.32	0	-0.867	-32.881	-4.196	0.617	-0.031	-41.849	-37.076
	O=C(Nc1nccs1)NCC(N1CC(C)OC(C1)C)C	5154	6	-4.058	-0.203	-0.551	-1.015	-4.058	-1.237	-0.548	0	-1.375	-21.42	-5.371	1.03	-0.051	-28.338	-26.791
OTV405	Clc1cccc(c1)NC(=O)CC1C(=O)Nc2c(N1C(=O)c1cccc(c1)C)cccc2	466	6	-4.058	-0.131	-0.411	-0.915	-4.058	-1.575	-0.253	0	-0.545	-31.935	-4.081	0.529	-0.004	-43.254	-36.016
OTV340	COc1ccc(cc1OC)c1onc(c1)C(=O)Nc1sc2c(c1C(=O)NCc1ccco1)CCC2	404	10	-4.057	-0.116	-0.379	-0.891	-4.057	-2.154	0	0	-0.044	-37.212	-3.605	0.585	-0.043	-47.73	-40.818
PUBT9851116	CN1CCN(CC1)C(=O)N[C@H](C(=O)N[C@H](/C=C/S(=O)(=O)c1ccccc1)CCc1ccccc1)Cc1ccccc1	2946	14	-3.876	-0.095	-0.326	-0.822	-4.056	-1.001	-0.32	0	-0.483	-34.11	-7.522	0.597	-0.015	-51.102	-41.632
F6548-3811	COc1ccc(c(c1)NC(=O)CSc1nc2ccccc2c2=NC(C(=O)n12)CCC(=O)NCc1cccs1)OC	4800	13	-4.056	-0.101	-0.347	-0.865	-4.056	-1.451	-0.077	0	-0.322	-39.487	-4.86	0.529	-0.032	-49.116	-44.347
OTV677	Fc1ccc(cc1)C1C2=C(Nc3n1nc(n3)c1ccccc1)CC(CC2=O)(C)C	759	2	-3.381	-0.117	-0.358	-0.774	-4.056	-2.104	0	0	-0.948	-24.568	-0.238	0.259	0	-30.312	-24.806
OTV464	O=C(Nc1ccc2c(c1)cc[nH]2)COc1cc(C)cc2c1c(C)cc(=O)o2	528	5	-4.056	-0.15	-0.451	-0.944	-4.056	-1.444	-0.205	0	-1.18	-30.561	-1.887	0.585	0	-38.304	-32.448
F2508-1026	Fc1ccc(c(c1)F)C(=O)Nc1cccc(c1)c1ccc2n(n1)c(nn2)c1ccncc1	3330	5	-4.049	-0.127	-0.402	-0.907	-4.055	-1.441	-0.164	0	-0.899	-32.187	-3.22	0.541	0	-42.059	-35.407
F6495-5468	COc1ccc(cc1NC(=O)C1CN(C1)c1ncnc(c1)n1cccn1)C(F)(F)F	4321	7	-4.054	-0.135	-0.42	-0.921	-4.054	-1.382	0	0	-1.376	-29.244	-2.547	0.565	-0.017	-38.415	-31.792
	CC(c1nccc(n1)NC1CC2OC1CC2)(C)C	5765	3	-4.054	-0.225	-0.59	-1.042	-4.054	-1.751	0	0	-1.731	-19.789	-1.022	0.57	0	-24.853	-20.811
EN131	NC(=O)CC1(O)CCCN(C1)C(=O)c1cccc2c1[nH]cc2	1303	5	-4.054	-0.184	-0.516	-0.991	-4.054	-2.048	-0.071	0	-1.37	-24.776	0.436	0.608	0	-29.528	-24.34
F3407-3941	O=C(Nc1ccccc1Cl)CSc1nc2ccccc2c(=O)n1CC1CCC(CC1)C(=O)NCCc1ccccc1	4600	12	-4.053	-0.099	-0.341	-0.86	-4.053	-1.557	-0.16	0	-0.076	-41.863	-4.413	0.496	0	-52.889	-46.276
	COc1ccc(cn1)NC(=O)NCC(=O)N1CCCC1	5180	7	-4.053	-0.203	-0.55	-1.014	-4.053	-1.562	0	0	-1.793	-27.464	-3.177	1.164	-0.011	-35.067	-30.64
	O=C(NC1CCN2C1CCCC2)Nc1ccc(nc1)N1CCCCC1	5188	5	-4.053	-0.162	-0.474	-0.961	-4.053	-1.337	-0.32	0	-1.279	-32.488	-0.827	0.643	-0.011	-40.993	-33.315
OTV413	N#Cc1cc2c(n(c1=O)c1cccc(c1)Cl)nc1n(c2=O)cccc1	473	2	-4.053	-0.162	-0.474	-0.961	-4.053	-1.271	0	0	-1.286	-30.194	-0.924	0.157	-0.005	-38.586	-31.118
EN17	CNC(=O)c1ccn(n1)C1CCCN(C1)CCCn1cncc1	1142	7	-3.621	-0.157	-0.448	-0.876	-4.053	-0.933	0	0	-1.69	-24.434	-7.551	0.925	0	-40.415	-31.985
EN1174	CCC(C(=O)O)NC(=O)C(Cc1c[nH]c2c1cccc2)NC(=O)C	2463	9	-4.052	-0.169	-0.487	-0.97	-4.052	-1.489	-0.259	0	-1.298	-24.293	-4.285	0.862	-0.01	-35.504	-28.578
F2334-0178	Fc1ccc(cc1)N1CCn2c1nn(CC(=O)NCc1ccc3c(c1)OCO3)c(=O)c2=O	3589	6	-4.052	-0.127	-0.402	-0.907	-4.052	-1.621	0	0	-0.769	-31.254	-4.052	0.517	-0.009	-42.063	-35.306
F0648-0746	O=C(CSc1nnc(n1c1ccc(cc1)F)Cc1cc(=O)[nH]c(=O)[nH]1)NCc1ccccc1	3623	9	-4.025	-0.122	-0.391	-0.895	-4.052	-0.913	-0.477	0	-0.802	-31.325	-6.759	0.742	-0.021	-46.454	-38.084
F6469-2046	O=C(Cn1ccc2c1cccc2)Nc1ccccc1c1cn2c(n1)c(C)ccc2	4399	5	-3.883	-0.134	-0.411	-0.889	-4.052	-1.396	0	0	-1.081	-29.765	-4.153	0.536	0	-41.848	-33.918
	O=C(N1CC(C1)S(=O)(=O)NCCc1cccnc1)C1CCCC1	5738	7	-4.052	-0.176	-0.501	-0.98	-4.052	-1.378	0	0	-1.528	-27.258	-5.191	0.996	0	-36.191	-32.449
	OC(Cn1cnc2c1cc(C)c(c2)C)CN1CCS(=O)CC1	6064	5	-4.052	-0.184	-0.516	-0.991	-4.052	-0.591	-0.257	0	-1.636	-24.625	-5.849	0.543	-0.003	-34.977	-30.474
F6445-6108	O=C(C1c2ccccc2Oc2c1cccc2)N1CCc2c(C1)cncn2	4647	2	-4.051	-0.156	-0.462	-0.951	-4.051	-1.526	0	0	-1.119	-30.097	-1.485	0.322	-0.001	-39.202	-31.581
EN663	O=C(Cc1n[nH]c(=O)c2c1cccc2)OCC(=O)N(CC(=O)Nc1ccc(cc1)F)C	1920	10	-4.05	-0.131	-0.41	-0.913	-4.05	-2.384	0	0	-1.091	-33.325	1.459	0.873	0	-37.334	-31.866
EN666	O=C(c1cc(cc(c1)C(F)(F)F)C(F)(F)F)OCC(=O)N1CCNC1=O	1923	7	-4.05	-0.156	-0.461	-0.951	-4.05	-0.623	-0.252	0	-2.426	-25.092	-0.118	0.527	-0.002	-30.731	-25.211
F0508-2825	Brc1ccc(cc1)n1c(nnc1CNC(=O)Cc1ccccc1)SCC(=O)N1CCc2c1cccc2	4063	10	-4.05	-0.113	-0.371	-0.884	-4.05	-1.311	-0.312	0	-0.415	-32.517	-5.382	0.444	-0.022	-45.024	-37.898
	CSc1nccc(c1)NC(=O)NC1CCN(CC1)C	6073	5	-4.049	-0.213	-0.569	-1.027	-4.049	-1.14	-0.273	0	-1.506	-25.382	-4.941	0.919	-0.039	-36.609	-30.323
OTV991	COc1ccc(cc1)CCc1[nH]nc(n1)NC(=O)Cc1nn(C(C)C)c(=O)c2c1cccc2	1104	9	-1.37	-0.042	-0.133	-0.305	-4.049	-1.822	-0.151	0	-0.798	-35.492	-1.308	0.706	-0.013	-42.204	-36.799
	CC(NC(=O)Cn1ccc(=O)[nH]c1=O)C	5240	4	-4.048	-0.27	-0.666	-1.092	-4.048	-0.583	-0.221	0	-2.245	-20.305	-4.86	0.745	0	-30.27	-25.165
OTV708	Brc1cccc(c1)C1C(=C(C)Nc2n1ncn2)C(=O)Nc1ccccc1C	797	4	-2.234	-0.083	-0.248	-0.52	-4.048	-0.759	-0.32	0	-0.976	-34.736	-4.576	0.441	-0.011	-46.039	-39.312
F3411-1810	CCn1cc2c(n1)c(=O)n(c(n2)SCc1cccc(c1)C(F)(F)F)Cc1ccc(cc1)C	3499	7	-4.047	-0.126	-0.402	-0.906	-4.047	-1.267	0	0	-0.966	-29.412	-5.41	0.478	-0.011	-41.028	-34.821
F6785-7222	O=C(c1ccc(=O)n(n1)C)N1CCC(CC1)COc1ccc2n(n1)cc(n2)C1CC1	4974	6	-1.676	-0.056	-0.174	-0.381	-4.047	-1.524	0	0	-1.054	-31.782	-3.897	0.705	0	-43.452	-35.679
OTV825	COc1ccc(cc1)C(=O)Nc1oc2ccccc2c(=O)c1c1ccc(cc1)Cl	938	5	-4.047	-0.14	-0.429	-0.927	-4.047	-1.823	0	0	-0.707	-32.498	-2.459	0.477	0	-38.894	-34.957
PUBT4829	CCc1ccc(nc1)CCOc1ccc(cc1)C[C@@H]1SC(=O)NC1=O	2574	7	-2.17	-0.087	-0.254	-0.514	-4.046	-1.027	-0.253	0	-1.431	-28.338	-5.442	0.899	0	-41.95	-33.78
OTV494	O=C(CCC(=O)N1CCN(CC1)c1ccccn1)NCCc1c[nH]c2c1cccc2	552	9	-3.964	-0.132	-0.411	-0.901	-4.046	-2.117	0	0	-0.7	-38.988	-1.37	0.956	-0.03	-47.768	-40.357
EN413	O=C1Nc2ccccc2N(C1)C(=O)CSc1nnnn1c1ccccc1	1640	5	-4.045	-0.156	-0.461	-0.95	-4.045	-1.119	-0.32	0	-1.122	-26.379	-4.777	0.573	-0.022	-38.645	-31.155
F0579-0075	O=c1c2SCCc2nc(n1c1ccccc1)SCc1ccc(cc1)C(F)(F)F	3871	5	-4.045	-0.144	-0.439	-0.934	-4.045	-1.729	0	0	-0.802	-32.739	-2.149	0.448	-0.003	-42.422	-34.888
EN597	O=C(C1=NN(C(C1)C(=O)N)c1ccccc1)N1CCCC(C1)c1nc2c(s1)cccc2	1842	5	-4.044	-0.13	-0.41	-0.912	-4.044	-1.636	0	0	-0.608	-33.404	-3.686	0.424	0	-41.255	-37.09
PUBT65015	C1CNCCN(CCCNCCNC1)Cc1ccc(cc1)CN1CCNCCCNCCNCCC1	2791	4	-2.779	-0.077	-0.255	-0.606	-4.044	-1.186	0	0	0	-31.032	-10.649	0.319	-0.028	-53.556	-41.68
F6469-1609	Fc1cccc(c1)OC(C(=O)Nc1ccccc1c1nc2n(c1)cccc2)C	3229	6	-2.886	-0.103	-0.313	-0.666	-4.044	-1.367	0	0	-1.015	-29.172	-5.538	0.683	-0.057	-42.282	-34.711
F3407-2830	COc1ccc(cc1)c1noc(n1)CSc1nc2ccsc2c(=O)n1c1ccccc1	4489	6	-4.044	-0.13	-0.41	-0.912	-4.044	-1.728	0	0	-0.594	-35.533	-2.247	0.498	-0.106	-45.937	-37.78
EN185	OC[C@@H](C(=O)N)NC(=O)C(NC(=O)C12CC3CC(C2)CC(C1)C3)Cc1ccccc1	1382	11	-4.044	-0.135	-0.419	-0.919	-4.044	-1.129	-0.402	0	-0.621	-26.467	-8.883	0.808	-0.044	-41.064	-35.35
F0665-0138	O=C(N1CCc2c1cccc2)CSc1nnc(n1c1ccccc1)Cn1c(=O)sc2c1cccc2	4632	7	-4.043	-0.116	-0.378	-0.888	-4.043	-1.4	0	0	-0.621	-38.6	-3.885	0.491	0	-49.665	-42.485
	COCCn1c(CN2CCOCC2)nc2c1c(=O)[nH]c(=O)n2C	5393	5	-4.043	-0.176	-0.5	-0.978	-4.043	-0.371	-0.303	0	-2.149	-25.397	-4.44	0.716	0	-36.403	-29.837
F0918-6852	Brc1ccc2n(c1)c(=O)cc(n2)CSc1nc2ccccc2c2=NC(C(=O)n12)Cc1c[nH]c2c1cccc2	4670	5	-4.042	-0.106	-0.358	-0.872	-4.042	-1.4	0	0	-0.376	-40.892	-2.816	0.205	-0.004	-51.777	-43.709
OTV425	Clc1ccc2c(c1)n1Cc3ccccc3C3(c1nc2=O)CCOCC3	486	0	-4.042	-0.162	-0.473	-0.958	-4.042	-1.261	0	0	-1.03	-28.692	-2.059	0	-0.007	-37.958	-30.751
F0648-0025	O=C(Nc1cccc(c1)C)CSc1nnc(n1c1ccccc1)Cc1cc(=O)[nH]c(=O)[nH]1	3730	8	-2.183	-0.068	-0.217	-0.489	-4.041	-1.223	-0.32	0	-0.646	-33.015	-6.527	0.8	-0.023	-48.617	-39.541
	O=C(c1cccnc1N1CCOCC1)NCC(F)(F)F	5110	5	-4.041	-0.202	-0.548	-1.011	-4.041	-1.002	0	0	-2.092	-25.371	-3.658	0.87	0	-35.506	-29.029
EN218	Fc1ccc(cc1)C(C(=O)Nc1cccc(c1)Cc1nc2c([nH]1)cccc2)(O)C	1421	7	-4.022	-0.139	-0.426	-0.921	-4.041	-0.982	-0.152	0	-0.844	-22.879	-9.479	0.643	-0.141	-37.336	-32.358
EN942	O=C(C(c1ccccc1)Sc1nnc(n1CCc1ccccc1)c1ccccc1F)Nc1cc(ccc1Cl)C(F)(F)F	2198	11	-4.04	-0.096	-0.334	-0.853	-4.04	-1.588	0	0	-0.632	-37.808	-2.464	0.439	0	-44.904	-40.272
F2334-0215	COc1cc(cc(c1)OC)Cn1nc2N(CCn2c(=O)c1=O)c1ccc(cc1)F	3350	5	-4.04	-0.139	-0.428	-0.925	-4.04	-0.844	-0.32	0	-0.897	-28.407	-6.161	0.37	-0.005	-40.236	-34.569
F3289-1016	Cn1c(=O)n(C)c(=O)c2c1nc1n2cc(n1CCNc1ccc(cc1)Oc1ccccc1)C	3982	6	-4.021	-0.122	-0.391	-0.894	-4.04	-1.866	0	0	-0.719	-37.03	-1.407	0.607	0	-47.431	-38.436
F0653-0782	O=C(Nc1ccccc1)CSc1nnc(n1c1ccc(cc1)F)c1c[nH]c2c1cccc2	4403	7	-4.04	-0.126	-0.401	-0.905	-4.04	-1.792	0	0	-0.588	-36.21	-2.774	0.61	-0.044	-47.858	-38.984
	COCCn1c(nc2c1cccc2)C(O)C	5059	5	-4.04	-0.253	-0.636	-1.071	-4.04	-1.622	-0.159	0	-2.134	-17.099	-2.074	1.042	0	-22.811	-19.173
	COCCn1c(SC(C(=O)N)C)nc2c1cccc2	5389	6	-4.04	-0.213	-0.567	-1.024	-4.04	-0.526	-0.476	0	-1.843	-24.405	-5.952	0.925	-0.007	-35.455	-30.357
F3394-1391	Cc1ccc(o1)c1csc2c1c(=O)n(c(n2)SCc1c(C)noc1C)c1ccccc1	4562	5	-4.039	-0.13	-0.409	-0.911	-4.039	-1.962	0	0	-0.399	-37.97	-1.84	0.496	0	-47.381	-39.81
F3376-2576	C=CCn1c(=O)c2n3c(C)c(n(c3nc2n(c1=O)C)c1ccc(cc1)C(=O)N)C	4847	4	-4.039	-0.139	-0.428	-0.925	-4.039	-1.646	-0.052	0	-1.037	-27.888	-1.239	0.38	-0.105	-36.246	-29.127
F0508-3938	Fc1ccc(cc1)n1c(CNC(=O)c2ccc(cc2)S(=O)(=O)N(C)C)nnc1SCc1cccc(c1)C(F)(F)F	4607	11	-4.039	-0.101	-0.345	-0.861	-4.039	-1.311	0	0	-0.802	-36.233	-3.589	0.424	0	-46.834	-39.822
	O=C(C1CCCC1)Nc1scc(n1)CC(=O)N	5246	5	-4.039	-0.238	-0.611	-1.054	-4.039	-1.063	-0.328	0	-1.919	-25.068	-3.638	1.095	-0.024	-34.372	-28.707
PUBT4594	COc1ccc2c(c1)[nH]c(n2)[S@@](=O)Cc1ncc(c(c1C)OC)C	2631	5	-4.004	-0.167	-0.481	-0.958	-4.038	-1.409	0	0	-1.067	-28.777	-3.915	0.475	-0.011	-41.617	-32.691
PUBT44123754	Nc1[n+](cccc1c1onc(c1)Cc1ccc(cc1)COc1ccccn1)CO[P@](=O)(O)[O-]	2985	9	-3.941	-0.119	-0.383	-0.877	-4.038	-1.145	-0.313	0	-0.222	-32.336	-9.596	0.739	-0.04	-50.538	-41.932
F3235-0792	CC1CN(c2ccc(c(c2)C)C)c2n(C1)c1c(n2)n(C)c(=O)n(c1=O)CC(=O)N	3470	3	-4.038	-0.139	-0.428	-0.925	-4.038	-1.013	0	0	-1.284	-35.284	-1.262	0.249	-0.037	-44.465	-36.546
F0532-1311	Fc1ccc(cc1)n1cc(c2c1ncnc2N1CCN(CC1)c1cccc(c1C)C)c1ccccc1	4256	4	-3.316	-0.092	-0.304	-0.723	-4.038	-1.435	0	0	-0.745	-28.637	-5.189	0.353	-0.001	-43.94	-33.825
F2135-0832	NCCn1ncc2c1ncn(c2=O)Cc1cccc(c1)F	4124	4	-4.031	-0.192	-0.53	-0.997	-4.037	-0.647	0	0	-1.637	-20.231	-9.037	0.657	-0.043	-36.675	-29.268
	O=C(Nc1noc(c1)C)NCC1CCS(=O)(=O)C1	5152	5	-4.037	-0.224	-0.588	-1.038	-4.037	-1.277	-0.32	0	-1.784	-20.76	-3.848	0.961	-0.001	-29.101	-24.608
OTV512	Cc1csc(n1)NC(=O)c1sc(nc1c1ccccc1)n1cccc1	572	5	-2.775	-0.111	-0.325	-0.658	-4.037	-1.817	-0.202	0	-0.921	-28.016	-2.767	0.72	0	-38.602	-30.783
F6753-0844	O=C(N1CCCC1)C1OCCN(C1)c1ccnc(c1)C(F)(F)F	4996	4	-4.036	-0.175	-0.499	-0.976	-4.036	-1.515	0	0	-1.498	-28.981	-0.591	0.52	-0.005	-36.418	-29.572
EN471	CCOc1ccc(cc1)CC(C(=O)N)CNC(=O)Nc1cccc(c1)c1nnnn1C1CC1	1701	12	-4.035	-0.122	-0.392	-0.897	-4.035	-1.457	-0.32	0	-0.681	-35.272	-5.157	0.992	-0.032	-47.383	-40.429
EN726	CCOC(=O)CNC(=O)C(NS(=O)(=O)c1cccc(c1)C(F)(F)F)CCC(=O)N	1985	13	-4.034	-0.139	-0.427	-0.924	-4.035	-1.339	-0.308	0	-0.73	-33.364	-6.428	1.034	-0.059	-44.859	-39.793
PUBT767567	O=C(N1CCNCC1)CCC1CCCC1	3018	4	-1.456	-0.097	-0.239	-0.393	-4.035	-1.213	0	0	-2.1	-19.934	-3.179	0.751	0	-27.932	-23.113
	OC(Cn1nnc2c1cc(Cl)c(c2)Cl)CN1CCOCC1	6011	5	-4.035	-0.192	-0.53	-0.998	-4.035	-1.089	-0.091	0	-1.259	-23.738	-5.003	0.343	-0.002	-32.909	-28.741
EN735	COc1ccc2c(c1)occ2CC(=O)NCC1CN(C2CN1CC2)C(=O)Nc1ccccc1	1997	9	-1.927	-0.058	-0.187	-0.429	-4.034	-1.827	-0.088	0	-0.503	-34.713	-4.357	0.797	-0.023	-42.275	-39.07
	O=C(NC1CCCCNC1=O)Nc1nccs1	5145	4	-4.034	-0.237	-0.61	-1.052	-4.034	-1.308	0	0	-1.964	-25.942	-0.053	0.544	0	-32.16	-25.995
EN539	O=C(Cn1c2ccccc2nc1C(F)(F)F)Nc1cccc2c1C(=O)c1c(C2=O)cccc1	1776	5	-4.033	-0.122	-0.392	-0.897	-4.033	-1.225	0	0	-1.044	-32.731	-2.606	0.298	-0.034	-43.313	-35.337
F2086-0561	COc1cn(CC(=O)Nc2cccc(c2)Cl)c(cc1=O)CN1CCN(CC1)C(=O)C	3478	8	-2.573	-0.086	-0.266	-0.585	-4.033	-0.871	-0.248	0	-0.68	-29.488	-8.54	0.529	-0.008	-47.743	-38.028
	NC(=O)NC(C(=O)NCc1ccc(nc1)N1CC(C)OC(C1)C)C	5121	7	-4.033	-0.168	-0.485	-0.965	-4.033	-0.529	-0.349	0	-1.619	-28.7	-7.387	1.007	0	-44.23	-36.087
	O=C(Nc1ccccn1)NCCS(=O)(=O)N1CCSCC1	5638	7	-4.033	-0.192	-0.53	-0.997	-4.033	-1.03	-0.265	0	-1.287	-26.295	-6.357	0.861	-0.044	-39.026	-32.651
OTV637	O=C(Nc1ccc2c(c1)CCCN2C(=O)c1cccnc1)CNC(=O)c1ccccc1	719	8	-4.033	-0.13	-0.409	-0.91	-4.033	-1.817	-0.142	0	-0.755	-30.288	-4.007	0.804	-0.009	-40.897	-34.296
EN239	NC(=O)c1ccc(cc1)CN(C1CCNCCC1)Cc1cncnc1	1451	6	-2.951	-0.118	-0.345	-0.699	-4.033	-1.002	-0.163	0	-1.299	-27.696	-6.502	0.813	-0.022	-43.243	-34.197
EN1113	NC(=O)CC1CCCN(C1)C(=O)c1cccc2c1[nH]cc2	2398	4	-4.032	-0.192	-0.53	-0.997	-4.032	-0.453	-0.355	0	-1.895	-22.025	-5.899	0.668	-0.011	-34.116	-27.924
	COCCn1c(=O)[nH]c(=O)c(c1N)Sc1ccccc1	5652	5	-4.032	-0.202	-0.547	-1.009	-4.032	-0.808	-0.359	0	-1.409	-21.316	-7.9	0.849	-0.055	-35.35	-29.215
F0648-0816	O=C(Nc1cccc(c1)C)CSc1nnc(n1c1ccc(cc1)Cl)Cc1cc(=O)[nH]c(=O)[nH]1	4620	8	-4.004	-0.121	-0.389	-0.891	-4.031	-1.365	-0.32	0	-0.355	-40.965	-3.945	0.696	-0.047	-52.992	-44.91
F6469-2046	O=C(Cn1ccc2c1cccc2)Nc1ccccc1c1cn2c(n1)c(C)ccc2	4400	5	-3.204	-0.11	-0.339	-0.734	-4.03	-1.249	0	0	-0.963	-26.463	-6.549	0.534	-0.046	-41.176	-33.012
	O=C(NC1(C)COCC1)Nc1cnn(c1)CC(F)(F)F	5776	6	-4.03	-0.202	-0.547	-1.009	-4.03	-0.933	-0.408	0	-1.543	-22.786	-5.382	0.855	-0.054	-33.789	-28.168
OTV100	COc1cccc(c1)c1coc2c1cc1c(c2C)oc(=O)c(c1C)CC(=O)O	118	4	-4.029	-0.144	-0.437	-0.93	-4.03	-1.025	-0.232	0	-1.015	-19.488	-7.036	0.272	0	-34.39	-26.524
EN1118	O=C(CC1N(C=Cc2c1cccc2)C(=O)C)OC(C(=O)N1CCNC1=O)C	2403	7	-4.029	-0.149	-0.448	-0.938	-4.029	-0.688	-0.314	0	-1.5	-29.849	-4.876	0.7	-0.003	-39.454	-34.725
OTV146	O=C(c1cccc(c1)n1nnnc1C)NC(c1nc2c([nH]1)cccc2)c1ccccc1	181	6	-4.01	-0.129	-0.406	-0.904	-4.029	-1.273	0	0	-1.16	-34.508	-3.704	0.705	-0.02	-46.112	-38.212
OTV990	Cc1cc(C)nc(n1)Nc1cccc(c1)C(=O)N1CCn2c(C1)nnc2C(F)(F)F	1100	5	-4.029	-0.134	-0.417	-0.915	-4.029	-1.192	-0.282	0	-1.057	-29.281	-2.763	0.454	-0.073	-38.67	-32.044
F3235-1124	CC1CN(Cc2ccccc2)c2n(C1)c1c(n2)n(C)c(=O)n(c1=O)CC(=O)C	3341	4	-4.028	-0.144	-0.437	-0.93	-4.028	-1.386	-0.32	0	-0.861	-24.549	-4.226	0.4	0	-35.229	-28.775
	CCC(C12CC3CC(C2)CC(C1)C3)NC(=O)Cn1ccc(=O)[nH]c1=O	5453	6	-4.028	-0.161	-0.471	-0.955	-4.028	-1.42	-0.32	0	-1.143	-20.233	-3.92	0.478	-0.023	-30.01	-24.153
OTV111	O=C(C(Oc1ccc2c(c1C)oc(=O)c1c2CCC1)C)N1CCC2(C(C1)CCCC2)O	134	5	-4.028	-0.13	-0.408	-0.909	-4.028	-1.07	-0.194	0	-0.97	-31.841	-4.274	0.438	0	-44.179	-36.115
EN355	O=C(C(c1ccccc1)Sc1nnc(n1N)c1cccc(c1)Cl)Nc1cccc(c1)C(=O)C	1586	8	-4.027	-0.122	-0.391	-0.895	-4.027	-1.256	-0.691	0	-0.202	-28.341	-6.996	0.621	-0.033	-42.565	-35.337
	CSC1CCCCC1NS(=O)(=O)Cc1nocc1	5710	5	-4.027	-0.224	-0.586	-1.035	-4.027	-1.143	0	0	-1.454	-26.061	-5.128	0.648	-0.005	-37.851	-31.189
OTV208	N#Cc1nc(oc1NCC(c1cccs1)N1CCOCC1)c1cccc2c1cccc2	262	7	-1.428	-0.046	-0.145	-0.322	-4.027	-2.448	0	0	-0.554	-33.663	0.113	0.641	0	-39.786	-33.55
EN594	O=C(Cc1cccc2c1cccc2)NC(C(=O)OC(C(=O)Nc1cccnc1Cl)C)C(C)C	1839	11	-4.025	-0.122	-0.391	-0.895	-4.025	-1.883	-0.132	0	-0.352	-37.531	-3.164	0.737	-0.045	-47.163	-40.695
F0659-0097	O=C(Nc1ccccc1F)CSc1nnc(n1CCc1ccccc1)Cc1cccn1C	3425	10	-4.025	-0.126	-0.399	-0.901	-4.025	-1.769	0	0	-0.684	-35.377	-4.459	0.893	-0.027	-47.426	-39.836
	O=C(NC(=O)Cn1ccnc1)NC1CCCC1	5298	6	-4.025	-0.237	-0.609	-1.05	-4.025	-0.734	-0.32	0	-1.905	-25.187	-6.715	1.233	-0.033	-37.553	-31.902
	COCCn1nc(ccc1=O)C(=O)N1CCCC1C(=O)O	5821	7	-4.025	-0.192	-0.529	-0.995	-4.025	-1.482	-0.299	0	-2.181	-10.336	-3.77	1.049	-0.03	-10.08	-14.105
	N#Cc1c(C#N)nc(n1CCNC(=O)C1CCCC1)N	5737	7	-4.025	-0.201	-0.546	-1.007	-4.025	-0.485	-0.32	0	-2.069	-27.779	-4.739	0.967	-0.018	-36.896	-32.518
PUBT3961	CCCCc1nc(c(n1Cc1ccc(cc1)c1ccccc1c1n[nH]nn1)CO)Cl	2633	9	-4.024	-0.134	-0.417	-0.914	-4.024	-1.03	-0.32	0	-0.828	-28.246	-7.912	0.779	-0.025	-44.74	-36.158
F2334-0159	Fc1ccc(cc1)N1CCn2c1nn(CC(=O)Nc1ccc3c(c1)OCO3)c(=O)c2=O	4387	5	-4.024	-0.13	-0.408	-0.908	-4.024	-1.543	0	0	-0.678	-28.4	-5.176	0.439	-0.045	-41.037	-33.576
F6495-4496	O=C(C1CN(C1)c1ncnc(c1)n1cncc1)Nc1[nH]nc(c1)C	4907	5	-4.02	-0.167	-0.483	-0.962	-4.023	-0.93	-0.161	0	-1.731	-30.846	-3.477	0.89	-0.026	-41.871	-34.323
EN164	Cc1ccc(c(c1)C(=O)NCc1nc2c([nH]1)nccc2)S(=O)(=O)N	1356	5	-3.399	-0.142	-0.408	-0.813	-4.023	-0.604	-0.608	0	-1.273	-25.349	-4.538	0.478	-0.067	-36.741	-29.888
EN788	CCN1CCC[C@H]([C@@H]1c1cnn(c1)C)CN(C(c1ccc(cc1)F)C(=O)N)C	2054	7	-1.561	-0.056	-0.169	-0.36	-4.022	-0.813	-0.427	0	-1.019	-26.681	-5.872	0.519	-0.067	-39.01	-32.553
PUBT146421275	CCc1cc(O)ccc1c1ccc2c(c1)[nH]nc2c1nc2c([nH]1)CN([C@@H](C2)C(=O)N1CC(C1)N(C)C)C(C)C	3010	8	-3.609	-0.093	-0.314	-0.774	-4.022	-1.006	-0.57	0	-0.057	-25.934	-9	0.294	-0.036	-47.105	-34.935
F0514-4851	Cc1ccc(cc1)C1CC(=NN1C(=O)CSc1nnc(n1Cc1ccccc1)CNC(=O)c1cccs1)c1cccs1	3608	12	-4.022	-0.096	-0.333	-0.849	-4.022	-1.391	-0.16	0	-0.142	-33.436	-6.724	0.49	-0.14	-45.893	-40.159
F0648-0562	COC(=O)C(Sc1nnc(n1c1ccc(cc1)OC)Cc1cc(=O)[nH]c(=O)[nH]1)C	4639	8	-3.995	-0.138	-0.423	-0.915	-4.022	-0.848	-0.336	0	-1.232	-30.567	-5.048	0.681	0	-38.741	-35.615
EN738	O=C(CC(C(F)(F)F)(c1nccn1C)O)NCC(c1cccc(c1)Cl)(O)C	1999	10	-3.855	-0.143	-0.428	-0.897	-4.021	-1.279	-0.32	0	-1.072	-26.163	-4.958	0.716	-0.014	-35.537	-31.121
PUBT71226662	CC#CC(=O)N1CCC[C@H]1c1nc(c2n1ccnc2N)c1ccc(cc1)C(=O)Nc1ccccn1	2830	7	-4.005	-0.114	-0.374	-0.879	-4.019	-1.36	-0.32	0	-0.278	-31.509	-7.321	0.651	-0.039	-44.459	-38.83
PUBT69442	[O-][N+](=O)c1cc([N+](=O)[O-])c(c(c1C)[N+](=O)[O-])C	2974	3	-4.019	-0.236	-0.608	-1.048	-4.019	-0.318	0	0	-2.171	-22.068	-2.412	0	-0.064	-29.957	-24.48
	OCc1nc2c(n1CC(c1ccc(cc1)OC(F)F)O)cccc2	5704	8	-4.018	-0.167	-0.483	-0.962	-4.018	-1.282	0	0	-1.289	-27.44	-5.954	0.844	-0.025	-40.803	-33.395
	Clc1cnccc1NCC1=COCCO1	5755	3	-4.018	-0.268	-0.661	-1.084	-4.018	-1.873	0	0	-1.864	-24.392	-0.366	0.993	0	-30.283	-24.758
EN410	O=C(c1nn(Cc2ccccc2)c(=O)c2c1cccc2)Nc1cccc(c1)S(=O)(=O)N1CCOCC1	1638	7	-4.017	-0.112	-0.368	-0.876	-4.017	-2.337	0	0	-0.103	-40.573	-0.619	0.562	-0.017	-48.085	-41.193
EN601	Cc1cccc(c1)C(=O)Nc1ccccc1C(=O)OCc1nc(N)nc(n1)N	1848	7	-4.017	-0.143	-0.436	-0.927	-4.017	-1.402	-0.32	0	-1.196	-35.043	-1.702	0.947	-0.039	-43.398	-36.745
EN773	O=C(N1CCCN(CC1)C(=O)C)Nc1cccc2c1nccc2	2038	4	-4.013	-0.174	-0.496	-0.97	-4.017	-1.423	0	0	-1.321	-26.025	-3.564	0.571	-0.007	-33.398	-29.589
PUBT24748573	Clc1cccc(c1)Nc1nc2cc(ccc2c2c1ccnc2)C(=O)O	2951	3	-4.016	-0.161	-0.47	-0.952	-4.016	-1.001	-0.146	0	-1.366	-26.869	-3.15	0.313	0	-34.887	-30.018
	O=C(CC1=CCCCC1)NCC1(CCCC1)c1ccncc1	5768	6	-4.016	-0.183	-0.512	-0.982	-4.016	-1.356	-0.29	0	-1.374	-25.692	-4.703	1.03	-0.037	-37.032	-30.395
OTV468	Fc1ccc2c(c1)nc(cc2C(=O)NC1CCCC1)c1ccccn1	531	4	-4.016	-0.161	-0.47	-0.952	-4.016	-1.85	0	0	-1.173	-27.947	-1.777	0.671	0	-35.899	-29.724
EN67	CN(Cc1cccnc1)CC1CCN(C1)C(=O)CC1(O)CCCC1	1218	8	-3.938	-0.164	-0.473	-0.943	-4.016	-1.498	0	0	-1.289	-26.575	-6.154	1.022	0	-39.488	-32.729
EN583	O=C(Nc1ccccc1C(=O)NC(c1ccccc1)C)CN1CCCC(C1)CNC(=O)N	1830	11	-2.754	-0.086	-0.273	-0.617	-4.015	-1.506	-0.421	0	-0.491	-29.552	-5.811	0.938	-0.185	-42.642	-35.364
EN469	NC(=O)CSc1ccc(cn1)S(=O)(=O)N1CCOCC1	1699	5	-4.015	-0.201	-0.545	-1.005	-4.015	-0.648	-0.23	0	-1.627	-25.595	-6.424	0.74	-0.007	-37.529	-32.019
PUBT5360515	O=C1CC[C@@]2([C@@]34[C@H]1Oc1c4c(C[C@H]2N(CC3)CC2CC2)ccc1O)O	2680	4	-2.279	-0.091	-0.267	-0.54	-4.015	-1.145	0	0	-1.167	-20.139	-6.809	0.325	0	-32.277	-26.948
	OC(Cn1cnc2c1cc(F)c(c2)F)COCc1ccco1	5241	7	-4.015	-0.182	-0.511	-0.981	-4.015	-1.225	-0.167	0	-1.593	-24.436	-3.912	0.779	0	-33.984	-28.348
F6200-2053	Fc1ccc(c(c1)F)C(=O)NCC(c1ccc(cc1)C(F)(F)F)O	3940	7	-4.014	-0.167	-0.482	-0.961	-4.014	-0.936	-0.3	0	-1.787	-23.711	-2.726	0.637	-0.033	-31.326	-26.437
F2508-0354	O=C(Nc1cccc(c1)c1ccc2n(n1)c(C)nn2)COc1ccc(cc1)Cl	4894	6	-4.014	-0.143	-0.435	-0.927	-4.014	-1.037	0	0	-1.416	-35.143	-2.825	0.63	-0.01	-44.428	-37.968
OTV120	COc1ccc2c(c1)oc(=O)cc2c1cc2c(o1)cccc2	142	2	-4.014	-0.182	-0.511	-0.981	-4.014	-1.41	0	0	-1.416	-24.684	-1.119	0.214	0	-32.438	-25.803
EN189	O=C1Nc2c(C1)cc(cc2)S(=O)(=O)N1CCCc2c1cccc2	1386	2	-4.014	-0.175	-0.496	-0.971	-4.014	-1.167	-0.118	0	-1.373	-25.605	-2.805	0.348	-0.003	-33.151	-28.41
F2258-0953	OCc1cnc(n1CC(=O)NCc1ccc(cc1)F)SCC(=O)Nc1cccc(c1)C(F)(F)F	3376	13	-3.982	-0.117	-0.379	-0.88	-4.013	-1.299	0	0	-0.846	-36.674	-5.738	0.827	0	-51.098	-42.412
F2258-1006	OCc1cnc(n1CC(=O)NCc1ccc(cc1)Cl)SCC(=O)Nc1ccccc1C	4359	12	-3.983	-0.128	-0.404	-0.898	-4.013	-1.127	-0.32	0	-0.631	-34.994	-7.506	0.955	-0.015	-49.721	-42.5
EN279	O=C(CN1C(=O)NC(C1=O)(C)C)Nc1cc(cc(c1)C(F)(F)F)C(F)(F)F	1499	6	-4.013	-0.149	-0.446	-0.934	-4.013	-0.667	-0.265	0	-1.362	-24.184	-6.368	0.496	-0.051	-37.247	-30.553
PUBT118295558	CC(=O)Nc1nc2c(s1)ccc(c2)O	3000	1	-2.714	-0.194	-0.467	-0.746	-4.012	-0.622	-0.343	0	-2.009	-15.922	-4.021	0.385	-0.023	-25.752	-19.943
	O=C(Cn1ccc(=O)[nH]c1=O)NCC1COCC1	5685	5	-4.012	-0.223	-0.584	-1.031	-4.012	-0.832	-0.314	0	-1.77	-19.198	-6.178	0.822	-0.031	-30.471	-25.376
OTV261	N#Cc1nc(oc1N/N=C\c1cn(nc1c1ccc(cc1)C)c1ccccc1)C	323	6	-4.01	-0.138	-0.425	-0.918	-4.012	-1.451	0	0	-1.149	-30.874	-3.496	0.667	-0.012	-42.196	-34.369
	OC[C@H](C(C)C)NS(=O)(=O)Cc1ccon1	5656	7	-4.011	-0.251	-0.632	-1.063	-4.011	-0.846	-0.32	0	-1.729	-20.636	-8.11	1.133	0	-33.635	-28.746
EN65	O=C1CCc2c(N1)ccc(c2)OCCNC(c1cscc1)C	1216	6	-1.568	-0.071	-0.2	-0.383	-4.011	-1.238	-0.256	0	-1.464	-24.445	-3.823	0.744	0	-33.079	-28.268
EN578	O=C(CC(C(F)(F)F)(c1nccn1C)O)NCCc1ccccc1F	1822	9	-3.107	-0.124	-0.363	-0.737	-4.01	-1.26	0	0	-1.182	-25.499	-7.674	0.886	-0.028	-39.781	-33.174
F6548-3929	CCC(C(=O)NCc1ccc(cc1)C)Sc1nc2ccccc2c2=NC(C(=O)n12)CC(=O)NCc1ccco1	3193	12	-4.01	-0.103	-0.349	-0.86	-4.01	-1.91	-0.067	0	-0.098	-39.564	-4.381	0.7	0	-50.978	-43.945
EN280	O=C(CNC(=O)c1ccc2c(c1)cccc2)OCC(=O)N(c1c(=O)[nH]c(=O)n(c1N)Cc1ccccc1)C	1500	11	-4.01	-0.106	-0.355	-0.865	-4.01	-1.61	-0.525	0	-0.166	-31.31	-5.991	0.772	-0.017	-45.127	-37.301
EN135	O=C(Cc1c(C)n[nH]c1C)NC[C@@H]1OCCN([C@H]1c1cncn1C)C	1310	6	-3.302	-0.132	-0.386	-0.783	-4.01	-0.632	-0.482	0	-1.329	-21.238	-9.379	0.946	-0.044	-37.992	-30.617
F2716-0859	CCc1c(C)nc([nH]c1=O)SCC(=O)N1N=C(CC1c1ccc(cc1)C)c1cccs1	4018	7	-3.005	-0.097	-0.304	-0.678	-4.009	-2.131	0	0	-0.613	-34.12	-0.978	0.588	0	-39.141	-35.098
F3382-4170	Cc1ccc(cc1)n1c(SCc2onc(n2)c2ccc3c(c2)OCO3)nc2c(c1=O)scc2	3921	5	-4.009	-0.121	-0.39	-0.892	-4.009	-1.95	-0.001	0	-0.652	-32.714	-1.447	0.446	0	-40.796	-34.161
F6723-7075	FC(c1nnc2n1nc(cc2)N1CC2C(C1)CCCC2)(F)F	5000	2	-4.005	-0.182	-0.51	-0.979	-4.009	-0.229	0	0	-2.382	-22.631	-3.052	0.191	0	-31.854	-25.684
	CN1CCC(CC1)NC(=O)Nc1cccnc1	5855	4	-4.009	-0.236	-0.606	-1.046	-4.009	-0.915	-0.254	0	-1.812	-20.942	-5.879	0.938	-0.038	-33.041	-26.822
OTV392	Clc1ccc(cc1)c1nc2n(c1NC(=O)c1ccco1)cccc2C	456	4	-4	-0.16	-0.468	-0.948	-4.009	-1.083	-0.158	0	-1.122	-27.947	-5.634	0.617	-0.02	-39.935	-33.581
F3168-2159	COc1ccc(cc1)CNC(=O)CCCn1c(SCc2cc(=O)n3c(n2)ccc(c3)Cl)nc2c(c1=O)cc1c(c2)OCO1	4210	11	-4.008	-0.093	-0.327	-0.842	-4.008	-1.702	-0.32	0	-0.125	-36.127	-2.916	0.417	-0.034	-47.429	-39.042
F5325-0124	COc1ccccc1N1CCN(CC1)c1nc(Nc2ccc(cc2)C)c2c(n1)[nH]nc2	4815	4	-2.776	-0.09	-0.281	-0.626	-4.008	-1.439	0	0	-0.858	-27.574	-4.493	0.342	0	-37.738	-32.067
EN447	O=C(c1cccc(c1)Oc1ccccc1)Nc1cc(ccc1Cl)S(=O)(=O)C	1676	6	-4.007	-0.148	-0.445	-0.933	-4.007	-1.271	0	0	-0.966	-33.463	-4.588	0.607	-0.016	-45.954	-38.051
	C1CCC(CN1)c1noc(n1)C1CC1.Cl	5906	2	-4.007	-0.286	-0.69	-1.101	-4.007	-1.346	0	0	-2.245	-20.254	-1.485	0.865	-0.045	-26.766	-21.739
OTV757	Cc1ccc2c(c1)c(=O)c1c(o2)C(=O)N(C1c1ccccc1)c1ccccn1	866	2	-3.959	-0.141	-0.429	-0.914	-4.007	-1.731	0	0	-0.897	-34.428	0.738	0.284	-0.052	-40.849	-33.69
EN855	O=C(Cn1ccc(=O)n(c1=O)C)NC(C1CCCCC1)CC(=O)N	2110	7	-4.006	-0.167	-0.481	-0.959	-4.006	-1.024	-0.32	0	-1.524	-25.596	-4.415	0.835	-0.031	-36.574	-30.012
F6609-2264	O=C(NCc1ccc(cc1Cl)F)CSc1nc2ccsc2c(=O)n1c1ccccc1F	3926	7	-4.006	-0.129	-0.406	-0.904	-4.006	-1.871	0	0	-0.546	-34.455	-2.629	0.532	-0.004	-45.306	-37.084
F2013-0353	CC(CCn1c(=O)n(C)c2c(c1=O)n1CC(C)CN(c1n2)c1ccc(cc1)Oc1ccccc1)C	4597	6	-4.006	-0.114	-0.374	-0.879	-4.006	-2.733	0	0	-0.32	-27.735	-0.112	0.451	0	-34.964	-27.847
F6609-2597	O=C(CSc1nc2ccsc2c(=O)n1c1ccc(cc1C)C)NCc1ccc(cc1)Cl	3880	7	-4.005	-0.129	-0.406	-0.903	-4.005	-1.878	-0.17	0	-0.413	-33.114	-2.859	0.549	-0.009	-43.231	-35.973
F6513-5748	O=C(c1cccc(c1)n1cccn1)NCc1cnn2c1CCCC2	4642	5	-4.005	-0.167	-0.481	-0.959	-4.005	-1.068	0	0	-1.636	-31.261	-3.076	0.724	0	-42.067	-34.337
	CC1CN(CCN1C(=O)NCCc1ccc(nc1)C)CC(O)(C)C	5839	8	-4.005	-0.167	-0.481	-0.959	-4.005	-1.469	-0.236	0	-1.15	-26.223	-6.795	1.18	0	-37.802	-33.018
OTV947	Cc1nc2onc(c2c(c1)C(=O)NC1CCCc2c1[nH]c1c2cccc1Cl)C	1051	3	-4.005	-0.143	-0.434	-0.924	-4.005	-0.95	-0.32	0	-0.717	-26.743	-6.789	0.376	-0.039	-40.954	-33.532
EN759	COc1cnccc1C(NC(=O)Nc1cccc(c1C)N(C)C)C	2022	7	-1.528	-0.064	-0.184	-0.366	-4.004	-1.549	0	0	-1.206	-28.198	-4.558	0.866	-0.021	-38.48	-32.757
F3394-0657	N#Cc1c(SCC(=O)c2ccc(cc2)Cl)nc2c(c1c1ccccc1)C(=O)CC(C2)(C)C	3604	6	-4.004	-0.125	-0.397	-0.897	-4.004	-2.235	0	0	-0.767	-29.201	0.531	0.379	0	-31.468	-28.67
	CCN(C(=O)Cc1csc(n1)N1CCNC1=O)C1CC1	5637	6	-4.004	-0.2	-0.543	-1.002	-4.004	-1.12	-0.078	0	-2.2	-26.848	-0.72	0.844	0	-33.591	-27.568
OTV868	CCOc1cc(ccc1OCC)C1c2c(n[nH]c2C(=O)N1Cc1cccnc1)c1ccccc1O	983	9	-3.999	-0.114	-0.374	-0.878	-4.004	-1.523	-0.29	0	-0.395	-34.152	-4.242	0.548	0	-45.375	-38.394
EN531	Cc1ccn2c(c1)nc(cc2=O)COC(=O)C12CCC(=O)N2c2c(S1)cccc2	1766	4	-4.003	-0.138	-0.424	-0.917	-4.003	-1.704	-0.184	0	-0.765	-28.789	-1.771	0.355	0	-37.639	-30.561
	OC(CN1CCOCC1)CNCCn1cccn1	5816	8	-4.003	-0.222	-0.583	-1.029	-4.003	-0.838	-0.404	0	-1.88	-21.077	-7.911	1.359	0	-31.38	-28.987
OTV598	CN1CCC(CC1)N(Cc1c(O)ccc2c1c(C(=O)Nc1cccc(c1)C(F)(F)F)c(o2)C)C	674	7	-1.781	-0.052	-0.17	-0.394	-4.003	-1.782	0	0	-1.105	-31.84	-0.406	0.537	0	-37.139	-32.245
[truncated: 3,963 more rows]

## Sheet: Table1-SP-201
Molecule name	Canonical SMILES	docking score	glide ligand efficiency	glide ligand efficiency sa	glide ligand efficiency ln	glide gscore	glide lipo	glide hbond	glide metal	glide rewards	glide evdw	glide ecoul	glide erotb	glide esite	glide emodel	glide energy
EN13	O=C(N1CCCC(C1)(C)O)NCc1csc2c1cccc2	-5.854	-0.279	-0.769	-1.447	-5.854	-2.009	-0.54	0	-1.817	-24.741	-5.657	0.597	0	-39.221	-30.399
EN129	OC1CN(C(C1)c1cc(F)ccc1F)C(=O)c1ccc(nc1)C(=O)N	-5.841	-0.234	-0.683	-1.384	-5.841	-1.434	-0.586	0	-1.351	-27.203	-10.45	0.473	-0.015	-48.932	-37.652
EN1070	O=C(NC(C(=O)OCC(=O)Nc1ccc(c(c1)Cl)C)Cc1c[nH]c2c1cccc2)COc1cccc(c1)C	-5.84	-0.154	-0.517	-1.259	-5.84	-2.113	-0.646	0	-0.137	-38.962	-12.032	0.868	-0.06	-63.429	-50.994
F6548-3714	CCC(C(=O)Nc1cccc(c1)C)Sc1nc2ccccc2c2=NC(C(=O)n12)CCC(=O)NCc1ccc(cc1)F	-5.834	-0.142	-0.491	-1.238	-5.834	-3.006	-0.076	0	-0.655	-45.861	-2.299	0.547	-0.006	-59.692	-48.16
EN384	O=C(Nc1ccc(cc1)F)CSc1ccccc1C(=O)OCC(=O)N1CCNC1=O	-5.823	-0.194	-0.603	-1.323	-5.823	-1.598	-0.842	0	-0.992	-34.802	-9.823	0.855	-0.032	-58.667	-44.625
	OC(=O)Cc1c(N)nc([nH]c1=O)C	-5.818	-0.448	-1.052	-1.632	-5.818	-0.48	-0.828	0	-2.508	-19.584	-12.932	0.945	-0.027	-43.048	-32.516
	OCc1nc2c(n1CC(c1cccc(c1)C(F)(F)F)O)cccc2	-5.775	-0.241	-0.694	-1.382	-5.775	-1.036	-0.754	0	-1.809	-23.077	-11.264	0.668	0	-43.519	-34.341
PUBT135398641	OC[C@H]1O[C@H]([C@@H]([C@@H]1O)O)n1cnc2c1nc[nH]c2=O	-5.763	-0.303	-0.809	-1.461	-5.772	-0.597	-0.323	0	-1.955	-22.356	-15.084	0.496	-0.012	-48.57	-37.441
OTV708	Brc1cccc(c1)C1C(=C(C)Nc2n1ncn2)C(=O)Nc1ccccc1C	-5.743	-0.213	-0.638	-1.337	-5.772	-2.796	-0.14	0	-1.208	-37.228	-0.653	0.332	0	-47.399	-37.881
PUBT439764	O[C@H]1CO[C@@H]([C@@H]([C@H]1O)O)O	-5.77	-0.577	-1.243	-1.747	-5.77	-0.901	-0.021	0	-2.7	-13.799	-9.723	0	0	-31.18	-23.521
F3243-0533	C=CCc1ccc(c(c1)OC)OCCn1c(nc2c1cccc2)C(CC)O	-4.193	-0.155	-0.466	-0.976	-5.762	-2.306	-0.32	0	-1.544	-32.659	-6.299	0.998	-0.012	-52.127	-38.958
PUBT135565962	Oc1cc(OP(=O)(O)O)c(cc1c1n[nH]c(=O)n1c1ccc2c(c1)ccn2C)C(C)C	-5.694	-0.184	-0.577	-1.284	-5.757	-0.683	-0.934	0	-0.927	-29.668	-13.519	0.306	-0.008	-56.213	-43.188
F1876-0974	NC(=O)Cn1cnc2c(c1=O)nnn2c1cc(C)cc(c1)C	-5.751	-0.261	-0.732	-1.406	-5.751	-0.618	-0.441	0	-2.737	-29.814	-5.84	0.412	0	-46.675	-35.654
PUBT441476	O[C@@H]1O[C@H](C(=O)O)[C@@H]([C@@H]([C@H]1O)O)O	-5.74	-0.442	-1.038	-1.61	-5.74	-0.665	-0.182	0	-2.6	-12.569	-11.097	0	0	-31.291	-23.666
	CC(C(=O)Nc1scc(n1)CC(=O)N)C	-5.728	-0.382	-0.942	-1.545	-5.728	-1.342	-0.788	0	-2.455	-26.713	-5.301	0.988	0	-38.416	-32.014
	CC(c1nnn(c1)C1CNC1)(O)C.Cl	-5.713	-0.439	-1.033	-1.602	-5.713	-1.737	-0.536	0	-2.352	-20.504	-6.679	0.953	-0.013	-34.615	-27.183
F0648-0724	COc1ccc(cc1)NC(=O)CSc1nnc(n1c1ccc(cc1)F)Cc1cc(=O)[nH]c(=O)[nH]1	-3.84	-0.113	-0.366	-0.848	-5.699	-1.394	-0.791	0	-0.809	-33.051	-11.666	0.7	-0.002	-58.485	-44.717
EN244	NC(=O)COc1cccc(c1)n1c2nc3c(n2c(c1C)C)c(=O)n(c(=O)n3C)C	-5.692	-0.196	-0.603	-1.303	-5.693	-0.897	-0.525	0	-1.642	-33.316	-8.75	0.374	-0.024	-51.777	-42.066
	NC(=O)Cc1nc2c(n1CC(c1ccc(cc1)F)O)cccc2	-5.688	-0.247	-0.703	-1.375	-5.688	-1.438	-0.808	0	-1.516	-26.003	-9.004	0.757	-0.032	-45.135	-35.007
OTV986	O=c1[nH]c(=O)n(c2c1[nH]c(n2)N1CCN(CC1)Cc1ccccc1)C	-3	-0.12	-0.351	-0.711	-5.685	-0.879	-0.673	0	-1.525	-28.558	-10.863	0.488	-0.037	-51.979	-39.421
F2508-1443	O=C(Cn1cnc2c1cccc2)Nc1cccc(c1)c1ccc2n(n1)cnn2	-4.449	-0.159	-0.483	-1.027	-5.676	-1.376	-0.32	0	-1.684	-33.559	-7.827	0.562	-0.006	-54.08	-41.386
F5323-0338	O=C(Nc1c2CCCc2nn1c1ccccc1)CN1C(=O)CCC1=O	-5.661	-0.226	-0.662	-1.342	-5.661	-2.237	-0.32	0	-1.604	-29.337	-4.629	0.661	0	-43.972	-33.966
EN191	NC(=O)c1cnn2c1CC(CNCc1cccc3c1cc[nH]3)CC2	-5.648	-0.235	-0.679	-1.352	-5.659	-1.582	-0.258	0	-1.466	-29.082	-9.33	0.534	-0.034	-52.315	-38.412
PUBT33613	O=C([C@@H](c1ccc(cc1)O)N)N[C@@H]1C(=O)N2[C@@H]1SC([C@@H]2C(=O)O)(C)C	-5.465	-0.219	-0.639	-1.295	-5.658	-1.317	-0.941	0	-1.228	-24.504	-10.166	0.579	-0.001	-44.093	-34.669
F0920-6624	O=C(NCc1cccs1)CCC1N=c2n(C1=O)c(SCC(=O)N)nc1c2cccc1	-5.631	-0.188	-0.583	-1.279	-5.631	-1.851	-0.826	0	-0.52	-34.905	-9.06	0.717	-0.047	-56.821	-43.965
PUBT126154	O=C1CNC(=O)[C@H]2N1CCC2	-5.631	-0.512	-1.139	-1.657	-5.631	-1.186	-0.254	0	-2.672	-21.454	-2.896	0	-0.012	-31.83	-24.351
PUBT5281614	Oc1ccc2c(c1)oc(c(c2=O)O)c1ccc(c(c1)O)O	-5.575	-0.265	-0.732	-1.378	-5.605	-1.393	0	0	-1.457	-23.588	-11.977	0.222	0	-44.43	-35.565
F6548-3824	CCC(C(=O)Nc1cccc(c1)C)Sc1nc2ccccc2c2=NC(C(=O)n12)CCC(=O)NCc1cccs1	-5.6	-0.144	-0.487	-1.201	-5.6	-2.376	-0.364	0	-0.103	-44.337	-7.227	0.584	-0.04	-61.547	-51.564
EN515	O=C(NC(c1cccc(c1)F)C)NC(c1cccc(c1)NC(=O)C)C	-5.598	-0.224	-0.655	-1.327	-5.598	-1.935	-0.608	0	-1.379	-32.013	-6.66	0.965	-0.042	-48.183	-38.673
EN671	O=C(Cn1c(=O)[nH]c2c1cccc2)Nc1cccc(c1)n1cncc1	-5.564	-0.223	-0.651	-1.319	-5.582	-1.077	-0.665	0	-1.733	-28.144	-8.89	0.678	-0.045	-46.482	-37.034
F1889-0576	CC(Cn1c(nc2c1c(=O)[nH]c(=O)n2C)N1CCCC1)CSc1ncccn1	-4.415	-0.158	-0.479	-1.019	-5.578	-1.19	-0.578	0	-1.268	-32.827	-10.044	0.606	0	-55.611	-42.871
OTV235	Cc1ccc(o1)C1C(=C(C)Nc2n1ncn2)C(=O)Nc1ccccc1	-5.539	-0.222	-0.648	-1.313	-5.568	-2.032	-0.156	0	-1.811	-34.493	-1.207	0.337	0	-46.642	-35.7
	CC(Cn1cncc1)NC(=O)C1CC1	-5.567	-0.398	-0.958	-1.53	-5.567	-1.858	-0.258	0	-3.012	-23.462	-3.754	1.297	0	-34.465	-27.215
EN1121	NC(=O)CCN(C(=O)C1CSc2c(O1)cccc2)c1ccc(cc1)F	-5.566	-0.223	-0.651	-1.319	-5.566	-1.776	-0.608	0	-1.185	-28.813	-8.337	0.738	-0.043	-43.534	-37.151
EN186	O=C(NC1CCc2c(C1)cn[nH]2)NCC(c1cc2c(s1)cccc2)O	-5.56	-0.222	-0.65	-1.318	-5.56	-1.494	-0.747	0	-0.979	-28.196	-10.12	0.602	-0.015	-48.188	-38.316
F3406-5757	O=C(Cn1nc2n(c1=O)ccnc2N1CCN(CC1)c1ccccc1C)Nc1cccc(c1)C(=O)C	-5.414	-0.15	-0.497	-1.181	-5.559	-1.933	-0.268	0	-1.179	-44.388	-3.175	0.517	0	-59.934	-47.564
F6548-3671	O=C(NCc1ccccc1)CCC1N=c2n(C1=O)c(SCC(=O)NCc1ccco1)nc1c2cccc1	-5.549	-0.15	-0.5	-1.204	-5.549	-2.476	-0.128	0	-0.282	-46.084	-7.516	0.772	-0.004	-67.506	-53.6
PUBT94392	Fc1cccc(c1O)F	-5.301	-0.589	-1.225	-1.658	-5.549	-1.185	-0.32	0	-2.711	-11.789	-4.954	0	0	-21.312	-16.743
EN274	CN(CC1COc2c(O1)cccc2)CC(=O)Nc1cc(cc(c1)C(=O)N)C(=O)N	-5.159	-0.178	-0.547	-1.181	-5.536	-1.066	-0.509	0	-1.27	-32.998	-10.997	0.614	-0.006	-55.906	-43.996
F0561-0780	COc1ccc(cc1)n1nc2c(c1NC(=O)Cc1cccc3c1cccc3)CS(=O)C2	-5.524	-0.178	-0.56	-1.246	-5.524	-2.31	-0.21	0	-1.152	-38.469	-2.373	0.427	0	-53.035	-40.842
PUBT439924	OC[C@H]1O[C@H]([C@@H]([C@@H]1O)O)[n+]1cccc(c1)C(=O)N	-5.523	-0.307	-0.804	-1.42	-5.524	-0.491	-0.138	0	-2.049	-21.602	-15.296	0.54	-0.011	-46.504	-36.897
F5685-0084	O=C1NC(c2cccc(c2)O)c2c(N1)n(C)c(=O)n(c2=O)C	-5.521	-0.251	-0.703	-1.349	-5.521	-0.461	-0.56	0	-2.108	-27.668	-8.07	0.201	0	-45.129	-35.738
	Cc1nn(c(n1)C)C1CCCNC1	-5.515	-0.424	-0.998	-1.547	-5.515	-1.342	-0.32	0	-2.696	-19.907	-4.31	0.485	0	-31.452	-24.218
EN1115	O=C(C1CCCc2c1nccc2)Nc1cc(ccc1F)C(=O)N	-4.844	-0.211	-0.599	-1.171	-5.512	-1.449	-0.572	0	-1.691	-28.88	-5.963	0.568	-0.029	-44.121	-34.843
PUBT1983	CC(=O)Nc1ccc(cc1)O	-5.509	-0.501	-1.114	-1.621	-5.51	-1.483	-0.396	0	-2.7	-21.337	-3.393	0.645	0	-32.318	-24.73
EN82	NC(=O)CC1CCCN(C1)C(=O)C1=NN(C(=O)CC1)C(C)C	-5.497	-0.25	-0.7	-1.344	-5.497	-0.768	-0.542	0	-2.219	-27.384	-7.831	0.584	-0.007	-44.105	-35.216
F3234-0222	OCCn1c(C)cn2c1nc1c2c(=O)n(c(=O)n1C)Cc1ccccc1Cl	-5.49	-0.203	-0.61	-1.278	-5.49	-1.543	-0.32	0	-1.379	-33.697	-7.042	0.518	-0.025	-51.119	-40.739
PUBT2083	OCc1cc(ccc1O)[C@@H](CNC(C)(C)C)O	-5.487	-0.323	-0.83	-1.431	-5.487	-1.088	-0.28	0	-1.771	-18.441	-17.3	1.198	-0.03	-46.871	-35.741
	OC(=O)Cn1ccc(=O)[nH]c1=O	-5.487	-0.457	-1.047	-1.574	-5.487	-0.34	-0.304	0	-2.739	-16.463	-12.093	0.533	0	-37.832	-28.556
EN455	O=c1cc(COC(=O)c2cc(=O)[nH]c3c2cccc3)c2c(o1)cc1c(c2)CCC1	-5.476	-0.189	-0.58	-1.254	-5.482	-1.307	-0.444	0	-0.924	-34.305	-9.003	0.26	0	-57.17	-43.309
	OC(=O)Cc1csc(n1)N1CCNC1=O	-5.479	-0.365	-0.901	-1.478	-5.479	-1.137	-0.249	0	-2.518	-22.389	-9.634	0.988	0	-38.935	-32.023
EN81	O=C(N1CCCC1c1nc(c([nH]1)C)c1ccccc1)CCc1nnc[nH]1	-4.475	-0.172	-0.51	-1.051	-5.478	-1.792	-0.32	0	-1.706	-32.037	-5.171	0.772	-0.054	-49.997	-37.209
	Fc1cccc(c1)C(Cn1nc(ccc1=O)c1ccc(s1)C)O	-5.467	-0.238	-0.676	-1.322	-5.467	-2.312	-0.32	0	-1.511	-28.34	-3.973	0.689	0	-41.439	-32.313
EN451	O=C(Cc1n[nH]c(=O)c2c1cccc2)NN1C(=O)NC2(C1=O)CCCCC2	-5.462	-0.202	-0.607	-1.271	-5.463	-1.191	-0.366	0	-1.56	-33.105	-6.461	0.283	-0.003	-51.921	-39.565
	O=c1[nH]c(=O)[nH]cc1N1CCOCC1	-5.461	-0.39	-0.94	-1.501	-5.461	-0.81	-0.552	0	-2.342	-21.584	-7.139	0.418	-0.026	-36.75	-28.722
PUBT33741	COc1cccc(c1)[C@@]1(O)CCCC[C@@H]1CN(C)C	-5.456	-0.287	-0.766	-1.383	-5.459	-1.611	-0.32	0	-1.606	-20.984	-9.203	0.509	0	-40.755	-30.187
	CCc1ncnc(c1F)N1CCOCC1C(=O)N	-5.456	-0.303	-0.794	-1.402	-5.456	-0.991	-0.179	0	-2.349	-26.426	-5.745	0.272	-0.026	-42.26	-32.171
PUBT936	NC(=O)c1cccnc1	-5.45	-0.606	-1.26	-1.705	-5.45	-0.801	-0.447	0	-2.7	-17.889	-4.052	0	0	-28.979	-21.941
PUBT68234908	CCc1nc2n(c1C(=O)NCc1ccc(cc1)N1CCC(CC1)c1ccc(cc1)OC(F)(F)F)cc(cc2)Cl	-3.228	-0.083	-0.281	-0.692	-5.431	-2.111	-0.075	0	-0.882	-40.119	-4.93	0.39	-0.006	-55.143	-45.049
EN81	O=C(N1CCCC1c1nc(c([nH]1)C)c1ccccc1)CCc1nnc[nH]1	-2.993	-0.115	-0.341	-0.703	-5.414	-1.583	-0.32	0	-1.64	-30.878	-6.892	0.772	-0.067	-51.088	-37.769
EN873	O=C1Nc2ccccc2C(C1)C(=O)Nc1cc(C(=O)N)c(cc1F)F	-5.409	-0.216	-0.633	-1.282	-5.409	-1.013	-0.543	0	-1.592	-30.732	-7.784	0.478	-0.035	-49.198	-38.516
F0648-0812	NC(=O)CSc1nnc(n1c1ccc(cc1)Cl)Cc1cc(=O)[nH]c(=O)[nH]1	-5.376	-0.207	-0.613	-1.262	-5.402	-0.805	-0.82	0	-1.224	-34.398	-9.298	0.633	-0.071	-55.092	-43.696
EN902	O=C(c1cccc2c1C(=O)c1ccccc1C2=O)OCc1cccc(c1)[N+](=O)[O-]	-5.401	-0.186	-0.572	-1.237	-5.401	-2.296	-0.249	0	-1.484	-32.76	-0.82	0.389	0	-44.453	-33.579
	CCNC(=O)Cn1c(=O)c(C#N)cn(c1=O)C1CC1	-5.394	-0.284	-0.758	-1.367	-5.394	-1.307	-0.32	0	-2.904	-28.136	-3.251	1.031	0	-39.517	-31.387
F2258-0876	OCc1cnc(n1CC(=O)NCc1ccc(cc1)C)SCC(=O)Nc1cccc(c1)C(F)(F)F	-5.359	-0.158	-0.511	-1.184	-5.389	-1.719	-0.427	0	-0.998	-36.98	-8.582	0.924	-0.032	-55.659	-45.562
OTV26	Oc1ccc(cc1)C1NC(=NC(=N1)c1ccccc1)c1ccccc1	-4.433	-0.177	-0.518	-1.051	-5.372	-1.523	-0.607	0	-1.17	-26.411	-8.161	0.522	-0.05	-46.587	-34.572
PUBT5206	FCOC(C(F)(F)F)C(F)(F)F	-5.372	-0.448	-1.025	-1.542	-5.372	-0.881	0	0	-3.824	-14.528	-2.192	0.408	-0.021	-21.592	-16.72
	O=c1[nH]c(=O)[nH]nc1N1CCOCC1	-5.368	-0.383	-0.924	-1.475	-5.368	-0.32	-0.628	0	-2.477	-19.605	-9.189	0.415	0	-37.923	-28.794
EN229	CNCC(=O)N(Cc1ccccc1F)CC(=O)Nc1ccccc1F.Cl	-5.26	-0.21	-0.615	-1.247	-5.349	-1.636	-0.291	0	-1.229	-29.121	-10.955	0.941	-0.035	-49.434	-40.075
EN602	N#Cc1c2CCCCc2c(n2c1nc1c2cccc1)NCc1cccnc1	-2.965	-0.11	-0.329	-0.69	-5.343	-1.487	-0.32	0	-1.111	-25.525	-10.471	0.456	-0.034	-47.08	-35.995
EN1100	O=C(C(Sc1nc2c([nH]1)cc(cn2)Cl)C)Nc1cc(F)ccc1F	-2.838	-0.118	-0.341	-0.679	-5.331	-1.125	-0.608	0	-1.734	-30.006	-5.073	0.427	-0.03	-45.126	-35.078
F6548-1641	O=C(NCc1ccc(cc1)F)CCC1N=c2n(C1=O)c(SCC(=O)Nc1ccccc1F)nc1c2cccc1	-5.324	-0.137	-0.463	-1.142	-5.324	-1.893	-0.16	0	-0.549	-37.736	-8.857	0.622	-0.128	-56.886	-46.593
F0508-1502	Brc1ccc(cc1)n1c(CNC(=O)c2cccc3c2cccc3)nnc1SCC(=O)Nc1ccccc1F	-5.322	-0.14	-0.471	-1.148	-5.322	-2.367	-0.32	0	-0.128	-40.479	-5.51	0.372	-0.028	-53.894	-45.988
F6782-5895	COc1cccc(c1)Cn1nc2n(c1=O)ccnc2n1cncc1	-3.539	-0.147	-0.425	-0.847	-5.302	-2.377	0	0	-1.778	-32.335	-0.451	0.537	0	-44.231	-32.786
	Nc1ncccc1CC(=O)O.Cl	-5.299	-0.482	-1.071	-1.559	-5.299	-1.26	-0.304	0	-2.7	-20.12	-8.705	1.277	0	-37.123	-28.825
	OC(=O)C1ON=C(C1)c1cccnc1	-5.296	-0.378	-0.912	-1.455	-5.296	-1.334	0	0	-2.822	-23.839	-5.469	0.873	-0.001	-36.897	-29.309
EN674	O=C(Nc1cccc2c1ccnc2)NC(C(=O)N)Cc1ccccc1	-3.293	-0.132	-0.385	-0.78	-5.295	-1.191	-0.832	0	-1.234	-27.61	-8.405	0.671	-0.068	-47.747	-36.015
OTV183	c1ccc2c(c1)c(Nc1ccc3c(c1)nc[nH]3)c1c(n2)cccc1.Cl	-3.529	-0.147	-0.424	-0.845	-5.294	-1.595	0	0	-1.543	-26.476	-8.046	0.38	-0.006	-47.06	-34.522
PUBT10364	CC(c1ccc(c(c1)O)C)C	-5.294	-0.481	-1.07	-1.558	-5.294	-1.749	-0.182	0	-2.25	-17.333	-1.641	0	0	-24.965	-18.973
OTV734	N#C/C(=C(\c1ccc(o1)c1cccc(c1)C(F)(F)F)/O)/c1nc2ccccc2c(=O)[nH]1	-3.822	-0.123	-0.387	-0.862	-5.289	-1.513	-0.32	0	-1.194	-31.066	-7.625	0.442	-0.008	-48.946	-38.691
	OCCn1cnc2c1c(=O)n(C)c(=O)n2C	-5.271	-0.329	-0.83	-1.397	-5.271	-0.857	-0.252	0	-3.253	-26.4	-1.751	0.674	0	-35.242	-28.15
	O=C(Cn1ccc(=O)[nH]c1=O)NC1CC1	-5.27	-0.351	-0.866	-1.421	-5.27	-1.73	0	0	-2.831	-25.984	-1.115	0.758	0	-35.901	-27.099
F2057-0602	Fc1cccc(c1)c1nn2c(n1)scc2CCNC(=O)C(=O)Nc1ccc(cc1)C(=O)N	-5.268	-0.165	-0.523	-1.18	-5.268	-1.221	-0.304	0	-0.761	-28.81	-13.535	0.784	-0.295	-55.572	-42.345
	OC(Cn1cc(Cl)c(=O)[nH]c1=O)COCc1ccc(cc1)Cl	-5.266	-0.239	-0.671	-1.287	-5.266	-1.469	-0.592	0	-1.056	-26.626	-9.567	0.638	-0.021	-46.886	-36.194
EN1051	COc1ccccc1NS(=O)(=O)c1cccc(c1)Nc1nc2ccccc2nc1NS(=O)(=O)c1cccc(c1)C	-5.193	-0.13	-0.444	-1.108	-5.256	-2.696	0	0	-0.009	-44.198	-4.829	0.409	-0.024	-61.602	-49.026
EN530	O=C(CN1C(C)CCc2c1cccc2)Nc1cc(cc(c1)C(=O)N)C(=O)N	-5.248	-0.194	-0.583	-1.222	-5.252	-0.97	-0.512	0	-1.476	-29.673	-9.182	0.573	-0.006	-47.84	-38.855
	OC(=O)C(c1c[nH]c(=O)[nH]c1=O)(F)F	-5.251	-0.375	-0.904	-1.443	-5.251	-0.166	-0.32	0	-2.566	-21.103	-9.99	0.388	-0.034	-40.243	-31.093
	N#Cc1cnc(c(c1)Cl)N1CCOCC1C(=O)N	-5.208	-0.289	-0.758	-1.339	-5.208	-0.753	-0.125	0	-2.192	-29.154	-6.203	0.251	0	-46.018	-35.357
EN134	O=C(Cc1ccccc1C(=O)N)Nc1cccc(c1)c1[nH]nc(n1)C1CC1	-3.09	-0.114	-0.343	-0.719	-5.203	-1.773	-0.203	0	-1.855	-35.436	-3.206	0.882	0	-48.346	-38.642
PUBT26879	C1CN2C(=N[C@H](C2)c2ccccc2)S1	-3.986	-0.285	-0.686	-1.095	-5.198	-1.714	0	0	-2.676	-25.238	0.397	0.394	0	-32.091	-24.841
F6754-7010	NC(=O)C1CCN(CC1)c1ccnc2c1ccc(c2)C(F)(F)F	-4.192	-0.182	-0.518	-1.014	-5.194	-1.261	-0.318	0	-1.762	-27.237	-4.298	0.179	-0.025	-41.415	-31.535
EN1115	O=C(C1CCCc2c1nccc2)Nc1cc(ccc1F)C(=O)N	-4.962	-0.216	-0.614	-1.2	-5.194	-1.44	-0.409	0	-1.597	-31.322	-4.842	0.564	-0.02	-44.33	-36.165
F2007-0006	O=C(N1CCCCCC1)CSc1ccc2n(n1)c(CCNC(=O)c1ccccc1)nn2	-5.185	-0.167	-0.525	-1.169	-5.185	-1.945	-0.386	0	-0.741	-37.59	-6.076	0.726	-0.047	-53.304	-43.665
EN283	CCOC(=O)C=c1sc(=Cc2ccccc2Cl)c(=O)n1CC(=O)OC	-5.173	-0.207	-0.605	-1.226	-5.173	-1.842	0	0	-1.593	-34.921	-3.495	0.533	0	-49.896	-38.417
F2927-1346	CCc1cccc(c1NC(=O)Cn1nc(c2ccco2)c2c(c1=O)nc(s2)N1CCCC1)C	-5.17	-0.157	-0.502	-1.15	-5.17	-2.642	-0.168	0	-0.333	-39.029	-4.256	0.563	0	-53.18	-43.285
OTV489	O=C(c1c(sc2c1CCC2)n1cnnn1)NCc1ccccc1F	-5.161	-0.215	-0.62	-1.235	-5.161	-1.287	-0.201	0	-2.144	-35.58	-2.624	0.644	0	-48.285	-38.204
EN75	NC(=O)C1CCCN(C1)c1ncccc1CNCC1CCC=CC1	-5.144	-0.214	-0.618	-1.231	-5.157	-0.747	-0.608	0	-1.467	-20.256	-13.022	0.693	-0.061	-44.917	-33.278
EN81	O=C(N1CCCC1c1nc(c([nH]1)C)c1ccccc1)CCc1nnc[nH]1	-4.647	-0.179	-0.529	-1.091	-5.144	-1.822	0	0	-1.876	-33.574	-3.498	0.772	-0.014	-49.685	-37.072
EN760	Clc1cc(NC(=O)N2CCCC(C2)C(=O)N)cc(c1)C(F)(F)F	-5.143	-0.224	-0.636	-1.244	-5.143	-0.864	-0.627	0	-1.454	-25.775	-8.97	0.467	-0.031	-43.045	-34.745
EN75	NC(=O)C1CCCN(C1)c1ncccc1CNCC1CCC=CC1	-2.71	-0.113	-0.326	-0.649	-5.141	-1.527	-0.309	0	-1.578	-27.496	-6.993	0.696	0	-41.77	-34.49
F6513-5595	O=C(c1cccc2c1cccc2)NCc1cnn2c1CCCC2	-5.139	-0.223	-0.635	-1.243	-5.139	-1.708	-0.273	0	-1.52	-29.557	-3.476	0.396	-0.035	-41.876	-33.033
	O=C(CC(C)(C)C)Nc1scc(n1)CC(=O)N	-5.134	-0.302	-0.776	-1.339	-5.134	-1.195	-0.541	0	-2.178	-27.059	-6.313	1.08	0	-39.027	-33.372
F6548-3797	CCC(C(=O)Nc1cccc(c1)C)Sc1nc2ccccc2c2=NC(C(=O)n12)CCC(=O)NCCc1ccccc1	-5.134	-0.125	-0.432	-1.089	-5.134	-2.921	0	0	-0.28	-51.154	0.189	0.623	-0.028	-61.7	-50.965
EN689	O=C(c1ccc2c(n1)[nH]c(=O)[nH]2)N1CC2(C1)CCCC2	-5.129	-0.256	-0.696	-1.284	-5.131	-0.606	-0.32	0	-2.184	-27.014	-7.692	0.483	0	-44.886	-34.706
	O=C(Nc1c[nH]nc1)NC1CCN(CC1)S(=O)(=O)C	-5.111	-0.269	-0.718	-1.296	-5.111	-0.783	-0.65	0	-1.557	-27.295	-8.978	0.66	-0.07	-46.103	-36.274
F0648-0065	O=C(NC1CCCC1)CSc1nnc(n1c1ccccc1)Cc1cc(=O)[nH]c(=O)[nH]1	-3.248	-0.108	-0.336	-0.738	-5.107	-1.114	-0.856	0	-0.889	-34.092	-8.602	0.767	-0.02	-54.537	-42.694
EN374	NC(=O)CCSc1nnc(n1c1ccccc1)c1ccc2c(c1)OCO2	-5.101	-0.196	-0.581	-1.198	-5.101	-1.583	-0.357	0	-1.465	-35.525	-4.12	0.71	-0.011	-47.414	-39.645
EN656	NC(=O)COc1cccc(c1)CN1CCc2c(C1)ncnc2	-4.822	-0.219	-0.614	-1.179	-5.085	-0.711	-0.608	0	-1.528	-20.877	-13.095	0.82	-0.049	-43.265	-33.973
	O=c1ccnc([nH]1)C1CCOCC1	-5.058	-0.389	-0.915	-1.419	-5.058	-0.765	-0.229	0	-2.259	-19.275	-8.843	0.485	0	-36.615	-28.118
F6525-2246	O=C(Nc1c(F)cccc1F)NCc1cc(nn1C)c1cnccn1	-5.036	-0.201	-0.589	-1.194	-5.036	-1.755	-0.32	0	-1.481	-30.136	-4.726	0.801	-0.064	-45.182	-34.863
F0686-0292	O=C(c1ccccc1)NCCc1csc(n1)c1ccc(cc1)C(F)(F)F	-5.028	-0.193	-0.573	-1.181	-5.028	-1.612	-0.32	0	-1.438	-29.005	-5.753	0.683	-0.028	-43.408	-34.758
	O=C(C1CCC1)Nc1scc(n1)CC(=O)N	-5.027	-0.314	-0.792	-1.332	-5.027	-1.638	-0.16	0	-2.184	-25.508	-5.689	1.207	-0.122	-40.96	-31.197
OTV455	Fc1ccc2c(c1)c1CN(CCc1[nH]2)C(=O)C(Cc1c[nH]c2c1cccc2)C	-5.015	-0.179	-0.544	-1.158	-5.015	-1.808	-0.32	0	-0.907	-29.488	-4.974	0.275	-0.034	-43.811	-34.462
EN1051	COc1ccccc1NS(=O)(=O)c1cccc(c1)Nc1nc2ccccc2nc1NS(=O)(=O)c1cccc(c1)C	-3.652	-0.091	-0.312	-0.779	-5.015	-2.706	0	0	-0.012	-42.254	-3.761	0.411	-0.032	-57.022	-46.015
EN249	CSCc1nc2c(n1CC(=O)Nc1cccc(c1)S(=O)(=O)NC1CC1)cccc2	-3.494	-0.12	-0.37	-0.8	-5.008	-1.661	-0.32	0	-0.751	-31.198	-10.174	0.854	-0.044	-54.065	-41.373
F2153-0010	OC(=O)c1ccc(=O)n(c1)Cc1cccc(c1)C(F)(F)F	-5.007	-0.238	-0.658	-1.238	-5.007	-1.097	-0.16	0	-2.152	-23.608	-5.569	0.417	0	-37.709	-29.176
EN993	COc1ccc(cc1NC(=O)CSc1ncc2n1cccc2)NC(=O)C	-3.008	-0.116	-0.343	-0.707	-4.994	-1.327	-0.576	0	-1.124	-26.672	-8.748	0.7	-0.022	-48.724	-35.42
	NC(=O)Cc1csc(n1)N	-4.991	-0.499	-1.075	-1.511	-4.991	-1.311	-0.237	0	-2.403	-23.915	-3.003	0.606	0	-34.576	-26.918
F0514-4699	COc1ccc(cc1)C1CC(=NN1C(=O)CSc1nnc(n1c1cccc(c1C)C)CNC(=O)c1cccs1)c1cccs1	-4.978	-0.113	-0.399	-1.041	-4.978	-1.944	-0.32	0	-0.19	-42.61	-4.721	0.367	-0.052	-58.189	-47.331
EN674	O=C(Nc1cccc2c1ccnc2)NC(C(=O)N)Cc1ccccc1	-4.949	-0.198	-0.579	-1.173	-4.97	-1.239	-0.394	0	-1.326	-28.85	-7.988	0.675	-0.045	-46.913	-36.838
EN1049	COCCN(c1c(=O)[nH]c(=O)n(c1N)Cc1ccccc1)C(=O)CSc1nc2ccccc2c(=O)n1c1ccc(cc1F)F	-4.957	-0.113	-0.398	-1.036	-4.957	-1.225	-0.32	0	-0.664	-41.764	-7.088	0.416	-0.013	-61.28	-48.851
EN175	O[C@@H]1C[C@@H](N(C1)c1ncnc(c1)N(C)C)CNC(=O)Cc1cnn2c1cccc2	-4.82	-0.166	-0.511	-1.104	-4.954	-1.21	-0.321	0	-1.245	-26.707	-9.678	0.622	-0.013	-49.232	-36.385
PUBT41684	CC(=O)Oc1ccccc1C(=O)Nc1ncc(s1)[N+](=O)[O-]	-4.943	-0.235	-0.649	-1.222	-4.951	-1.315	-0.322	0	-1.646	-29.716	-6.252	0.783	-0.026	-45.959	-35.968
F2668-0071	O=C1CCc2c3N1CCCc3cc(c2)NS(=O)(=O)C	-4.946	-0.26	-0.695	-1.254	-4.95	-1.161	-0.32	0	-1.948	-23.782	-2.214	0	0	-34.329	-25.996
EN1012	O=C(Nc1ccccc1SCC(=O)N)CN(CC(=O)N)CCC1CCCCC1	-3.936	-0.141	-0.427	-0.909	-4.948	-1.563	-0.864	0	-0.698	-30.645	-8.729	1.071	-0.052	-47.868	-39.373
EN676	CC(C(c1ccc(cc1)F)O)NC(=O)c1nc2ccccc2c(=O)[nH]1	-4.919	-0.197	-0.575	-1.166	-4.943	-0.89	-0.32	0	-1.664	-28.583	-7.515	0.488	0	-45.307	-36.098
OTV158	N#Cc1c(C)c(CCC(=O)NCc2cccnc2)c(=O)n2c1[nH]c1c2cccc1	-2.228	-0.077	-0.236	-0.51	-4.941	-1.484	-0.32	0	-1.057	-29.554	-8.14	0.655	-0.035	-47.612	-37.695
	Cc1[nH]nc(n1)C1CNCCO1.Cl	-4.938	-0.412	-0.942	-1.417	-4.938	-0.679	-0.128	0	-3.065	-23.417	-2.925	0.543	0	-33.949	-26.342
	OCCn1c(=O)oc2c1cccc2	-4.931	-0.379	-0.892	-1.383	-4.931	-0.91	0	0	-2.215	-17.967	-9.314	0.49	0	-34.095	-27.281
EN652	NC(=O)CCN1C(=O)NC(C1=O)(C)c1cccc(c1)C(F)(F)F	-4.92	-0.214	-0.608	-1.19	-4.92	-0.677	-0.58	0	-1.98	-24.452	-6.252	0.52	-0.042	-38.235	-30.705
EN254	Fc1ccc(cc1)C(NC(C(=O)Nc1cccc(c1)C(=O)C)c1ccccc1)C	-4.227	-0.146	-0.448	-0.968	-4.909	-1.516	-0.218	0	-0.921	-29.098	-9.507	0.637	-0.01	-44.879	-38.605
EN692	Cc1ccc(cc1)c1nnc(n1CC(=O)Nc1cccc(c1)C(=O)C)S	-4.769	-0.183	-0.543	-1.12	-4.9	-1.758	-0.282	0	-1.541	-31.287	-3.165	0.72	0	-42.595	-34.453
OTV158	N#Cc1c(C)c(CCC(=O)NCc2cccnc2)c(=O)n2c1[nH]c1c2cccc1	-4.884	-0.168	-0.517	-1.118	-4.895	-1.786	-0.32	0	-1.184	-30.738	-4.747	0.658	-0.014	-43.183	-35.485
EN383	CCC(N1CCc2c(C1)cccc2)CNC(=O)Nc1cccc(c1)Cn1cccnc1=O	-4.876	-0.152	-0.484	-1.092	-4.892	-1.288	-0.203	0	-0.877	-30.699	-10.013	0.745	-0.232	-51.757	-40.712
	O=C1CC[C@@H](C(N1)c1cnn(c1)C)N	-4.887	-0.349	-0.841	-1.343	-4.887	-0.827	0	0	-2.749	-23.234	-3.846	0.429	0	-34.608	-27.081
EN994	CNC(=O)c1ccc(c(c1)NC(=O)Cn1nc2n(c1=O)cccc2)C	-4.884	-0.195	-0.571	-1.158	-4.884	-1.331	-0.32	0	-1.599	-29.994	-5.011	0.657	-0.039	-43.126	-35.005
PUBT74270	NCCNc1ccccc1	-4.882	-0.488	-1.052	-1.478	-4.882	-0.867	-0.32	0	-2.25	-12.777	-10.055	0.753	-0.05	-31.905	-22.832
PUBT6917	C=CN1CCCC1=O	-4.881	-0.61	-1.22	-1.585	-4.881	-0.668	-0.256	0	-2.481	-14.341	-5.06	0	0	-25.312	-19.401
F0016-0152	O=C(Nc1ccccc1Cl)CC1Nc2ccccc2NC1=O	-4.877	-0.222	-0.621	-1.192	-4.877	-0.893	-0.43	0	-1.631	-28.783	-5.603	0.373	-0.017	-43.049	-34.387
F3406-9639	O=C(Cn1c(N)nc(cc1=O)C)Nc1cc(F)cc(c1)F	-4.874	-0.232	-0.64	-1.205	-4.874	-0.868	-0.32	0	-1.936	-22.612	-7.994	0.634	-0.054	-38.84	-30.605
	O=C(Cn1ccc(n1)C(F)(F)F)NC1CC1	-4.831	-0.302	-0.761	-1.281	-4.831	-1.785	0	0	-2.496	-25.027	-1.629	0.946	0	-34.085	-26.657
EN549	CCOc1ccc(cc1)C1CCCN1CC(=O)Nc1cccc(c1)S(=O)(=O)N	-4.007	-0.143	-0.435	-0.925	-4.828	-2.382	-0.16	0	-0.765	-29.847	-4.164	0.72	-0.124	-46.174	-34.011
EN215	O=C(c1cnc2c(c1)[nH]c(=O)[nH]2)Nc1c(C)[nH]nc1C(F)F	-4.821	-0.219	-0.614	-1.178	-4.823	-0.524	-0.448	0	-1.946	-23.503	-8.472	0.584	-0.043	-40.915	-31.976
EN1044	CCc1nnc([nH]1)C1CN(Cc2c1n[nH]c2)C(=O)C1(CCC1)c1ccccc1C	-4.169	-0.144	-0.442	-0.955	-4.822	-1.222	-0.394	0	-1.472	-31.159	-4.58	0.512	0	-42.08	-35.739
F3164-0628	OC1CN(c2cccc(c2)C)c2n(C1)c1c(=O)n(CCN3CCCCC3)c(=O)n(c1n2)C	-4.037	-0.126	-0.4	-0.904	-4.82	-1.959	-0.069	0	-0.953	-37.838	-2.351	0.415	-0.009	-49.745	-40.19
PUBT86291496	Fc1cnc(c(c1)F)COc1cc(C)n(c(=O)c1Cl)c1cc(ncc1C)c1ccnc(n1)C(O)(C)C	-4.812	-0.134	-0.441	-1.05	-4.812	-1.748	-0.32	0	-0.585	-35.801	-5.462	0.466	-0.015	-51.791	-41.264
PUBT3083544	O=CNc1cc(ccc1O)[C@H](CN[C@@H](Cc1ccc(cc1)OC)C)O	-4.799	-0.192	-0.561	-1.138	-4.811	-1.155	-0.188	0	-1.458	-28.551	-11.313	1.115	0	-49.285	-39.864
EN889	O=C(CN1CCC(=O)Nc2c1ccc(c2)F)Nc1cccc2c1C(=O)c1ccccc1C2=O	-4.802	-0.146	-0.467	-1.068	-4.802	-1.929	0	0	-0.863	-35.366	-2.972	0.203	0	-49.057	-38.338
	Clc1cc2nnn(c2cc1Cl)CC(O)(C)C	-4.8	-0.3	-0.756	-1.272	-4.8	-0.768	-0.32	0	-1.753	-20.581	-7.873	0.262	-0.011	-36.487	-28.454
F6200-2043	O=C(Cc1ccc(cc1)F)NCC(c1ccc(cc1)C(F)(F)F)O	-4.799	-0.2	-0.577	-1.149	-4.799	-1.352	-0.32	0	-1.974	-25.744	-4.408	0.813	-0.018	-39.084	-30.153
EN145	O=C(NC(c1ccc2c(c1)CCC(=O)N2)C)NC1CCN(C1=O)C(C)C	-4.772	-0.184	-0.544	-1.121	-4.772	-1.616	-0.32	0	-1.083	-29.582	-5.462	0.596	-0.051	-43.569	-35.044
EN42	OCc1nnn(c1)[C@@H]1CCCC[C@@H]1NCc1cnc2c(c1)c(C)nn2C	-4.571	-0.176	-0.521	-1.073	-4.759	-1.189	-0.32	0	-1.309	-27.919	-8.522	0.753	-0.019	-46.505	-36.441
EN435	S=C(Nc1c(cnn1c1ccc(cc1)S(=O)(=O)N)C(=O)N)NC(=O)c1cccc(c1)[N+](=O)[O-]	-3.187	-0.097	-0.31	-0.709	-4.739	-0.66	-0.394	0	-1.051	-36.004	-8.856	0.509	-0.016	-55.843	-44.86
EN650	Clc1ccc(cc1)C1N(CCc2c1ccs2)C(=O)[C@H]1CC[C@H](O1)C(=O)N	-4.73	-0.182	-0.539	-1.111	-4.73	-1.686	-0.185	0	-0.979	-37.421	-2.579	0.383	-0.005	-48.891	-40
F6548-1630	CCCCNC(=O)CCC1N=c2n(C1=O)c(SCC(=O)Nc1cccc(c1)Cl)nc1c2cccc1	-4.715	-0.135	-0.441	-1.035	-4.715	-2.332	0	0	-0.458	-46.694	-2.474	0.782	-0.001	-57.241	-49.168
PUBT135457951	CCc1c(O)c2C(=O)C(=C(C(=O)c2c(c1O)O)O)O	-3.514	-0.185	-0.494	-0.891	-4.705	-0.571	0	0	-1.761	-19.795	-9.147	0	-0.011	-36.232	-28.942
PUBT3113817	CSc1[nH]n2c(n1)nnc(c2=O)[N+](=O)[O-]	-4.698	-0.313	-0.772	-1.267	-4.698	-0.849	-0.013	0	-2.357	-21.97	-2.386	0	-0.022	-31.155	-24.356
	CCN(c1c(N)n(CCCC)c(=O)[nH]c1=O)C(=O)C1=COCCO1	-4.688	-0.195	-0.563	-1.122	-4.688	-1.183	-0.313	0	-1.622	-30.204	-5.859	0.826	-0.006	-43.557	-36.063
F2255-0693	NC(=O)C1CCN(CC1)c1ccc2c(n1)c(ccc2)OCc1cc(C)ccc1C	-4.498	-0.155	-0.477	-1.03	-4.685	-2.632	0	0	-0.937	-33.527	0.301	0.514	0	-41.287	-33.226
EN164	Cc1ccc(c(c1)C(=O)NCc1nc2c([nH]1)nccc2)S(=O)(=O)N	-4.401	-0.183	-0.529	-1.053	-4.655	-1.036	-0.499	0	-1.259	-27.455	-6.14	0.478	-0.045	-43.184	-33.596
	OCCn1nc(c2c1nc(cc2C(=O)O)c1ccco1)C	-4.65	-0.221	-0.611	-1.15	-4.65	-0.63	-0.302	0	-1.773	-24.025	-10.833	0.881	0	-41.781	-34.858
EN54	CC(Cn1cncc1)NCc1cnc2n1cc(Br)cc2	-3.402	-0.17	-0.462	-0.851	-4.629	-0.721	0	0	-1.525	-24.29	-10.771	0.501	-0.054	-46.72	-35.061
	CNC(=O)Cn1cc(cn1)N	-4.613	-0.419	-0.933	-1.358	-4.613	-1.147	0	0	-3.034	-24.549	-3.033	1.25	0	-34.787	-27.582
F6469-1774	O=C(Nc1ccccc1c1nc2n(c1)cccc2)Cn1ncnc1	-3.441	-0.143	-0.414	-0.824	-4.6	-1.368	0	0	-1.817	-28.56	-4.562	0.732	-0.035	-43.568	-33.122
EN213	CO[C@H]1CN(C(C1)c1ncc[nH]1)C(=O)CCn1cnc2c1cccc2	-2.826	-0.113	-0.331	-0.67	-4.588	-0.864	0	0	-1.548	-27.82	-9.254	0.65	-0.048	-47.618	-37.073
PUBT145996610	ONc1ccn(c(=O)n1)[C@@H]1O[C@@H]([C@H]([C@H]1O)O)COC(=O)C(C)C	-4.588	-0.199	-0.567	-1.11	-4.588	-0.867	-0.475	0	-1.53	-29.689	-7.188	0.867	-0.02	-42.345	-36.876
	NCC(c1cnn(c1)C)(O)C	-4.544	-0.413	-0.919	-1.337	-4.544	-0.521	-0.334	0	-2.25	-15.779	-8.357	0.619	-0.015	-29.937	-24.136
OTV996	Cc1cc(O)c(c(=O)o1)C1=Nc2ccccc2NC(C1)c1ccc(cc1)[N+](=O)[O-]	-1.908	-0.066	-0.202	-0.437	-4.538	-1.125	-0.32	0	-0.734	-26.916	-8.168	0.254	-0.042	-44.858	-35.084
EN941	CCOC(=O)Nc1ccc2c(c1)oc(=O)cc2COC(=O)CNS(=O)(=O)c1cccc(c1)Br	-4.531	-0.137	-0.44	-1.008	-4.532	-1.657	-0.194	0	-0.442	-38.585	-6.321	0.639	-0.002	-54.34	-44.906
EN103	OC[C@@H]1C[C@@H](CN1C(=O)Cn1c(=O)n(c2c1cccc2)CC)F	-4.485	-0.195	-0.555	-1.084	-4.485	-1.48	0	0	-1.446	-25.849	-6.6	0.724	0	-38.72	-32.449
F6548-3909	O=C(CSc1nc2ccccc2c2=NC(C(=O)n12)CC(=O)NCc1ccco1)NCc1ccco1	-4.453	-0.127	-0.416	-0.978	-4.453	-1.719	-0.199	0	-0.164	-41.319	-6.73	0.758	-0.054	-57.537	-48.049
EN947	O=C(NN1C(=O)NC2(C1=O)CCCCC2)CSC1=Nc2c(CS1)cccc2	-4.435	-0.164	-0.493	-1.032	-4.436	-1.399	-0.106	0	-0.997	-34.943	-3.446	0.36	-0.031	-48.044	-38.39
	O=C(Nc1ccncc1)NC1CCC(CC1)C(=O)N1CCSCC1	-4.402	-0.183	-0.529	-1.054	-4.402	-1.671	0	0	-1.215	-32.732	-4.424	0.784	0	-46.668	-37.156
	CC1OC(C)CN(C1)c1ccnc(c1)C(=O)O.Cl	-4.368	-0.257	-0.661	-1.139	-4.368	-0.711	0	0	-1.976	-24.488	-7.154	0.617	0	-38.575	-31.641
EN56	NC(=O)C1CCC(N(C1)C(=O)Nc1cccc(c1C)C(F)(F)F)C	-4.366	-0.182	-0.525	-1.045	-4.366	-0.982	-0.32	0	-1.646	-25.736	-3.969	0.483	-0.019	-33.986	-29.705
F0514-5342	O=C(NCc1nnc(n1CCc1ccccc1)SCC(=O)N1N=C(CC1c1ccc(cc1)F)c1cccs1)COc1ccccc1	-4.353	-0.095	-0.339	-0.902	-4.353	-1.54	-0.128	0	-0.128	-41.053	-6.795	0.541	-0.026	-59.559	-47.848
EN352	CC(N(C(=O)CCS(=O)(=O)c1ccccc1)Cc1nc2ccccc2c(=O)[nH]1)C	-2.749	-0.095	-0.291	-0.63	-4.345	-1.17	0	0	-0.929	-31.741	-8.241	0.577	0	-48.125	-39.982
F6791-5994	CSc1nc(cc(n1)C1CCC1)N1CCNC(=O)C1	-4.339	-0.228	-0.609	-1.1	-4.339	-0.654	-0.32	0	-1.944	-23.551	-4.723	0.465	0	-35.546	-28.274
EN1066	NC(=O)C(C(=O)N)NC(=O)c1ccc2c(c1)[nH]c(=O)n2C1CCCC1	-4.272	-0.171	-0.5	-1.013	-4.333	-0.411	-0.183	0	-1.756	-33.656	-6.131	0.637	-0.018	-47.039	-39.786
EN1027	O=C(Cc1nc2c(n1C)cccc2)NNC(=O)c1cc(ccc1C)S(=O)(=O)N1CCOCC1	-2.495	-0.076	-0.242	-0.555	-4.331	-1.233	0	0	-0.615	-37.333	-8.457	0.724	-0.071	-54.793	-45.79
	CC(n1cnnc1C1CCCNC1)C.Cl.Cl	-4.327	-0.309	-0.745	-1.189	-4.327	-0.46	0	0	-2.858	-21.799	-2.314	0.429	0	-29.672	-24.113
F6403-0912	O=C(N(c1ccccc1)Cc1cnc2n1cccc2)CSCc1ccccc1	-4.156	-0.148	-0.451	-0.959	-4.318	-1.569	0	0	-1.172	-35.647	-4.68	0.908	0	-48.122	-40.327
PUBT5311068	Cc1cccc(c1C)[C@@H](c1cnc[nH]1)C	-3.551	-0.237	-0.584	-0.958	-4.27	-0.959	0	0	-2.494	-23.855	-2.928	0.815	0	-33.551	-26.783
F2255-0693	NC(=O)C1CCN(CC1)c1ccc2c(n1)c(ccc2)OCc1cc(C)ccc1C	-3.481	-0.12	-0.369	-0.797	-4.255	-1.694	-0.089	0	-0.778	-28.343	-5.26	0.512	0	-42.091	-33.603
	Cc1ccc(c(c1)C(Cn1nc(ccc1=O)C(F)(F)F)O)C	-4.253	-0.193	-0.542	-1.04	-4.253	-0.951	-0.073	0	-1.491	-26.462	-6.574	0.571	0	-39.552	-33.036
EN306	O=C(CN1C(=O)NC2(C1=O)CCCC2)Nc1cc(cc(c1)C(F)(F)F)C(F)(F)F	-4.249	-0.147	-0.45	-0.973	-4.249	-0.849	-0.32	0	-1.035	-22.372	-7.32	0.332	-0.16	-36.947	-29.692
EN826	O=C(NC(c1cc2c(o1)cccc2)C)Nc1cc(ccc1CN1C(=O)CN(C1=O)C)C(=O)N	-4.244	-0.129	-0.413	-0.944	-4.244	-1.103	-0.164	0	-1.595	-28.09	-3.816	0.595	0	-39.758	-31.906
EN825	O=C(Nc1cccc2c1CCN(C2)CC(c1ccccc1)O)Nc1ccccc1	-1.997	-0.069	-0.212	-0.457	-4.232	-2.236	0	0	-0.831	-33.128	-1.805	0.778	-0.017	-41.093	-34.933
EN17	CNC(=O)c1ccn(n1)C1CCCN(C1)CCCn1cncc1	-3.787	-0.165	-0.468	-0.916	-4.223	-0.478	-0.061	0	-1.65	-23.468	-11.007	0.919	-0.128	-44.35	-34.475
	O=C(Cn1cc(F)ccc1=O)NCC1CCC1	-4.215	-0.248	-0.637	-1.099	-4.215	-1.181	0	0	-2.156	-21.933	-4.582	0.912	-0.005	-32.589	-26.516
F2258-0876	OCc1cnc(n1CC(=O)NCc1ccc(cc1)C)SCC(=O)Nc1cccc(c1)C(F)(F)F	-2.4	-0.071	-0.229	-0.53	-4.179	-1.575	0	0	-0.737	-34.725	-6.832	0.92	-0.026	-52.28	-41.557
EN475	CN(CC(=O)Nc1cccc(c1)F)CC(=O)NC(=O)Nc1ccc2c(c1)OCCO2	-3.463	-0.115	-0.359	-0.787	-4.017	-1.085	-0.16	0	-1.072	-24.858	-7.612	0.908	-0.222	-41.358	-32.47
F0772-0908	COc1cccc(c1)C(=O)NCc1nnc(n1c1cccc(c1)C(F)(F)F)SCC(=O)Nc1nccs1	-4.008	-0.108	-0.361	-0.869	-4.008	-1.679	-0.248	0	-0.568	-40.916	-0.462	0.62	-0.017	-50.172	-41.377
F0721-0091	O=C(Nc1nc2c(s1)cccc2)CSc1nnc(n1c1cccc(c1)C)CNC(=O)c1cccc(c1)F	-3.956	-0.107	-0.356	-0.858	-3.992	-1.559	0	0	-0.367	-42.192	-3.346	0.582	-0.035	-53.139	-45.538
PUBT9916461	Clc1ccccc1C(=O)c1cccnc1c1nnn(c1c1ccncc1)Cc1cc(cc(c1)C(F)(F)F)C(F)(F)F	-3.874	-0.094	-0.326	-0.822	-3.874	-1.248	0	0	-0.333	-34.998	-5.021	0.257	-0.046	-47.812	-40.019
EN788	CCN1CCC[C@H]([C@@H]1c1cnn(c1)C)CN(C(c1ccc(cc1)F)C(=O)N)C	-2.445	-0.087	-0.265	-0.564	-3.791	-0.626	-0.32	0	-0.959	-22.396	-8.471	0.514	-0.009	-38.937	-30.867
F3406-5686	CC1CCCN(C1)c1nccn2c1nn(c2=O)CC(=O)Nc1ccc(cc1F)Cl	-3.638	-0.125	-0.385	-0.833	-3.638	-0.852	-0.168	0	-0.961	-29.694	-3.979	0.451	-0.026	-40.409	-33.673
F0396-0204	O=C(Cc1cccc2c1cccc2)Nc1c2CSCc2nn1c1ccc(cc1)Cl	-3.406	-0.117	-0.361	-0.78	-3.406	-1.001	-0.021	0	-0.592	-31.181	-4.504	0.449	-0.006	-40.5	-35.685
EN220	CO[C@H]1C[C@H](N(C1)c1ncnc(c1)C)CNC(=O)c1cccc(n1)C(=O)NC	-2.407	-0.086	-0.261	-0.556	-3.366	-0.526	0	0	-1.111	-24.96	-8.192	0.786	-0.038	-37.957	-33.152
F0508-3377	O=C(COc1ccc(cc1Cl)Cl)NCc1nnc(n1c1ccccc1)SCC(=O)Nc1nc2c(s1)cccc2	-3.328	-0.085	-0.289	-0.714	-3.364	-0.78	-0.057	0	-0.427	-39.509	-3.897	0.468	-0.008	-46.657	-43.406
F1407-0381	OCC(NC(=O)c1cccc(c1)N(S(=O)(=O)c1ccc(cc1)C)CC(Cn1c2ccccc2c2c1cccc2)O)(C)C	-2.68	-0.064	-0.222	-0.566	-2.68	-0.979	0	0	-0.158	-33.952	-2.332	0.505	0	-40.359	-36.284

## Sheet: Table1-XP-22
Molecule name	Canonical SMILES	XP GScore	XP HBond	XP RotPenal	XP LipophilicEvdW	XP Electro	XP ExposPenal	glide rmsd to input
F6548-4084	COc1cccc(c1)NC(=O)CSc1nc2ccccc2c2=NC(C(=O)n12)CC(=O)NCCc1ccccc1	-5.772	-0.894	0.302	-5.321	-0.335	0.515	9.915
EN1036	O=C(Nc1cccc(c1)C(F)(F)F)COc1ccc(cc1)C(=O)OCC(=O)Nc1cccc(c1)S(=O)(=O)N	-5.78	-1.409	0.291	-3.999	-0.836	1.002	10.804
F6548-1613	COc1ccc(cc1Cl)NC(=O)CSc1nc2ccccc2c2=NC(C(=O)n12)CCC(=O)NCc1ccco1	-5.71	-0.7	0.242	-4.908	-0.634	0.768	0.756
PUBT44123754	Nc1[n+](cccc1c1onc(c1)Cc1ccc(cc1)COc1ccccn1)CO[P@](=O)(O)[O-]	-5.003	-1.122	0.355	-3.836	-1.384	0.985	1.131
	OCCc1cc(C(=O)N)c(=O)[nH]c1C(F)(F)F	-4.799	-1.98	0.24	-1.629	-0.907	0.28	1.107
F6548-1638	COc1ccc(cc1Cl)NC(=O)CSc1nc2ccccc2c2=NC(C(=O)n12)CCC(=O)NCc1ccc(cc1)F	-4.51	-0.268	0.207	-4.773	-0.311	0.916	1.507
	OC(C(F)(F)F)Cn1nnc2c1cc(Cl)c(c2)Cl	-4.38	-0.728	0.087	-2.746	-0.402	0.231	0.006
OTV986	O=c1[nH]c(=O)n(c2c1[nH]c(n2)N1CCN(CC1)Cc1ccccc1)C	-4.332	-2.059	0.209	-2.04	-1.24	1.379	0.201
	NCC(Cn1cnc2c1cc(C)c(c2)C)O.Cl.Cl	-4.197	-1.33	0.3	-2.426	-0.75	0.509	0.682
F6541-4704	OC1CCN(C1)c1nccc(c1)C(F)(F)F	-4.129	-1.312	0.136	-2.23	-0.409	0.186	4.122
PUBT492405	Fc1c[nH]c(=O)c(n1)C(=O)N	-4.087	-1.394	0	-1.346	-0.469	0.021	0.009
F6548-1618	O=C(CSc1nc2ccccc2c2=NC(C(=O)n12)CCC(=O)NCc1cccs1)NCc1ccccc1Cl	-3.859	-0.64	0.242	-4.122	-0.685	1.347	3.631
F6754-7010	NC(=O)C1CCN(CC1)c1ccnc2c1ccc(c2)C(F)(F)F	-3.749	-0.7	0.076	-1.888	-0.758	0.373	0.458
EN627	CSCc1nc2c(n1CC(=O)NCc1nnc3n1cccc3)cccc2	-3.513	-0.7	0.306	-2.488	-0.749	0.394	11.683
F0507-1953	O=C(Nc1nc2c(s1)cccc2)CSc1nnc(n1c1cccc(c1)C(F)(F)F)CNC(=O)c1cccc(c1)C	-3.45	0	0.194	-4.742	-0.072	1.171	5.174
F0514-0252	COc1cccc(c1OC)C1CC(=NN1C(=O)CSc1nnc(n1c1cc(C)ccc1C)CNC(=O)c1cccc(c1)C)c1cccs1	-3.446	0	0.146	-3.864	-0.212	0.484	5.656
		-3.275	-1.602	0.517	-2.243	-0.715	1.221	71.257
F6548-1642	O=C(Nc1cccc(c1)C(F)(F)F)CSc1nc2ccccc2c2=NC(C(=O)n12)CC(=O)NCc1cccs1	-3.045	-0.916	0.207	-3.727	-0.774	1.064	2.332
F0514-4047	O=C(NCc1nnc(n1c1cccc(c1)Cl)SCC(=O)N1N=C(CC1c1ccc(cc1)C)c1cccs1)COc1ccccc1	-2.726	-0.648	0.187	-4.248	-0.282	1.264	10.227
OTV453	O=C(N1CCc2c(C1)c1ccccc1[nH]2)CCc1c[nH]c2c1cccc2	-2.536	-0.59	0.138	-3.178	-0.387	0.836	10.062
F0514-5375	COc1ccc(cc1)C1CC(=NN1C(=O)CSc1nnc(n1CCc1ccccc1)CNC(=O)COc1ccccc1)c1cccs1	-2.419	-0.7	0.219	-4.419	-0.092	0.574	1.313
F3406-5757	O=C(Cn1nc2n(c1=O)ccnc2N1CCN(CC1)c1ccccc1C)Nc1cccc(c1)C(=O)C	-1.933	-0.361	0.221	-3.727	-0.416	1.234	1.722
